# Supplementary material for: Crystal structure of O-isopropyl [bis­(tri­methyl­sil­yl)amino](tert-butyl­amino)­phosphino­thio­ate
Source: Acta Crystallogr E Crystallogr Commun. 2015 Jan 1;71(Pt 1):o37–8. doi: 10.1107/S205698901402622X (PMC4331855; doi:10.1107/S205698901402622X)
Supplement: Supplementary file 1 [file e-71-00o37-sup1.cif]

##############################################################################
#                                                                            #
# This CIF contains the data in a paper accepted for publication in          #
# Acta Crystallographica Section E. It conforms to the requirements of       #
# Notes for Authors for Acta Crystallographica Section E, and has been       #
# peer reviewed under the auspices of the IUCr Commission on Journals.       #
#                                                                            #
# Full details of the Crystallographic Information File format               #
# are given in the paper "The Crystallographic Information File (CIF):       #
# a New Standard Archive File for Crystallography" by S. R. Hall, F. H.      #
# Allen and I. D. Brown [Acta Cryst. (1991), A47, 655-685].                  #
#                                                                            #
# The current version of the core CIF dictionary is obtainable from          #
# ftp://ftp.iucr.org/pub/cif_core.dic.                                       #
#                                                                            #
# Software is freely available for graphical display of the structure(s)     #
# in this CIF. For information consult the CIF software page                 #
# http://www.iucr.org/resources/cif/software.                                #
#                                                                            #
# This file may be used for bona fide research purposes within the           #
# scientific community so long as proper attribution is given to the journal # 
# article from which it was obtained.                                        #
#                                                                            #
##############################################################################
data_I
_audit_creation_method     'SHELXL-2014/7'
_database_code_depnum_ccdc_archive     'CCDC 1036750'
_chemical_name_systematic
;
<i>O</i>-Isopropyl
[bis(trimethylsilyl)amino](<i>tert</i>-butylamino)phosphinothioate
;
_chemical_name_common     ?
_chemical_formula_moiety     'C13 H35 N2 O P S Si2'
_chemical_formula_sum     'C13 H35 N2 O P S Si2'
_chemical_formula_iupac     'C13 H35 N2 O P S Si2'
_chemical_formula_weight     354.64
_chemical_melting_point     ?
_shelx_space_group_comment
;
The symmetry employed for this shelxl refinement is uniquely defined
by the following loop, which should always be used as a source of
symmetry information in preference to the above space-group names.
They are only intended as comments.
;
_space_group_crystal_system     monoclinic
_space_group_name_H-M_alt     'P 21/n'
_space_group_name_Hall     '-P 2yn'
loop_
    _space_group_symop_operation_xyz
    'x, y, z'
    '-x+1/2, y+1/2, -z+1/2'
    '-x, -y, -z'
    'x-1/2, -y-1/2, z-1/2'
_cell_length_a     9.942(3)
_cell_length_b     11.907(3)
_cell_length_c     17.726(5)
_cell_angle_alpha     90
_cell_angle_beta     100.52(3)
_cell_angle_gamma     90
_cell_volume     2063.1(10)
_cell_formula_units_Z     4
_cell_measurement_reflns_used     25646
_cell_measurement_theta_min     4
_cell_measurement_theta_max     32.6
_cell_measurement_temperature     100(2)
_exptl_crystal_description     block
_exptl_crystal_colour     colourless
_exptl_crystal_size_max     0.300
_exptl_crystal_size_mid     0.200
_exptl_crystal_size_min     0.200
_exptl_crystal_density_diffrn     1.142
_exptl_crystal_density_meas     ?
_exptl_crystal_density_method     'not measured'
_exptl_crystal_F_000     776
_exptl_absorpt_coefficient_mu     0.35
_exptl_absorpt_correction_type     none
_exptl_absorpt_process_details     ?
_shelx_estimated_absorpt_T_min     0.902
_shelx_estimated_absorpt_T_max     0.933
_exptl_absorpt_correction_T_min     ?
_exptl_absorpt_correction_T_max     ?
_diffrn_ambient_temperature     100(2)
_diffrn_radiation_type     MoK\a
_diffrn_radiation_wavelength     0.71073
_diffrn_radiation_monochromator     graphite
_diffrn_measurement_device_type
;
Oxford Xcalibur PX \k-geometry diffractometer with a CCD area detector
;
_diffrn_measurement_method     '\w and \f'
_diffrn_detector_area_resol_mean     ?
_diffrn_reflns_number     36939
_diffrn_reflns_av_R_equivalents     0.0327
_diffrn_reflns_theta_min     4.718
_diffrn_reflns_theta_max     32.579
_diffrn_reflns_theta_full     25.242
_diffrn_measured_fraction_theta_max     0.991
_diffrn_measured_fraction_theta_full     0.993
_diffrn_reflns_limit_h_min     -15
_diffrn_reflns_limit_h_max     14
_diffrn_reflns_limit_k_min     -17
_diffrn_reflns_limit_k_max     18
_diffrn_reflns_limit_l_min     -26
_diffrn_reflns_limit_l_max     26
_refine_special_details
;
Refinement of <i>F</i>^2^ against ALL reflections. The weighted <i>R</i>-factor
<i>wR</i> and goodness of fit <i>S</i> are based on <i>F</i>^2^, conventional
<i>R</i>-factors <i>R</i> are based on <i>F</i>, with <i>F</i> set to zero for
negative <i>F</i>^2^. The threshold expression of <i>F</i>^2^ >
\s(<i>F</i>^2^) is used only for calculating <i>R</i>-factors(gt) <i>etc</i>.
and is not relevant to the choice of reflections for refinement.
<i>R</i>-factors based on <i>F</i>^2^ are statistically about twice as large
as those based on <i>F</i>, and <i>R</i>- factors based on ALL data will be
even larger.
;
_reflns_number_total     7436
_reflns_number_gt     5938
_reflns_threshold_expression     I>2\s(I)
_refine_ls_structure_factor_coef     Fsqd
_refine_ls_matrix_type     full
_refine_ls_R_factor_all     0.0552
_refine_ls_R_factor_gt     0.0408
_refine_ls_wR_factor_gt     0.1101
_refine_ls_wR_factor_ref     0.1154
_refine_ls_goodness_of_fit_ref     1.083
_refine_ls_restrained_S_all     1.083
_refine_ls_number_reflns     7436
_refine_ls_number_parameters     184
_refine_ls_number_restraints     0
_refine_ls_hydrogen_treatment     mixed
_refine_ls_weighting_scheme     calc
_refine_ls_weighting_details
                       'w=1/[\s^2^(Fo^2^)+(0.071P)^2^] where P=(Fo^2^+2Fc^2^)/3'
_atom_sites_solution_hydrogens     geom
_atom_sites_solution_primary     direct
_atom_sites_solution_secondary     difmap
_refine_ls_shift/su_max     0.019
_refine_ls_shift/su_mean     0.001
_refine_diff_density_max     0.84
_refine_diff_density_min     -0.34
_refine_ls_extinction_method     none
_refine_ls_extinction_coef     .
loop_
    _atom_type_symbol
    _atom_type_description
    _atom_type_scat_dispersion_real
    _atom_type_scat_dispersion_imag
    _atom_type_scat_source
    'C' 'C' 0.0033 0.0016
                         'International Tables Vol C Tables 4.2.6.8 and 6.1.1.4'
    'H' 'H' 0.0000 0.0000
                         'International Tables Vol C Tables 4.2.6.8 and 6.1.1.4'
    'N' 'N' 0.0061 0.0033
                         'International Tables Vol C Tables 4.2.6.8 and 6.1.1.4'
    'O' 'O' 0.0106 0.0060
                         'International Tables Vol C Tables 4.2.6.8 and 6.1.1.4'
    'Si' 'Si' 0.0817 0.0704
                         'International Tables Vol C Tables 4.2.6.8 and 6.1.1.4'
    'P' 'P' 0.1023 0.0942
                         'International Tables Vol C Tables 4.2.6.8 and 6.1.1.4'
    'S' 'S' 0.1246 0.1234
                         'International Tables Vol C Tables 4.2.6.8 and 6.1.1.4'
_computing_data_collection
;
CrysAlis CCD (Oxford Diffraction, 2003)
;
_computing_cell_refinement
;
CrysAlis RED (Oxford Diffraction, 2003)
;
_computing_data_reduction
;
CrysAlis RED (Oxford Diffraction, 2003)
;
_computing_structure_solution
;
SHELXS2014 (Sheldrick, 2008)
;
_computing_structure_refinement
;
SHELXL2014 (Sheldrick, 2008)
;
_computing_molecular_graphics
;
ORTEP-3 for Windows (Farrugia, 2012)
;
_computing_publication_material
;
publCIF (Westrip, 2010)
;
loop_
    _atom_site_type_symbol
    _atom_site_label
    _atom_site_fract_x
    _atom_site_fract_y
    _atom_site_fract_z
    _atom_site_U_iso_or_equiv
    _atom_site_adp_type
    _atom_site_calc_flag
    _atom_site_occupancy
    _atom_site_disorder_assembly
    _atom_site_disorder_group
    S S 0.06612(3) 0.50611(2) 0.38496(2) 0.01778(8) Uani d 1 . .
    P P 0.03058(3) 0.34478(2) 0.38973(2) 0.01212(8) Uani d 1 . .
    O O1 -0.06932(9) 0.29955(7) 0.31509(5) 0.01497(17) Uani d 1 . .
    C C11 -0.19850(13) 0.35845(11) 0.28645(7) 0.0197(2) Uani d 1 . .
    H H11 -0.2199 0.4103 0.3270 0.024 Uiso calc 1 . .
    C C21 -0.30994(14) 0.27054(13) 0.26853(8) 0.0265(3) Uani d 1 . .
    H H21A -0.3976 0.3074 0.2492 0.040 Uiso calc 1 . .
    H H21B -0.2880 0.2189 0.2295 0.040 Uiso calc 1 . .
    H H21C -0.3163 0.2285 0.3153 0.040 Uiso calc 1 . .
    C C31 -0.18259(16) 0.42557(13) 0.21616(9) 0.0307(3) Uani d 1 . .
    H H31A -0.2682 0.4653 0.1965 0.046 Uiso calc 1 . .
    H H31B -0.1084 0.4802 0.2299 0.046 Uiso calc 1 . .
    H H31C -0.1609 0.3747 0.1766 0.046 Uiso calc 1 . .
    Si Si1 0.18608(4) 0.19371(3) 0.30180(2) 0.01607(8) Uani d 1 . .
    C C1 0.05411(14) 0.08448(11) 0.26893(8) 0.0228(3) Uani d 1 . .
    H H1A 0.0714 0.0505 0.2212 0.034 Uiso calc 1 . .
    H H1B 0.0584 0.0263 0.3084 0.034 Uiso calc 1 . .
    H H1C -0.0368 0.1191 0.2598 0.034 Uiso calc 1 . .
    C C2 0.19037(16) 0.29925(12) 0.22471(8) 0.0257(3) Uani d 1 . .
    H H2A 0.2019 0.2607 0.1774 0.038 Uiso calc 1 . .
    H H2B 0.1044 0.3417 0.2155 0.038 Uiso calc 1 . .
    H H2C 0.2671 0.3509 0.2406 0.038 Uiso calc 1 . .
    C C3 0.35141(14) 0.11555(12) 0.31640(9) 0.0255(3) Uani d 1 . .
    H H3A 0.3617 0.0785 0.2684 0.038 Uiso calc 1 . .
    H H3B 0.4272 0.1682 0.3319 0.038 Uiso calc 1 . .
    H H3C 0.3521 0.0589 0.3566 0.038 Uiso calc 1 . .
    Si Si2 0.31243(3) 0.29123(3) 0.46123(2) 0.01629(8) Uani d 1 . .
    C C4 0.43267(13) 0.38055(12) 0.41764(8) 0.0225(3) Uani d 1 . .
    H H4A 0.5138 0.3973 0.4564 0.034 Uiso calc 1 . .
    H H4B 0.4602 0.3403 0.3747 0.034 Uiso calc 1 . .
    H H4C 0.3870 0.4508 0.3990 0.034 Uiso calc 1 . .
    C C5 0.38927(14) 0.15588(12) 0.50201(9) 0.0253(3) Uani d 1 . .
    H H5A 0.4697 0.1716 0.5415 0.038 Uiso calc 1 . .
    H H5B 0.3217 0.1142 0.5248 0.038 Uiso calc 1 . .
    H H5C 0.4166 0.1109 0.4610 0.038 Uiso calc 1 . .
    C C6 0.27586(13) 0.37228(13) 0.54548(8) 0.0232(3) Uani d 1 . .
    H H6A 0.3612 0.3845 0.5820 0.035 Uiso calc 1 . .
    H H6B 0.2353 0.4449 0.5281 0.035 Uiso calc 1 . .
    H H6C 0.2118 0.3299 0.5705 0.035 Uiso calc 1 . .
    N N1 0.16513(10) 0.26205(8) 0.38890(6) 0.01379(19) Uani d 1 . .
    N N2 -0.04109(11) 0.31950(8) 0.46402(6) 0.01388(19) Uani d 1 . .
    H H2 -0.0419(15) 0.3767(13) 0.4924(9) 0.017 Uiso d 1 . .
    C C7 -0.09601(12) 0.21560(10) 0.49410(7) 0.0143(2) Uani d 1 . .
    C C8 -0.08932(13) 0.11580(10) 0.44119(7) 0.0186(2) Uani d 1 . .
    H H8A -0.1261 0.0490 0.4626 0.028 Uiso calc 1 . .
    H H8B -0.1436 0.1320 0.3904 0.028 Uiso calc 1 . .
    H H8C 0.0060 0.1021 0.4365 0.028 Uiso calc 1 . .
    C C9 -0.24488(13) 0.23858(12) 0.50102(8) 0.0228(3) Uani d 1 . .
    H H9A -0.2838 0.1715 0.5207 0.034 Uiso calc 1 . .
    H H9B -0.2482 0.3014 0.5363 0.034 Uiso calc 1 . .
    H H9C -0.2978 0.2576 0.4504 0.034 Uiso calc 1 . .
    C C10 -0.01281(14) 0.18979(11) 0.57379(7) 0.0204(3) Uani d 1 . .
    H H10A -0.0483 0.1215 0.5940 0.031 Uiso calc 1 . .
    H H10B 0.0834 0.1786 0.5700 0.031 Uiso calc 1 . .
    H H10C -0.0203 0.2528 0.6084 0.031 Uiso calc 1 . .
loop_
    _atom_site_aniso_label
    _atom_site_aniso_U_11
    _atom_site_aniso_U_22
    _atom_site_aniso_U_33
    _atom_site_aniso_U_12
    _atom_site_aniso_U_13
    _atom_site_aniso_U_23
    S 0.02695(17) 0.01109(14) 0.01685(16) -0.00040(11) 0.00810(12) -0.00059(10)
    P 0.01485(14) 0.01073(14) 0.01114(15) 0.00093(10) 0.00329(10) -0.00069(10)
    O1 0.0162(4) 0.0156(4) 0.0123(4) 0.0025(3) 0.0005(3) -0.0018(3)
    C11 0.0177(6) 0.0237(6) 0.0160(6) 0.0053(5) -0.0016(4) 0.0004(5)
    C21 0.0183(6) 0.0372(8) 0.0216(7) -0.0017(6) -0.0022(5) 0.0035(6)
    C31 0.0283(7) 0.0317(8) 0.0293(8) 0.0040(6) -0.0019(6) 0.0135(6)
    Si1 0.02069(17) 0.01375(16) 0.01521(17) 0.00146(12) 0.00709(13) -0.00205(12)
    C1 0.0300(7) 0.0182(6) 0.0211(7) -0.0017(5) 0.0072(5) -0.0070(5)
    C2 0.0360(8) 0.0242(7) 0.0199(7) 0.0012(6) 0.0135(6) 0.0019(5)
    C3 0.0258(7) 0.0239(7) 0.0290(8) 0.0058(5) 0.0105(5) -0.0047(6)
    Si2 0.01396(16) 0.01862(17) 0.01629(18) -0.00085(12) 0.00281(12) 0.00010(13)
    C4 0.0189(6) 0.0226(6) 0.0267(7) -0.0031(5) 0.0058(5) 0.0002(5)
    C5 0.0212(6) 0.0270(7) 0.0265(7) 0.0028(5) 0.0016(5) 0.0071(6)
    C6 0.0183(6) 0.0330(7) 0.0174(6) -0.0049(5) 0.0014(5) -0.0052(5)
    N1 0.0144(4) 0.0143(4) 0.0129(5) 0.0012(4) 0.0031(3) -0.0009(4)
    N2 0.0188(5) 0.0115(4) 0.0124(5) -0.0008(4) 0.0058(4) -0.0021(4)
    C7 0.0165(5) 0.0133(5) 0.0133(5) -0.0009(4) 0.0035(4) 0.0011(4)
    C8 0.0245(6) 0.0135(5) 0.0181(6) -0.0029(4) 0.0044(5) -0.0013(5)
    C9 0.0172(6) 0.0255(7) 0.0267(7) -0.0016(5) 0.0065(5) -0.0007(5)
    C10 0.0275(7) 0.0161(6) 0.0158(6) 0.0000(5) -0.0010(5) 0.0023(5)
_geom_special_details
;
All e.s.d.'s (except the e.s.d. in the dihedral angle between two l.s. planes)
are estimated using the full covariance matrix. The cell e.s.d.'s are taken
into account individually in the estimation of e.s.d.'s in distances, angles
and torsion angles; correlations between e.s.d.'s in cell parameters are only
used when they are defined by crystal symmetry. An approximate (isotropic)
treatment of cell e.s.d.'s is used for estimating e.s.d.'s involving l.s.
planes.
;
loop_
    _geom_bond_atom_site_label_1
    _geom_bond_atom_site_label_2
    _geom_bond_site_symmetry_2
    _geom_bond_distance
    _geom_bond_publ_flag
    S P . 1.9578(6) ?
    P O1 . 1.5959(10) ?
    P N2 . 1.6356(11) ?
    P N1 . 1.6635(11) ?
    O1 C11 . 1.4700(15) ?
    C11 C31 . 1.513(2) ?
    C11 C21 . 1.515(2) ?
    C11 H11 . 1.0000 ?
    C21 H21A . 0.9800 ?
    C21 H21B . 0.9800 ?
    C21 H21C . 0.9800 ?
    C31 H31A . 0.9800 ?
    C31 H31B . 0.9800 ?
    C31 H31C . 0.9800 ?
    Si1 N1 . 1.7907(11) ?
    Si1 C2 . 1.8628(14) ?
    Si1 C1 . 1.8637(14) ?
    Si1 C3 . 1.8653(14) ?
    C1 H1A . 0.9800 ?
    C1 H1B . 0.9800 ?
    C1 H1C . 0.9800 ?
    C2 H2A . 0.9800 ?
    C2 H2B . 0.9800 ?
    C2 H2C . 0.9800 ?
    C3 H3A . 0.9800 ?
    C3 H3B . 0.9800 ?
    C3 H3C . 0.9800 ?
    Si2 N1 . 1.7954(12) ?
    Si2 C6 . 1.8687(14) ?
    Si2 C4 . 1.8694(14) ?
    Si2 C5 . 1.8713(14) ?
    C4 H4A . 0.9800 ?
    C4 H4B . 0.9800 ?
    C4 H4C . 0.9800 ?
    C5 H5A . 0.9800 ?
    C5 H5B . 0.9800 ?
    C5 H5C . 0.9800 ?
    C6 H6A . 0.9800 ?
    C6 H6B . 0.9800 ?
    C6 H6C . 0.9800 ?
    N2 C7 . 1.4898(15) ?
    N2 H2 . 0.848(16) ?
    C7 C8 . 1.5228(17) ?
    C7 C9 . 1.5319(17) ?
    C7 C10 . 1.5320(18) ?
    C8 H8A . 0.9800 ?
    C8 H8B . 0.9800 ?
    C8 H8C . 0.9800 ?
    C9 H9A . 0.9800 ?
    C9 H9B . 0.9800 ?
    C9 H9C . 0.9800 ?
    C10 H10A . 0.9800 ?
    C10 H10B . 0.9800 ?
    C10 H10C . 0.9800 ?
loop_
    _geom_angle_atom_site_label_1
    _geom_angle_atom_site_label_2
    _geom_angle_atom_site_label_3
    _geom_angle_site_symmetry_1
    _geom_angle_site_symmetry_3
    _geom_angle
    _geom_angle_publ_flag
    O1 P N2 . . 107.98(6) ?
    O1 P N1 . . 99.94(5) ?
    N2 P N1 . . 111.55(6) ?
    O1 P S . . 112.66(4) ?
    N2 P S . . 108.90(4) ?
    N1 P S . . 115.40(4) ?
    C11 O1 P . . 119.84(8) ?
    O1 C11 C31 . . 108.69(11) ?
    O1 C11 C21 . . 107.59(11) ?
    C31 C11 C21 . . 112.01(12) ?
    O1 C11 H11 . . 109.5 ?
    C31 C11 H11 . . 109.5 ?
    C21 C11 H11 . . 109.5 ?
    C11 C21 H21A . . 109.5 ?
    C11 C21 H21B . . 109.5 ?
    H21A C21 H21B . . 109.5 ?
    C11 C21 H21C . . 109.5 ?
    H21A C21 H21C . . 109.5 ?
    H21B C21 H21C . . 109.5 ?
    C11 C31 H31A . . 109.5 ?
    C11 C31 H31B . . 109.5 ?
    H31A C31 H31B . . 109.5 ?
    C11 C31 H31C . . 109.5 ?
    H31A C31 H31C . . 109.5 ?
    H31B C31 H31C . . 109.5 ?
    N1 Si1 C2 . . 110.35(6) ?
    N1 Si1 C1 . . 113.62(6) ?
    C2 Si1 C1 . . 110.52(7) ?
    N1 Si1 C3 . . 110.20(6) ?
    C2 Si1 C3 . . 107.50(7) ?
    C1 Si1 C3 . . 104.33(7) ?
    Si1 C1 H1A . . 109.5 ?
    Si1 C1 H1B . . 109.5 ?
    H1A C1 H1B . . 109.5 ?
    Si1 C1 H1C . . 109.5 ?
    H1A C1 H1C . . 109.5 ?
    H1B C1 H1C . . 109.5 ?
    Si1 C2 H2A . . 109.5 ?
    Si1 C2 H2B . . 109.5 ?
    H2A C2 H2B . . 109.5 ?
    Si1 C2 H2C . . 109.5 ?
    H2A C2 H2C . . 109.5 ?
    H2B C2 H2C . . 109.5 ?
    Si1 C3 H3A . . 109.5 ?
    Si1 C3 H3B . . 109.5 ?
    H3A C3 H3B . . 109.5 ?
    Si1 C3 H3C . . 109.5 ?
    H3A C3 H3C . . 109.5 ?
    H3B C3 H3C . . 109.5 ?
    N1 Si2 C6 . . 114.73(6) ?
    N1 Si2 C4 . . 108.34(6) ?
    C6 Si2 C4 . . 105.60(7) ?
    N1 Si2 C5 . . 109.36(6) ?
    C6 Si2 C5 . . 105.15(7) ?
    C4 Si2 C5 . . 113.76(7) ?
    Si2 C4 H4A . . 109.5 ?
    Si2 C4 H4B . . 109.5 ?
    H4A C4 H4B . . 109.5 ?
    Si2 C4 H4C . . 109.5 ?
    H4A C4 H4C . . 109.5 ?
    H4B C4 H4C . . 109.5 ?
    Si2 C5 H5A . . 109.5 ?
    Si2 C5 H5B . . 109.5 ?
    H5A C5 H5B . . 109.5 ?
    Si2 C5 H5C . . 109.5 ?
    H5A C5 H5C . . 109.5 ?
    H5B C5 H5C . . 109.5 ?
    Si2 C6 H6A . . 109.5 ?
    Si2 C6 H6B . . 109.5 ?
    H6A C6 H6B . . 109.5 ?
    Si2 C6 H6C . . 109.5 ?
    H6A C6 H6C . . 109.5 ?
    H6B C6 H6C . . 109.5 ?
    P N1 Si1 . . 119.80(6) ?
    P N1 Si2 . . 115.56(6) ?
    Si1 N1 Si2 . . 119.70(6) ?
    C7 N2 P . . 133.08(8) ?
    C7 N2 H2 . . 114.3(11) ?
    P N2 H2 . . 112.5(11) ?
    N2 C7 C8 . . 111.56(10) ?
    N2 C7 C9 . . 107.63(10) ?
    C8 C7 C9 . . 109.89(11) ?
    N2 C7 C10 . . 108.97(10) ?
    C8 C7 C10 . . 109.54(10) ?
    C9 C7 C10 . . 109.20(11) ?
    C7 C8 H8A . . 109.5 ?
    C7 C8 H8B . . 109.5 ?
    H8A C8 H8B . . 109.5 ?
    C7 C8 H8C . . 109.5 ?
    H8A C8 H8C . . 109.5 ?
    H8B C8 H8C . . 109.5 ?
    C7 C9 H9A . . 109.5 ?
    C7 C9 H9B . . 109.5 ?
    H9A C9 H9B . . 109.5 ?
    C7 C9 H9C . . 109.5 ?
    H9A C9 H9C . . 109.5 ?
    H9B C9 H9C . . 109.5 ?
    C7 C10 H10A . . 109.5 ?
    C7 C10 H10B . . 109.5 ?
    H10A C10 H10B . . 109.5 ?
    C7 C10 H10C . . 109.5 ?
    H10A C10 H10C . . 109.5 ?
    H10B C10 H10C . . 109.5 ?
loop_
    _geom_hbond_atom_site_label_D
    _geom_hbond_atom_site_label_H
    _geom_hbond_atom_site_label_A
    _geom_hbond_site_symmetry_A
    _geom_hbond_distance_DH
    _geom_hbond_distance_HA
    _geom_hbond_distance_DA
    _geom_hbond_angle_DHA
    N2 H2 S 3_566 0.848(16) 2.631(16) 3.4326(13) 158.2(14)
_shelx_hkl_file
;
   0   0  -5 93.1218 181.857   0
   0   0   5 86.1941 42.4707   2
   0   0   5 98.1071 144.869   0
   0   0  -5 116.165 83.5203   1
   0   0   5 11.5356 183.948   0
   0   0  -5-9.26031 125.521   0
   0   0  -5 107.368 75.0922   4
   0   0   6 23344.6 633.508   0
   0   0  -6 24669.8 306.754   4
   0   0  -6 23549.9 653.522   0
   0   0   6 24462.8 192.197   2
   0   0   6 23454.8 635.242   0
   0   0  -6 23334.9 647.089   0
   0   0  -6 24441.0 352.537   1
   0   0   7 172.162 248.761   0
   0   0  -7 48.7400 52.8581   4
   0   0   7 82.4890 45.4401   2
   0   0  -7 175.789 192.459   0
   0   0   7 242.663 290.752   0
   0   0  -7 319.969 362.358   0
   0   0  -7-41.8149 66.1992   1
   0   0   8 323.648 344.375   0
   0   0  -8 157.921 96.5856   1
   0   0   8 361.104 50.8727   2
   0   0  -8 351.883 100.907   4
   0   0  -8 184.705 321.306   0
   0   0  -8 297.672 262.872   0
   0   0   8 371.145 334.589   0
   0   0   9 14.5996 275.649   0
   0   0  -9 159.388 119.899   4
   0   0  -9 37.1699 318.294   0
   0   0   9 30.7454 44.0931   2
   0   0  -9 136.438 309.349   0
   0   0  -9 4.15383 104.913   1
   0   0   9 39.3255 255.148   0
   0   0  10 116744. 489.541   2
   0   0 -10 112551. 1573.43   0
   0   0  10 119297. 1658.59   0
   0   0 -10 118427. 766.436   4
   0   0 -10 108739. 1550.31   0
   0   0 -10 112642. 877.592   1
   0   0  10 110694. 1556.17   0
   0   0  12 102521. 499.346   2
   0   0  12 98001.4 1629.67   0
   0   0 -12 100397. 788.343   4
   0   0 -12 98659.3 1688.52   0
   0   0 -12 96392.4 929.764   1
   0   0  12 100230. 1634.84   0
   0   0 -12 93116.0 1594.79   0
   0   0 -14 54150.0 1368.21   0
   0   0  14 52806.7 1368.45   0
   0   0 -14 53494.1 1387.53   0
   0   0 -14 50937.9 767.514   1
   0   0  14 50872.0 1337.48   0
   0   0 -15 388.977 655.069   0
   0   0 -15 352.609 542.246   0
   0   0  15 250.048 574.784   0
   0   0  15 360.555 645.741   0
   0   0 -16 4983.03 1164.42   0
   0   0  16 3807.13 960.397   0
   0   0 -16 4846.09 350.680   1
   0   0 -17 150.982 226.404   1
   0   0 -18 26436.6 662.688   1
   0   0 -19 268.487 249.015   1
   0   0 -20 1883.16 452.624   1
   0   0 -21 19.1040 254.699   1
   0   0 -22 1510.51 402.207   1
   0   0 -23 281.237 380.159   1
   0   0 -24 67.0140 313.602   1
   0   0 -25 63.2258 419.919   1
   0   0 -26 37446.7 941.291   1
   0   1  -4 6962.61 324.784   0
   0  -1   4 6910.71 329.256   0
   0   1   4 7344.51 150.309   2
   0   1  -4 7184.02 337.648   0
   0   1  -4 7631.95 224.579   1
   0  -1   4 7044.91 331.666   0
   0  -1  -4 6996.58 150.440   4
   0   1  -5 236362. 1469.17   0
   0   1   5 237747. 1652.97   0
   0   1   5 241082. 1667.19   0
   0  -1  -5 239835. 1680.39   0
   0   1   5 243684. 2508.08   2
   0   1  -5 238425. 1475.43   0
   0  -1  -5 242232. 1661.72   0
   0  -1   5 239911. 1496.48   0
   0   1  -5 239847. 3403.64   1
   0  -1  -5 247190. 2744.91   4
   0  -1   5 233469. 1454.58   0
   0  -1   6 59194.3 864.452   0
   0   1  -6 57395.9 869.454   0
   0  -1  -6 60362.6 419.881   4
   0   1  -6 59177.3 875.522   0
   0   1  -6 58131.4 512.152   1
   0  -1   6 58790.3 866.442   0
   0  -1  -6 58979.2 974.658   0
   0   1   6 58816.2 352.937   2
   0   1   6 57385.7 951.276   0
   0   1   6 60411.5 962.974   0
   0  -1  -6 57296.4 952.470   0
   0  -1  -7 18736.7 346.633   1
   0  -1   7 18653.1 550.596   0
   0   1  -7 17562.7 541.396   0
   0   1   7 17845.4 605.953   0
   0   1   7 18274.9 620.111   0
   0  -1  -7 18057.9 641.134   0
   0   1  -7 18808.2 608.178   0
   0  -1   7 18666.6 595.830   0
   0  -1  -7 19217.6 281.656   4
   0   1  -7 19083.9 363.289   1
   0   1   7 19090.5 231.262   2
   0  -1  -7 18482.7 616.525   0
   0   1  -8 274.506 274.058   0
   0   1  -8 201.484 113.120   1
   0   1   8 154.544 57.8187   2
   0   1  -8 60.4217 218.320   0
   0  -1   8 111.668 29.3087   2
   0  -1  -8 199.752 83.2714   4
   0   1   8 226.707 253.476   0
   0  -1   8 189.528 273.048   0
   0  -1  -8-45.6615 243.191   0
   0  -1  -8 205.889 97.8729   1
   0  -1   8 277.775 293.148   0
   0  -1  -8 99.5356 246.145   0
   0   1   8 215.137 247.152   0
   0  -1  -9 13189.3 643.190   0
   0   1   9 14819.7 785.247   0
   0  -1  -9 14307.9 354.332   1
   0   1  -9 13414.0 589.188   0
   0   1  -9 13951.3 700.398   0
   0   1   9 15089.0 227.464   2
   0  -1  -9 14305.6 735.459   0
   0  -1   9 15241.5 153.181   2
   0   1  -9 15495.9 357.220   1
   0  -1  -9 15271.9 293.120   4
   0  -1   9 14690.5 657.613   0
   0   1   9 13634.9 715.249   0
   0  -1   9 14800.5 646.839   0
   0   1  10 22953.7 276.103   2
   0  -1  10 22860.6 723.075   0
   0   1 -10 22219.8 446.086   1
   0   1 -10 22598.3 775.340   0
   0   1  10 22456.6 820.826   0
   0  -1 -10 20254.6 914.528   0
   0   1  10 22555.5 875.495   0
   0  -1  10 23624.8 789.329   0
   0  -1  10 22238.1 187.486   2
   0  -1 -10 22405.2 786.435   0
   0  -1 -10 22450.9 432.204   1
   0   1 -10 23859.4 745.765   0
   0  -1 -10 22506.2 347.629   4
   0   1 -11 939.851 148.977   1
   0  -1 -11 1047.95 630.536   0
   0  -1 -11 721.545 500.984   0
   0  -1  11 626.637 313.030   0
   0   1 -11 712.916 528.932   0
   0  -1  11 1029.79 70.0529   2
   0   1 -11 1234.67 583.736   0
   0  -1 -11 1015.98 128.566   4
   0   1  11 705.124 508.492   0
   0  -1  11 1234.86 527.167   0
   0   1  11 1015.40 91.4124   2
   0  -1 -11 1017.91 178.486   1
   0   1  11 1036.63 490.896   0
   0  -1 -12 80517.8 1553.63   0
   0  -1 -12 84023.0 703.839   4
   0   1 -12 79972.2 1455.69   0
   0  -1 -12 79914.2 847.344   1
   0   1  12 84426.6 525.356   2
   0  -1  12 78026.8 1408.35   0
   0   1 -12 79439.9 830.387   1
   0   1  12 83125.4 1543.48   0
   0  -1 -12 85251.2 1561.47   0
   0  -1  12 79704.1 1446.26   0
   0   1  12 83033.9 1551.70   0
   0   1 -12 80124.4 1428.68   0
   0  -1  13 60100.7 1346.46   0
   0  -1  13 59168.9 1335.36   0
   0   1  13 58015.6 1400.58   0
   0  -1 -13 55135.5 757.027   1
   0   1 -13 57295.0 1302.99   0
   0  -1 -13 56684.0 1416.58   0
   0   1 -13 58960.9 1336.05   0
   0   1  13 59494.2 460.287   2
   0  -1 -13 57486.3 629.287   4
   0   1 -13 57472.8 760.609   1
   0   1  13 61123.3 1458.77   0
   0  -1 -13 56928.1 1383.20   0
   0  -1 -14 21822.0 1060.09   0
   0  -1 -14 23866.4 1063.95   0
   0  -1  14 22739.5 1023.10   0
   0   1  14 23546.0 316.035   2
   0   1  14 22311.7 1040.98   0
   0   1  14 20427.4 1161.64   0
   0  -1 -14 22232.3 564.638   1
   0  -1  14 23263.0 1202.89   0
   0  -1 -14 24110.7 486.941   4
   0   1 -14 22383.1 534.535   1
   0   1 -14 22838.9 1005.50   0
   0   1 -14 21744.0 1013.13   0
   0  -1 -15 15465.8 497.439   1
   0  -1 -15 15674.9 400.512   4
   0  -1 -15 14409.7 1121.57   0
   0   1 -15 15086.5 472.595   1
   0   1  15 13670.1 1151.69   0
   0   1 -15 15343.9 1116.08   0
   0  -1 -15 13041.3 1337.59   0
   0   1 -15 12872.3 1081.58   0
   0  -1  15 13447.9 1128.71   0
   0  -1  15 14608.8 1130.69   0
   0   1  15 14666.7 1114.83   0
   0  -1 -16 12537.6 459.519   1
   0  -1  16 12942.1 1350.17   0
   0   1 -16 12662.4 1401.75   0
   0  -1 -17 3776.29 364.786   1
   0   1 -17 3885.91 386.424   1
   0   1 -18 4068.69 348.865   1
   0  -1 -18 4120.03 430.064   1
   0  -1 -19 2770.52 371.718   1
   0   1 -19 2924.16 416.914   1
   0   1 -20 1147.80 379.559   1
   0  -1 -20 1295.48 373.785   1
   0   1 -21 4615.08 443.214   1
   0  -1 -21 6239.77 563.034   1
   0   1 -22 1923.98 357.572   1
   0  -1 -22 2447.48 393.439   1
   0  -1 -23 577.699 474.809   1
   0   1 -23 395.143 395.318   1
   0  -1 -24 10118.2 745.846   1
   0   1 -24 9677.50 779.037   1
   0   1 -25 1762.04 533.348   1
   0  -1 -25 1984.84 511.968   1
   0   1  26 422.213 429.305   3
   0   1 -26 529.699 506.910   1
   0   2   3 54488.2 765.309   0
   0   2  -3 55817.1 363.845   3
   0   2  -3 53697.5 535.387   0
   0   2   3 53506.8 343.469   3
   0  -2   3 52614.4 513.254   0
   0  -2  -3 53634.4 754.429   0
   0   2   3 55724.6 373.933   2
   0  -2  -3 54060.5 296.367   4
   0   2  -3 54976.5 437.403   1
   0   2  -3 56043.2 539.901   0
   0  -2  -4 159989. 1330.05   0
   0   2   4 158758. 2305.07   2
   0   2  -4 160560. 2773.26   1
   0  -2   4 157488. 1022.50   0
   0  -2  -4 155271. 1299.57   0
   0   2  -4 157176. 1021.83   0
   0  -2  -4 160626. 1997.14   4
   0  -2   4 153873. 1005.96   0
   0   2  -4 161312. 2430.26   3
   0   2  -4 157533. 1024.54   0
   0   2   4 156850. 1322.82   0
   0   2   4 160663. 1334.62   0
   0  -2   5 3583.77 266.733   0
   0  -2  -5 3811.86 138.857   4
   0   2  -5 3913.32 185.883   1
   0   2   5 3505.90 307.754   0
   0   2  -5 3877.07 178.289   3
   0  -2   5 3983.66 289.285   0
   0   2   5 4101.86 173.016   2
   0   2  -5 3794.99 308.987   0
   0   2  -5 3567.32 277.118   0
   0   2   5 3925.40 343.961   0
   0  -2  -5 3844.22 378.537   0
   0  -2  -5 3628.94 368.505   0
   0   2  -6 26748.2 361.466   3
   0   2  -6 25831.1 599.341   0
   0  -2  -6 26005.7 291.676   4
   0   2  -6 25446.5 383.684   1
   0  -2  -6 26485.4 741.766   0
   0   2   6 26269.6 306.335   2
   0  -2  -6 24411.9 717.114   0
   0   2   6 26071.7 719.677   0
   0   2   6 25005.9 722.560   0
   0   2  -6 25713.6 578.158   0
   0  -2   6 25310.8 561.390   0
   0  -2   6 25016.6 572.019   0
   0  -2  -7 30801.8 325.436   4
   0   2   7 30494.2 332.188   2
   0  -2   7 28843.7 694.529   0
   0  -2  -7 29357.0 817.978   0
   0   2  -7 28625.7 654.710   0
   0  -2   7 28953.9 665.271   0
   0  -2  -7 28049.2 777.608   0
   0   2   7 30133.9 826.345   0
   0   2   7 30166.9 810.510   0
   0   2  -7 28908.0 416.696   1
   0   2  -7 27313.8 663.997   0
   0   2  -8 20757.9 394.633   1
   0   2  -8 19842.4 623.534   0
   0  -2   8 19456.7 602.156   0
   0   2   8 20258.3 737.365   0
   0  -2   8 19459.3 629.754   0
   0  -2  -8 21209.5 297.423   4
   0   2   8 21301.6 290.495   2
   0   2   8 20719.2 730.973   0
   0  -2  -8 19889.6 733.534   0
   0  -2  -8 20905.5 779.935   0
   0   2  -8 19862.6 634.714   0
   0  -2  -9 1089.60 470.449   0
   0   2  -9 795.857 405.646   0
   0  -2  -9 789.740 422.671   0
   0   2   9 1111.27 511.911   0
   0   2  -9 1131.91 433.748   0
   0  -2   9 1401.75 504.515   0
   0  -2  -9 1140.78 130.793   4
   0   2   9 1714.96 600.044   0
   0   2  -9 991.176 173.253   1
   0  -2 -10 5448.84 623.082   0
   0   2 -10 6320.11 584.097   0
   0  -2  10 5463.96 545.964   0
   0   2  10 5746.53 604.368   0
   0  -2  10 5755.48 520.511   0
   0   2 -10 6189.53 290.287   1
   0  -2 -10 5929.46 692.122   0
   0   2 -10 5462.45 579.357   0
   0  -2 -10 6195.43 219.831   4
   0   2  10 6246.54 688.628   0
   0   2  10 6296.46 191.621   2
   0   2  11 17270.2 290.411   2
   0   2  11 14839.3 804.935   0
   0   2  11 17131.8 899.842   0
   0   2 -11 16738.3 754.355   0
   0   2 -11 15897.9 423.756   1
   0  -2  11 16197.4 830.273   0
   0  -2 -11 15906.3 813.342   0
   0   2 -11 16104.4 758.715   0
   0  -2 -11 15570.3 756.872   0
   0  -2 -11 17041.4 331.777   4
   0  -2 -11 16363.4 416.194   1
   0  -2  11 15894.3 657.183   0
   0   2  12 1505.35 639.133   0
   0  -2 -12 1301.38 147.412   4
   0   2 -12 896.126 190.985   1
   0   2 -12 928.154 437.457   0
   0  -2  12 846.090 520.349   0
   0  -2 -12 1102.26 702.891   0
   0   2  12 621.626 614.696   0
   0   2  12 1204.85 133.438   2
   0  -2 -12 974.966 173.849   1
   0   2 -12 790.769 627.166   0
   0  -2  12 988.688 407.627   0
   0  -2 -12 855.530 461.144   0
   0  -2  13 3997.92 788.300   0
   0  -2 -13 5143.93 302.287   1
   0  -2 -13 3955.24 817.534   0
   0   2 -13 4099.44 804.054   0
   0   2 -13 4980.54 304.321   1
   0   2  13 4473.62 896.629   0
   0   2  13 5254.40 188.413   2
   0   2 -13 4513.83 743.354   0
   0   2  13 4759.31 836.071   0
   0  -2 -13 4965.89 234.693   4
   0  -2 -13 4227.39 898.289   0
   0  -2  13 5111.25 902.851   0
   0   2  14 643.373 695.926   0
   0  -2  14 581.411 546.518   0
   0   2  14 1175.26 154.934   2
   0  -2 -14 790.959 162.668   4
   0   2 -14 951.355 619.673   0
   0  -2 -14 964.241 237.429   1
   0  -2  14 811.299 661.316   0
   0  -2 -14 781.636 718.632   0
   0  -2 -14 1059.98 576.984   0
   0   2 -14 657.318 656.934   0
   0   2 -14 974.993 193.548   1
   0   2  14 718.156 517.718   0
   0   2 -15 146.475 150.702   1
   0  -2  15 229.702 530.033   0
   0   2 -15 107.765 492.084   0
   0  -2 -15 156.319 220.840   1
   0   2 -15 6.17921 541.379   0
   0   2  15 198.648 103.446   2
   0   2  15 22.6913 722.016   0
   0  -2 -15 181.234 167.734   4
   0  -2 -15 72.6662 584.764   0
   0  -2  15 12.0209 810.563   0
   0   2 -16 391.616 712.063   0
   0  -2  16 120.461 557.336   0
   0   2 -16 240.634 684.757   0
   0  -2 -16 363.242 164.674   4
   0  -2  16 287.276 788.118   0
   0   2 -16 50.4138 182.937   1
   0  -2 -16-2.67063 127.749   1
   0  -2 -17 15818.8 425.607   4
   0  -2 -17 15565.7 594.812   1
   0   2 -18 3996.20 442.931   1
   0  -2 -18 3536.92 377.589   1
   0  -2 -19 2276.14 402.372   1
   0   2 -19 2137.74 415.159   1
   0   2 -20 6267.96 515.792   1
   0  -2 -20 6209.11 577.766   1
   0  -2 -21 1815.84 461.688   1
   0   2 -21 1660.03 438.619   1
   0   2 -22 3556.95 548.106   1
   0  -2 -22 3619.56 483.875   1
   0   2 -23 3162.54 542.818   1
   0  -2 -23 3480.90 531.775   1
   0  -2 -24 240.248 399.055   1
   0   2  24 518.597 387.807   3
   0   2 -24 474.725 511.873   1
   0   2  25 3054.62 511.429   3
   0  -2 -25 1872.72 491.726   1
   0   2 -25 2555.39 634.728   1
   0   2 -26 4556.87 729.385   1
   0   2  26 4813.47 703.925   3
   0   3   0 59.3278 83.2916   1
   0   3   0-2.89043 52.6592   2
   0   3   0 15.7666 33.9081   3
   0  -3   0 125.170 98.4086   0
   0   3   0 102.582 119.530   0
   0   3  -1 614.376 95.8820   2
   0   3  -1 633.780 113.895   1
   0   3  -1 514.195 116.038   0
   0   3   1 663.828 120.997   2
   0   3   1 658.296 86.7018   3
   0   3  -1 617.571 95.2490   3
   0   3   1 503.252 161.583   0
   0   3   1 555.620 131.093   1
   0  -3   1 658.055 132.469   0
   0  -3  -1 640.955 171.014   0
   0   3   1 473.200 122.131   0
   0   3  -2 5036.10 172.651   2
   0   3   2 4473.96 301.793   0
   0   3   2 4997.48 224.236   1
   0   3  -2 4611.49 197.325   0
   0   3   2 4746.22 138.540   3
   0  -3  -2 5080.53 323.276   0
   0  -3  -2 5143.26 339.458   0
   0   3   2 4997.63 184.645   2
   0   3  -2 4686.69 154.917   3
   0   3  -2 4905.16 203.554   1
   0  -3   2 4344.79 186.197   0
   0   3   2 4112.26 310.588   0
   0  -3   3 10968.6 272.452   0
   0   3   3 11767.1 284.101   1
   0  -3   3 10917.0 278.985   0
   0   3  -3 11849.7 210.806   3
   0   3  -3 11077.1 279.214   1
   0   3   3 10756.7 436.511   0
   0   3   3 11694.1 238.340   2
   0   3   3 10987.1 444.410   0
   0   3   3 11191.1 199.469   3
   0  -3  -3 11587.8 475.795   0
   0   3  -3 11512.2 187.263   2
   0   3  -3 10851.9 275.506   0
   0  -3  -3 11725.8 467.644   0
   0   3   4 1380.59 132.654   2
   0   3  -4 1431.20 136.452   1
   0   3   4 1385.16 116.414   3
   0   3  -4 1563.77 101.199   2
   0   3  -4 1396.23 117.901   3
   0  -3  -4 1216.60 290.818   0
   0   3  -4 1292.94 191.620   0
   0  -3   4 1173.13 164.018   0
   0   3   4 1429.68 172.471   1
   0  -3   4 1534.07 225.610   0
   0   3  -4 1090.11 183.206   0
   0   3   4 1223.65 265.592   0
   0  -3  -4 1201.84 93.5591   4
   0   3   4 1455.68 293.239   0
   0  -3  -4 1163.56 262.459   0
   0  -3  -5 8017.55 458.000   0
   0   3  -5 8619.22 142.765   2
   0   3  -5 8157.35 330.266   0
   0   3   5 7716.25 438.985   0
   0  -3  -5 8342.98 435.369   0
   0   3  -5 8524.38 225.950   3
   0   3   5 8129.31 203.055   3
   0  -3   5 7906.66 311.121   0
   0   3  -5 8744.01 270.205   1
   0   3  -5 7455.09 307.679   0
   0   3   5 8541.83 224.244   2
   0  -3   5 7657.69 300.158   0
   0   3   5 8645.83 494.430   0
   0  -3  -5 8244.54 168.128   4
   0   3  -6 20198.5 369.032   1
   0   3   6 20419.3 671.341   0
   0   3  -6 19541.9 485.044   0
   0  -3   6 19866.0 504.926   0
   0  -3  -6 20511.9 252.171   4
   0   3   6 20576.4 313.056   3
   0   3   6 20074.9 668.374   0
   0   3  -6 22303.0 197.174   2
   0   3   6 20731.5 302.704   2
   0  -3  -6 20296.8 652.009   0
   0  -3  -6 21149.6 687.119   0
   0  -3   6 20162.4 485.960   0
   0   3  -6 21488.7 346.688   3
   0   3  -6 20607.4 512.197   0
   0  -3   7 1904.49 306.040   0
   0  -3   7 1649.31 352.538   0
   0   3  -7 1839.14 319.272   0
   0  -3  -7 2041.87 122.325   4
   0   3  -7 1715.02 276.118   0
   0   3   7 2161.62 407.581   0
   0  -3  -7 1643.04 392.334   0
   0   3  -7 2032.57 167.097   3
   0   3   7 2087.77 153.415   2
   0   3  -7 1857.32 67.7428   2
   0   3  -7 2225.55 176.656   1
   0  -3  -7 2033.83 565.153   0
   0   3   7 1787.32 510.063   0
   0   3  -8 8955.29 559.516   0
   0   3  -8 8865.46 493.077   0
   0  -3   8 8254.21 432.721   0
   0   3   8 9553.57 241.028   2
   0  -3  -8 9682.61 698.704   0
   0  -3   8 8496.25 467.064   0
   0  -3  -8 8472.03 522.323   0
   0   3   8 9052.28 617.229   0
   0   3   8 9163.75 651.839   0
   0   3  -8 9490.79 284.159   1
   0  -3  -8 9116.91 215.499   4
   0  -3   9 16554.3 564.670   0
   0  -3  -9 16453.1 779.511   0
   0   3  -9 15499.3 372.889   1
   0   3   9 15924.5 297.321   2
   0  -3  -9 16453.6 290.406   4
   0  -3  -9 15315.8 771.755   0
   0   3   9 15049.1 809.076   0
   0   3   9 15085.7 809.412   0
   0   3  -9 15807.5 593.746   0
   0  -3   9 14218.6 542.113   0
   0   3  -9 15640.1 580.735   0
   0  -3  10 15129.1 618.990   0
   0  -3 -10 15247.3 928.382   0
   0   3  10 14569.6 779.443   0
   0  -3 -10 15764.4 299.823   4
   0  -3  10 15903.0 708.455   0
   0  -3 -10 13153.0 832.823   0
   0   3  10 15001.1 855.353   0
   0   3 -10 14709.7 644.269   0
   0   3 -10 14666.1 391.642   1
   0   3 -10 15002.3 683.090   0
   0   3  10 15384.2 292.389   2
   0  -3 -11 22070.2 872.714   0
   0   3  11 21947.1 862.899   0
   0  -3 -11 21805.0 350.987   4
   0  -3 -11 23749.4 881.837   0
   0  -3  11 19961.0 673.543   0
   0  -3  11 20574.9 721.575   0
   0   3  11 21438.9 835.793   0
   0   3 -11 21054.2 468.129   1
   0   3 -11 21399.5 734.504   0
   0   3 -11 21532.1 753.683   0
   0   3  11 22664.2 375.015   2
   0   3  12 14635.0 295.878   2
   0   3 -12 13326.5 715.058   0
   0   3  12 12404.0 990.998   0
   0   3 -12 13626.5 449.986   1
   0   3  12 13491.8 1081.80   0
   0  -3  12 14267.4 872.583   0
   0  -3 -12 12946.5 1097.23   0
   0  -3 -12 14049.7 315.060   4
   0  -3 -12 13114.5 919.050   0
   0  -3  12 13845.1 861.240   0
   0   3 -12 13517.3 915.758   0
   0   3 -13 9331.28 780.611   0
   0  -3 -13 10651.6 429.368   1
   0   3 -13 11117.0 420.943   1
   0  -3 -13 11666.4 983.075   0
   0   3  13 10706.6 1015.05   0
   0  -3  13 10602.3 744.167   0
   0   3 -13 10649.2 739.200   0
   0  -3 -13 9164.09 852.805   0
   0   3  13 10840.9 983.158   0
   0  -3 -13 10385.7 288.865   4
   0  -3  13 9631.43 745.593   0
   0   3  13 11000.9 274.191   2
   0  -3 -14 6938.92 1058.45   0
   0   3 -14 7216.09 888.536   0
   0  -3  14 6957.43 972.553   0
   0   3  14 7459.41 252.193   2
   0  -3  14 7661.72 971.660   0
   0  -3 -14 7385.32 275.662   4
   0   3  14 7333.03 1037.44   0
   0  -3 -14 6701.94 396.823   1
   0   3  14 6808.63 982.999   0
   0   3 -14 6653.55 885.776   0
   0   3 -14 7624.29 370.870   1
   0  -3 -14 7315.36 1163.69   0
   0   3 -15 58743.9 1384.59   0
   0  -3 -15 59464.1 661.308   4
   0   3 -15 56944.9 1390.10   0
   0   3  15 61281.4 596.468   2
   0  -3  15 59908.3 1429.48   0
   0   3 -15 57999.6 839.997   1
   0  -3  15 58194.7 1433.77   0
   0  -3 -15 57296.7 855.217   1
   0  -3  16 639.634 817.620   0
   0   3 -16 1046.41 897.094   0
   0  -3  16 484.714 685.729   0
   0   3 -16 242.201 694.357   0
   0   3 -16 494.586 291.622   1
   0  -3 -16 860.004 287.155   1
   0  -3 -16 838.554 257.456   4
   0   3  16 457.582 140.009   2
   0  -3  17 2652.52 906.243   0
   0   3 -17 3578.60 1123.39   0
   0  -3 -17 4047.20 384.236   1
   0  -3 -17 3894.59 270.803   4
   0   3 -17 3342.88 311.297   1
   0  -3 -18 5915.15 334.313   4
   0   3 -18 5666.61 408.812   1
   0  -3 -19 55.5842 285.756   1
   0   3 -19 37.4331 221.294   1
   0   3 -20 2057.53 456.249   1
   0  -3 -20 1639.97 455.131   1
   0   3  21 348.119 295.689   3
   0  -3 -21 236.079 350.589   1
   0  -3 -22 128.055 296.153   1
   0   3  22 82.1992 235.228   3
   0   3  23 2253.97 452.118   3
   0   3 -23 2394.22 574.471   1
   0   3 -24 877.632 435.803   1
   0   3  24 957.729 365.852   3
   0  -3 -25 1206.24 667.112   1
   0   3  25 1431.33 588.110   3
   0   3 -26 626.737 547.790   1
   0   3  26 774.145 565.069   3
   0   4   0 574.247 118.679   1
   0   4   0 388.761 166.938   0
   0   4   0 249.928 159.375   0
   0  -4   0 282.864 162.949   0
   0   4   0 348.687 65.2231   3
   0   4   0 438.918 128.740   2
   0   4  -1 76473.7 601.677   1
   0   4  -1 77662.5 385.838   3
   0   4   1 77111.1 616.396   1
   0   4   1 76688.8 533.674   2
   0   4  -1 77194.5 501.888   2
   0   4   1 74925.0 796.244   0
   0   4   1 77976.5 359.488   3
   0   4   1 74647.4 798.047   0
   0   4  -1 75403.6 631.930   0
   0  -4   1 75815.0 637.012   0
   0  -4  -1 78734.5 821.696   0
   0   4  -2 170.927 95.1494   1
   0  -4   2 70.1462 83.9255   0
   0   4   2 98.6391 44.1943   3
   0   4  -2 172.476 105.010   0
   0   4  -2 46.7798 63.2876   2
   0  -4  -2 190.245 212.599   0
   0   4   2 6.12177 142.132   0
   0   4   2 112.582 131.498   0
   0   4  -2 82.3491 59.4514   3
   0   4   2 254.201 120.122   2
   0   4   2 148.280 94.0291   1
   0   4  -3 84178.3 661.205   1
   0  -4   3 79640.6 627.690   0
   0   4   3 84500.0 588.400   2
   0   4   3 85068.1 664.151   1
   0  -4   3 81382.3 639.457   0
   0   4   3 81999.4 1028.37   0
   0   4  -3 87244.1 484.038   3
   0   4   3 86613.8 1035.09   0
   0   4  -3 86175.5 492.946   2
   0  -4  -3 85609.5 1034.54   0
   0   4   3 85897.7 428.729   3
   0  -4  -3 85779.1 1033.41   0
   0   4  -3 82897.7 647.823   0
   0  -4   4 2180.44 170.182   0
   0   4   4 2520.85 356.893   0
   0   4  -4 2506.00 120.995   2
   0  -4  -4 2149.13 409.124   0
   0   4  -4 2532.51 147.610   3
   0   4   4 1884.50 379.737   0
   0   4  -4 2328.31 209.765   0
   0  -4  -4 2292.79 354.265   0
   0   4   4 2520.95 196.532   2
   0   4   4 2422.26 182.271   1
   0   4  -4 2417.44 181.731   1
   0   4   4 2393.95 127.202   3
   0  -4   4 2188.28 205.176   0
   0   4  -5 57449.1 668.044   0
   0   4  -5 61886.5 499.972   3
   0  -4   5 57002.6 675.314   0
   0   4   5 58325.9 430.462   3
   0  -4  -5 60081.0 413.920   4
   0  -4  -5 58548.6 1008.12   0
   0   4   5 60522.3 527.398   2
   0   4  -5 57614.2 573.379   1
   0  -4   5 57183.5 666.924   0
   0   4   5 59651.3 1030.40   0
   0   4  -5 60565.2 383.534   2
   0  -4  -5 55677.2 991.630   0
   0   4   5 60375.1 622.870   1
   0   4   5 59983.7 1018.87   0
   0   4   6 7637.42 254.735   2
   0  -4   6 6718.77 350.128   0
   0  -4  -6 7498.94 189.057   4
   0   4  -6 7206.94 370.563   0
   0   4   6 7280.25 200.822   3
   0   4  -6 7780.48 158.426   2
   0   4  -6 7762.54 238.364   3
   0  -4  -6 7452.16 490.691   0
   0  -4  -6 7650.55 580.689   0
   0   4  -6 7068.31 306.304   0
   0  -4   6 6989.24 321.474   0
   0   4   6 7490.18 584.799   0
   0   4  -6 7101.88 257.426   1
   0   4   6 7075.53 516.420   0
   0   4  -7 734.880 68.2146   2
   0  -4  -7 615.073 358.160   0
   0  -4  -7 657.367 321.318   0
   0   4   7 841.106 137.179   2
   0  -4  -7 1039.63 116.834   4
   0  -4   7 876.611 264.648   0
   0  -4   7 1038.90 320.233   0
   0   4   7 719.623 120.544   3
   0   4   7 812.710 406.781   0
   0   4  -7 819.054 162.994   1
   0   4   7 655.236 411.444   0
   0   4  -7 778.630 249.769   0
   0   4  -7 782.879 265.687   0
   0   4  -7 892.544 165.851   3
   0  -4  -8 36494.3 968.039   0
   0  -4   8 36825.5 723.232   0
   0   4   8 36028.8 964.169   0
   0   4  -8 37881.8 760.101   0
   0   4  -8 38078.2 495.996   3
   0  -4   8 37020.4 746.283   0
   0  -4  -8 34984.3 932.397   0
   0  -4  -8 37405.8 384.697   4
   0   4  -8 35604.0 717.232   0
   0   4   8 35594.9 427.767   3
   0   4  -8 36416.1 541.559   1
   0   4  -8 38533.6 272.271   2
   0   4   8 37231.1 451.275   2
   0   4   8 35837.5 971.351   0
   0   4   9 39291.1 1045.88   0
   0   4   9 40190.9 490.855   2
   0   4  -9 39213.0 818.254   0
   0   4  -9 42730.3 268.313   2
   0   4  -9 39151.1 799.558   0
   0   4   9 39500.9 490.712   3
   0   4  -9 38952.8 575.900   1
   0  -4  -9 41847.2 1069.60   0
   0  -4   9 38956.3 804.325   0
   0  -4  -9 38421.5 1027.06   0
   0  -4   9 37078.6 785.312   0
   0   4   9 39241.5 1050.63   0
   0  -4  -9 40835.6 421.981   4
   0   4 -10 2296.35 500.286   0
   0  -4 -10 2143.81 668.915   0
   0  -4  10 2176.22 463.108   0
   0  -4  10 2335.21 382.104   0
   0   4  10 2122.18 632.624   0
   0   4  10 2870.21 199.418   2
   0   4  10 2490.26 207.868   3
   0   4 -10 2490.25 241.207   1
   0   4  10 2502.61 651.271   0
   0  -4 -10 1802.80 574.629   0
   0   4 -10 2398.81 507.388   0
   0  -4 -10 2393.77 146.884   4
   0  -4  11 1146.95 575.809   0
   0  -4 -11 1056.24 128.958   4
   0   4 -11 1002.09 236.167   1
   0   4  11 1120.16 200.639   3
   0  -4  12 4717.88 631.178   0
   0  -4 -12 4254.51 758.224   0
   0  -4  12 4145.29 485.025   0
   0  -4 -12 4658.98 200.593   4
   0   4  12 4810.60 1038.45   0
   0   4  12 3869.17 728.786   0
   0   4 -12 3727.29 553.181   0
   0   4 -12 4184.46 582.663   0
   0   4 -12 4471.26 279.301   1
   0  -4 -12 2921.63 685.723   0
   0   4  12 4758.13 248.548   2
   0  -4 -13 5622.35 910.780   0
   0   4  13 4667.29 989.876   0
   0   4 -13 5015.17 802.188   0
   0   4  13 6179.57 242.963   2
   0  -4 -13 5233.55 1038.62   0
   0   4 -13 5241.78 741.295   0
   0  -4 -13 6018.97 231.196   4
   0   4 -13 6212.60 354.552   1
   0  -4  13 5065.30 769.261   0
   0  -4  13 5288.19 745.870   0
   0   4  13 5025.06 974.560   0
   0  -4  14 3457.56 828.743   0
   0  -4  14 4075.94 802.169   0
   0   4 -14 3168.17 680.091   0
   0  -4 -14 4252.81 1152.66   0
   0   4 -14 4665.18 326.806   1
   0  -4 -14 4310.36 208.708   4
   0   4  14 4270.39 221.031   2
   0   4  14 3088.45 1033.26   0
   0   4 -14 3763.92 855.728   0
   0  -4 -15 13727.3 485.851   1
   0  -4  15 13422.3 1099.52   0
   0   4  15 13705.2 434.466   3
   0   4 -15 14336.1 528.971   1
   0   4  15 14405.3 356.807   2
   0  -4 -15 14181.1 360.251   4
   0   4 -15 12399.7 964.149   0
   0  -4  15 14582.7 939.110   0
   0   4 -15 13244.2 1083.65   0
   0   4  16 1023.21 274.237   3
   0   4 -16 985.675 280.546   1
   0   4 -16 966.112 717.804   0
   0  -4 -16 949.442 213.083   4
   0   4 -16 400.489 685.292   0
   0  -4  16 651.926 777.773   0
   0   4  16 1147.53 207.444   2
   0  -4  16 1041.63 744.392   0
   0  -4 -16 1550.19 345.778   1
   0   4  17 22545.9 569.245   3
   0  -4 -17 21951.4 449.161   4
   0   4 -17 22636.1 641.617   1
   0   4  17 22492.8 436.369   2
   0  -4 -18 165.018 184.233   4
   0   4 -18 569.392 427.314   1
   0   4  18 214.319 179.997   3
   0  -4 -18 531.874 284.344   1
   0  -4 -19 3346.47 330.668   4
   0  -4 -19 3161.18 436.120   1
   0   4 -19 3211.76 456.232   1
   0   4 -20 231.937 308.411   1
   0   4  20 241.502 270.704   3
   0  -4 -20 242.290 369.915   1
   0   4  21 9028.98 497.999   3
   0   4 -21 8868.89 677.924   1
   0  -4 -21 8906.49 675.634   1
   0   4 -22 298.582 390.852   1
   0  -4 -22 66.7929 299.317   1
   0   4  22 294.075 286.685   3
   0   4  23 337.434 374.479   3
   0   4 -23 426.510 438.912   1
   0  -4 -24 434.933 528.077   1
   0   4 -24 234.886 426.009   1
   0   4  24 587.667 360.400   3
   0   4 -25 7308.44 814.578   1
   0  -4 -25 7759.78 780.144   1
   0   4  25 8356.40 526.308   3
   0   5   0 46.5175 43.5115   3
   0   5   0 110.474 105.162   2
   0   5   0 124.054 129.247   0
   0   5   0 163.218 148.789   0
   0   5   0 163.985 111.328   1
   0  -5   0 105.801 128.242   0
   0   5   1 51225.4 735.283   0
   0   5  -1 54700.9 362.559   3
   0  -5  -1 52344.6 742.478   0
   0  -5   1 53120.4 625.200   0
   0   5   1 54093.7 345.528   3
   0   5   1 53369.9 496.567   2
   0   5   1 55350.6 774.109   0
   0   5  -1 54373.3 633.112   0
   0   5  -1 53237.9 584.625   1
   0   5   1 52502.4 577.478   1
   0   5  -1 52816.8 479.097   2
   0   5   2 25078.7 594.659   0
   0  -5  -2 25473.9 619.463   0
   0   5   2 26254.1 441.713   1
   0   5   2 27665.9 626.243   0
   0   5  -2 26791.8 335.048   2
   0   5  -2 27458.0 289.165   3
   0   5   2 26968.8 402.114   2
   0  -5   2 25449.4 415.350   0
   0   5   2 27177.1 263.011   3
   0   5  -2 26592.2 433.394   0
   0   5  -2 26726.2 432.758   1
   0   5  -3 2875.07 158.586   2
   0   5  -3 3285.58 232.344   1
   0  -5  -3 3638.50 438.814   0
   0   5   3 3226.02 208.749   2
   0   5  -3 3090.82 142.597   3
   0  -5   3 2842.95 198.098   0
   0   5   3 3510.58 373.696   0
   0   5   3 3129.96 408.228   0
   0   5   3 3195.99 127.630   3
   0   5  -3 3036.44 196.810   0
   0   5   3 2989.26 211.690   1
   0   5  -4 4798.40 232.049   1
   0   5   4 4575.48 386.084   0
   0   5   4 5026.18 148.533   3
   0   5  -4 5310.30 174.211   2
   0   5  -4 5297.56 272.057   0
   0   5   4 5423.57 232.983   2
   0  -5   4 4850.04 241.981   0
   0   5  -4 5396.26 185.250   3
   0   5   4 5210.04 240.545   1
   0   5   4 4653.35 534.354   0
   0  -5  -4 4302.26 413.708   0
   0  -5   4 4740.22 219.584   0
   0  -5  -4 5434.67 462.990   0
   0   5   5 26784.3 472.415   1
   0  -5  -5 24866.3 728.484   0
   0   5   5 25404.1 744.338   0
   0  -5   5 27381.4 481.367   0
   0   5   5 26208.6 771.773   0
   0   5  -5 25828.0 465.320   1
   0   5   5 26257.3 308.912   3
   0  -5  -5 24146.9 701.465   0
   0   5  -5 26877.4 315.953   2
   0   5  -5 27166.2 360.925   3
   0   5  -5 25606.2 471.314   0
   0  -5  -5 26595.6 315.919   4
   0  -5   5 25859.4 466.141   0
   0   5   5 26309.4 417.028   2
   0   5  -6 4968.11 375.540   0
   0  -5   6 4811.49 299.280   0
   0  -5  -6 4123.72 495.696   0
   0  -5  -6 4713.35 173.577   4
   0   5   6 5241.04 555.029   0
   0   5   6 5451.21 221.995   2
   0   5  -6 5292.17 166.126   2
   0  -5  -6 4075.86 490.575   0
   0   5   6 4446.21 548.013   0
   0   5   6 5379.07 273.409   1
   0  -5   6 4408.27 323.672   0
   0   5  -6 4787.49 242.729   1
   0   5  -6 5020.07 222.569   3
   0   5   6 4854.25 166.389   3
   0  -5   7 4000.10 347.325   0
   0  -5  -7 4299.05 553.233   0
   0  -5  -7 5266.41 688.947   0
   0   5  -7 4530.56 253.703   1
   0   5  -7 4682.55 214.065   3
   0   5   7 4798.26 225.463   2
   0   5  -7 3949.63 347.880   0
   0  -5  -7 4514.68 166.764   4
   0  -5   7 3752.86 309.949   0
   0   5  -7 4768.02 140.644   2
   0   5   7 4161.21 521.295   0
   0   5   7 4022.89 552.768   0
   0   5   7 4199.25 182.017   3
   0   5   8 19224.6 344.964   3
   0  -5  -8 20204.4 297.457   4
   0  -5   8 19283.7 549.566   0
   0   5   8 19768.2 388.690   2
   0   5  -8 20553.3 246.212   2
   0  -5   8 19546.2 540.962   0
   0  -5  -8 19591.6 805.260   0
   0   5  -8 20352.0 387.605   3
   0   5   8 20738.3 780.757   0
   0  -5  -8 18424.8 829.534   0
   0   5  -8 19796.6 460.453   1
   0   5  -8 19519.0 540.643   0
   0   5   8 19481.6 740.956   0
   0   5  -9 71.4111 277.010   0
   0  -5   9-76.5092 248.526   0
   0   5  -9 27.8482 52.1288   2
   0   5  -9 159.715 96.9981   3
   0  -5  -9 95.4823 79.0172   4
   0   5  -9 72.4488 139.074   1
   0   5   9 88.8290 415.901   0
   0   5   9 33.6480 71.9411   3
   0   5  -9 29.6252 260.921   0
   0   5   9 181.204 133.414   2
   0  -5   9-4.53250 211.146   0
   0  -5  -9 274.963 457.258   0
   0  -5  -9 151.625 422.665   0
   0   5   9 310.353 412.497   0
   0  -5 -10 1974.53 158.437   4
   0   5 -10 1701.22 489.763   0
   0   5  10 1945.18 209.167   3
   0  -5  10 1685.10 420.847   0
   0   5  10 2316.89 243.647   2
   0   5 -10 1882.39 87.8901   2
   0   5  10 1469.51 679.257   0
   0  -5 -10 1276.46 759.043   0
   0  -5 -10 1199.44 479.887   0
   0   5  10 1315.81 740.202   0
   0   5 -10 1317.90 350.548   0
   0  -5  10 1566.11 427.545   0
   0   5 -10 2121.36 270.491   1
   0   5  11 31774.6 1091.68   0
   0   5 -11 28535.6 810.854   0
   0   5  11 30374.1 501.497   3
   0  -5 -11 30380.5 1196.83   0
   0   5  11 30905.1 494.703   2
   0  -5  11 29843.0 783.496   0
   0  -5  11 29280.8 794.213   0
   0   5 -11 30505.3 600.819   1
   0   5 -11 31352.0 809.861   0
   0   5  11 29898.4 1094.74   0
   0  -5 -11 30498.9 1057.38   0
   0  -5 -11 30514.1 414.332   4
   0  -5  12 12199.8 733.010   0
   0   5  12 13087.0 352.146   2
   0   5  12 12112.5 1014.62   0
   0   5 -12 12922.3 451.333   1
   0  -5 -12 11870.8 1136.28   0
   0  -5 -12 11125.7 1035.64   0
   0   5 -12 12047.6 787.554   0
   0  -5  12 11463.7 730.183   0
   0   5  12 13072.0 1217.54   0
   0  -5 -12 13675.6 298.304   4
   0   5  12 13189.4 366.017   3
   0   5 -12 11769.3 779.694   0
   0   5 -13 54472.8 808.053   1
   0   5 -13 54126.2 1204.94   0
   0  -5 -13 55206.3 586.339   4
   0   5 -13 53868.3 1163.78   0
   0  -5  13 52972.1 1182.91   0
   0  -5  13 53366.9 1130.84   0
   0   5  13 54127.3 641.609   2
   0   5  13 54487.5 1489.95   0
   0   5  13 53897.3 699.134   3
   0  -5 -13 53849.4 1474.60   0
   0  -5  14 3455.37 735.823   0
   0   5  14 4256.79 302.956   3
   0   5  14 4416.77 240.901   2
   0   5 -14 3789.53 805.767   0
   0   5 -14 4417.12 324.120   1
   0  -5  14 2866.25 673.199   0
   0  -5 -14 4051.98 212.825   4
   0   5 -14 3667.68 767.938   0
   0   5 -15 54584.4 1389.80   0
   0   5 -15 52103.9 864.122   1
   0   5  15 52448.4 763.872   3
   0   5  15 52594.6 655.100   2
   0  -5  15 54583.0 1314.38   0
   0  -5 -15 54005.5 615.121   4
   0   5 -15 49880.9 1333.14   0
   0  -5  15 53958.9 1282.47   0
   0  -5  16 536.915 649.191   0
   0   5  16 380.401 253.419   3
   0  -5 -16 223.098 234.457   1
   0   5 -16 260.188 617.432   0
   0  -5 -16 498.352 183.162   4
   0  -5  16 96.8880 672.287   0
   0   5 -16 594.541 674.980   0
   0   5  16 351.653 163.815   2
   0   5  17 16174.1 499.717   3
   0   5  17 16344.6 403.465   2
   0  -5 -17 16662.2 397.865   4
   0   5 -17 16466.9 560.132   1
   0  -5 -17 16088.5 604.277   1
   0   5  18 482.335 234.732   3
   0   5 -18 469.376 292.572   1
   0  -5 -18 336.816 207.842   4
   0   5  18 462.620 200.718   2
   0   5 -19 204.890 246.247   1
   0  -5 -19 159.100 275.470   1
   0   5  19 152.137 247.986   3
   0   5  20 7206.84 448.820   3
   0  -5 -20 7369.52 608.135   1
   0   5 -20 7497.22 642.110   1
   0  -5 -21 1452.96 485.950   1
   0   5  21 1293.16 297.713   3
   0   5 -21 1423.02 405.811   1
   0   5  22 213.346 336.139   3
   0   5 -22 141.356 369.685   1
   0   5  23 398.588 437.060   3
   0   5 -23 287.252 505.128   1
   0   5 -24 1579.53 595.042   1
   0  -5 -24 1495.97 565.926   1
   0   5  25 144.716 382.674   3
   0  -5 -25 123.578 443.799   1
   0   5 -25 92.3471 389.995   1
   0   6   0 77895.0 892.437   0
   0   6   0 81224.1 456.914   3
   0   6   0 78490.6 649.586   2
   0  -6   0 75157.5 867.192   0
   0   6   0 78463.3 757.830   1
   0   6   0 80416.9 899.683   0
   0   6   1 2085.56 210.367   1
   0   6  -1 2148.39 204.072   1
   0   6   1 1860.50 299.024   0
   0  -6   1 2075.61 250.416   0
   0   6  -1 2099.97 231.819   0
   0   6   1 2007.18 140.990   2
   0   6   2 5354.64 402.656   0
   0  -6   2 5935.95 303.054   0
   0   6   2 5769.18 156.192   3
   0   6  -2 5620.11 289.274   0
   0  -6  -2 5970.48 438.994   0
   0   6   2 5921.87 280.114   1
   0   6   2 5756.00 491.318   0
   0   6  -2 5658.96 277.497   1
   0   6  -2 5883.73 163.746   3
   0   6  -2 5578.11 206.447   2
   0   6   2 5427.81 228.727   2
   0  -6   3 5915.45 251.914   0
   0   6  -3 6076.86 263.271   0
   0   6   3 6291.51 465.532   0
   0   6   3 6094.16 276.982   2
   0   6  -3 6182.64 267.631   1
   0   6  -3 6457.08 194.651   3
   0  -6  -3 5617.64 426.320   0
   0   6  -3 6229.81 214.650   2
   0   6   3 6002.73 296.584   1
   0   6   3 5737.26 465.630   0
   0   6   3 6088.41 164.000   3
   0  -6  -4 50812.9 966.778   0
   0   6   4 51019.6 954.119   0
   0   6   4 51102.4 645.696   1
   0  -6   4 50959.6 587.833   0
   0   6   4 54017.7 414.230   3
   0   6   4 51723.9 999.776   0
   0   6   4 51602.5 565.592   2
   0   6  -4 54217.0 469.257   3
   0   6  -4 53622.4 495.941   2
   0   6  -4 52714.4 601.370   0
   0  -6   4 52044.0 599.737   0
   0   6  -4 52750.9 652.917   1
   0   6   5 54675.9 591.299   2
   0  -6   5 51973.2 626.958   0
   0   6   5 55752.7 688.474   1
   0  -6   5 52360.9 636.128   0
   0  -6  -5 52854.6 1033.04   0
   0   6  -5 55479.8 474.184   2
   0   6  -5 54869.2 684.405   1
   0   6   5 56939.7 1059.25   0
   0   6   5 54925.9 442.122   3
   0   6  -5 55717.9 505.751   3
   0   6  -5 53246.5 632.489   0
   0   6   5 50873.0 1034.86   0
   0  -6  -6 1137.42 504.315   0
   0   6   6 1084.73 103.515   3
   0  -6  -6 1198.19 115.655   4
   0   6  -6 1382.07 153.193   3
   0   6   6 1255.80 151.233   2
   0   6  -6 1179.14 212.845   1
   0  -6   6 1052.86 252.789   0
   0   6  -6 1080.99 253.148   0
   0   6   6 781.394 381.999   0
   0  -6  -6 1010.29 421.386   0
   0  -6   6 965.498 228.163   0
   0   6   6 1425.21 544.328   0
   0   6  -6 1260.26 133.311   2
   0   6   6 1334.86 215.873   1
   0   6   7 39909.4 1050.01   0
   0  -6  -7 38965.5 1033.98   0
   0   6  -7 40943.9 626.742   1
   0   6  -7 42887.7 402.764   2
   0   6  -7 42967.2 509.798   3
   0   6  -7 39919.7 651.147   0
   0  -6  -7 40789.3 417.087   4
   0  -6   7 40063.0 666.149   0
   0  -6   7 39905.6 644.958   0
   0   6   7 40714.4 429.468   3
   0  -6  -7 38193.6 996.505   0
   0   6   7 40413.5 555.660   2
   0   6   7 42451.0 1041.57   0
   0  -6  -8 2123.06 620.347   0
   0   6  -8 2523.99 196.626   3
   0   6   8 2252.98 594.433   0
   0   6   8 2152.87 170.754   3
   0   6   8 2093.06 660.024   0
   0   6  -8 2336.18 132.495   2
   0   6  -8 2328.09 251.386   1
   0   6  -8 2231.57 399.768   0
   0  -6  -9 21084.1 1041.17   0
   0   6  -9 21944.0 529.801   1
   0  -6  -9 20235.8 889.107   0
   0   6  -9 21291.8 585.651   0
   0   6   9 20892.1 370.045   3
   0   6   9 19723.3 943.879   0
   0  -6  -9 22502.6 348.343   4
   0   6  -9 22735.3 280.939   2
   0   6   9 22454.4 434.447   2
   0  -6   9 20748.9 574.501   0
   0   6   9 23050.2 903.777   0
   0   6  -9 23230.6 481.505   3
   0  -6   9 20673.3 585.702   0
   0   6 -10 29409.8 305.188   2
   0   6 -10 28091.5 584.764   1
   0   6  10 27130.6 1147.48   0
   0  -6 -10 26523.2 1205.61   0
   0  -6  10 28721.3 718.583   0
   0   6 -10 29335.6 515.738   3
   0   6  10 28248.2 510.736   2
   0  -6 -10 28116.9 1175.44   0
   0   6  10 26920.9 1215.70   0
   0  -6 -10 28711.4 412.891   4
   0   6  10 27816.0 454.484   3
   0   6 -10 27468.3 694.917   0
   0  -6  10 27243.6 699.685   0
   0  -6  11 13981.0 715.834   0
   0  -6  11 13629.6 602.239   0
   0  -6 -11 13305.0 1156.40   0
   0  -6 -11 12215.1 929.610   0
   0   6  11 12851.7 998.317   0
   0   6  11 14009.0 387.373   2
   0   6  11 13076.9 1168.93   0
   0  -6 -11 14012.4 310.582   4
   0   6  11 13500.5 372.032   3
   0   6 -11 13034.1 665.001   0
   0   6 -11 13574.4 442.391   1
   0   6 -11 13922.4 204.884   2
   0   6  12 25856.1 471.264   3
   0   6 -12 24875.2 863.466   0
   0  -6 -12 24148.6 1282.55   0
   0   6 -12 25619.0 617.641   1
   0  -6 -12 27443.2 1398.86   0
   0   6  12 25095.6 1295.48   0
   0   6  12 25559.7 1167.76   0
   0   6  12 26233.7 500.631   2
   0  -6 -12 25888.4 406.084   4
   0  -6  12 25618.5 762.705   0
   0  -6  12 25245.5 868.844   0
   0   6 -13-41.1448 166.301   1
   0  -6  13 92.0169 441.193   0
   0  -6 -13 212.298 113.332   4
   0   6 -13 316.909 476.963   0
   0  -6  13 124.633 432.896   0
   0   6  13 154.664 179.307   3
   0   6  13 67.2005 141.954   2
   0   6 -13 92.2301 423.255   0
   0  -6  14 20101.7 1122.36   0
   0   6 -14 17735.9 1051.97   0
   0  -6 -14 20760.1 400.485   4
   0   6 -14 18652.7 1075.27   0
   0   6  14 19144.8 466.271   3
   0  -6  14 17498.7 1006.02   0
   0   6  14 19352.8 457.682   2
   0   6 -14 19143.9 571.085   1
   0   6 -15 2705.44 782.217   0
   0   6  15 4813.80 308.288   2
   0   6  15 4779.54 308.919   3
   0   6 -15 3240.80 738.167   0
   0  -6 -15 4480.96 241.911   4
   0   6 -15 4766.48 373.489   1
   0   6  16 2794.82 273.472   2
   0  -6 -16 2758.68 240.342   4
   0   6  16 3256.43 313.450   3
   0   6 -16 2819.85 454.107   1
   0   6  17 6369.28 347.979   2
   0   6  17 6582.75 316.317   3
   0  -6 -18 1384.48 358.344   1
   0   6  18 1672.81 296.150   2
   0   6  18 1564.32 366.489   3
   0   6 -18 1215.75 303.831   1
   0  -6 -19 518.803 343.973   1
   0   6 -19 350.430 383.337   1
   0   6  19 186.097 231.685   3
   0   6 -20 541.239 328.531   1
   0  -6 -20 650.923 356.263   1
   0   6 -21 22969.2 795.821   1
   0   6  21 22386.4 664.105   3
   0   6  22 13245.3 562.763   3
   0   6 -22 13467.5 663.176   1
   0  -6 -22 14290.1 862.092   1
   0   6 -23 1496.40 583.796   1
   0  -6 -23 873.522 592.149   1
   0   6  23 821.109 452.753   3
   0   6 -24 101.616 425.587   1
   0  -6 -24 143.062 462.165   1
   0   7   0 92.0175 58.7848   3
   0  -7   0 129.990 219.063   0
   0   7   0 2.32327 130.498   1
   0   7   0 26.7556 87.3728   2
   0   7   0 91.3469 203.048   0
   0   7   0 112.460 201.757   0
   0   7   1 17681.5 242.619   3
   0   7  -1 18080.1 262.555   3
   0   7  -1 16620.3 443.237   0
   0   7   1 16159.7 501.873   0
   0   7   1 17108.4 432.613   1
   0   7   1 17246.7 524.437   0
   0   7  -1 17458.6 447.726   1
   0   7  -1 17295.7 377.338   2
   0  -7  -1 15668.8 510.797   0
   0  -7   1 16506.4 436.986   0
   0   7  -1 17048.9 438.759   0
   0   7   1 17248.5 388.191   2
   0   7   2 88.8234 51.4743   3
   0   7  -2 63.2868 109.690   1
   0  -7   2 115.274 172.256   0
   0  -7  -2 327.744 322.226   0
   0   7   2 33.6303 253.672   0
   0   7   2 198.049 167.046   1
   0   7  -2 83.7278 167.296   0
   0   7   2 109.848 93.2144   2
   0   7  -2 114.190 173.531   0
   0   7  -2 140.887 126.692   2
   0   7  -2 12.7153 56.7914   3
   0   7   2 116.394 257.085   0
   0   7   3 45327.4 383.065   3
   0   7  -3 44958.4 429.547   3
   0  -7  -3 40913.8 883.334   0
   0   7   3 43964.4 565.444   2
   0   7   3 44019.5 908.648   0
   0   7  -3 43917.8 505.700   2
   0   7   3 44110.3 644.182   1
   0   7  -3 43043.1 637.052   1
   0   7   3 41820.6 898.068   0
   0  -7   3 41750.4 568.581   0
   0   7  -3 43927.1 588.362   0
   0   7  -4 9148.79 248.749   3
   0   7   4 7841.53 617.582   0
   0  -7   4 8085.78 304.762   0
   0   7  -4 8207.17 261.244   2
   0   7   4 8812.34 570.589   0
   0   7  -4 8312.28 344.658   1
   0  -7  -4 7055.77 618.084   0
   0   7   4 7920.12 340.180   1
   0   7   4 8226.65 294.234   2
   0   7   4 8286.95 198.682   3
   0   7  -4 8226.40 303.318   0
   0  -7   4 7848.06 287.776   0
   0  -7   5 14971.3 362.203   0
   0  -7  -5 16196.3 729.217   0
   0   7  -5 17247.2 326.063   3
   0   7   5 16531.4 456.004   1
   0   7   5 16938.2 836.003   0
   0  -7   5 15666.8 363.303   0
   0   7  -5 16180.9 437.144   1
   0   7  -5 15773.3 375.748   0
   0   7   5 16085.8 415.632   2
   0   7   5 16752.3 269.291   3
   0   7  -5 15519.0 321.571   2
   0   7   5 15556.0 646.475   0
   0   7   6 6162.43 314.252   1
   0   7   6 6503.71 309.628   2
   0  -7  -6 5509.62 635.020   0
   0   7  -6 5760.94 291.380   1
   0   7   6 6208.82 190.462   3
   0   7  -6 6356.59 203.269   2
   0   7   6 6135.44 722.659   0
   0  -7   6 6017.72 337.327   0
   0   7  -6 6074.83 234.123   3
   0   7  -6 5697.92 350.548   0
   0  -7   6 5464.09 353.447   0
   0   7   6 5650.47 695.801   0
   0  -7  -6 6496.93 216.769   4
   0  -7   7 1950.71 296.841   0
   0   7   7 1805.39 663.182   0
   0   7  -7 2059.37 135.243   2
   0   7   7 2076.04 198.429   2
   0  -7   7 2068.28 311.366   0
   0  -7  -7 2168.16 148.558   4
   0   7   7 2377.04 269.346   1
   0   7  -7 2107.20 183.809   3
   0   7  -7 1642.63 310.164   0
   0   7   7 2131.67 148.783   3
   0   7  -7 1952.34 225.277   1
   0   7   7 1866.80 411.659   0
   0  -7  -7 1793.96 583.710   0
   0  -7   8 4307.52 409.930   0
   0   7  -8 6192.68 209.861   2
   0  -7  -8 4899.30 804.073   0
   0  -7  -8 5296.62 782.387   0
   0  -7  -8 5332.57 216.499   4
   0   7   8 5067.98 280.708   2
   0   7   8 6270.47 805.266   0
   0   7  -8 5305.49 399.104   0
   0   7  -8 5312.64 314.949   1
   0   7   8 5702.57 206.888   3
   0  -7   8 5298.37 426.347   0
   0   7   8 4975.11 822.590   0
   0   7  -8 5834.42 253.132   3
   0   7   9 115707. 971.726   2
   0  -7  -9 114384. 1868.64   0
   0   7   9 117306. 1914.73   0
   0  -7   9 112998. 1197.53   0
   0  -7  -9 116952. 746.668   4
   0   7  -9 114982. 1095.24   1
   0   7   9 116735. 800.420   3
   0   7  -9 121155. 689.275   2
   0  -7  -9 122151. 1970.11   0
   0   7   9 116247. 1921.26   0
   0   7  -9 114908. 1202.06   0
   0   7  -9 120314. 936.207   3
   0  -7   9 112463. 1196.34   0
   0   7  10 728.169 616.851   0
   0   7 -10 972.961 163.767   3
   0   7 -10 736.656 123.059   2
   0   7 -10 330.380 381.751   0
   0  -7 -10 859.397 666.442   0
   0   7 -10 894.796 323.548   1
   0   7  10 793.839 573.432   0
   0  -7 -10 700.455 562.068   0
   0   7  10 801.380 239.807   2
   0   7  10 458.080 117.633   3
   0  -7  10 613.168 382.093   0
   0  -7  10 410.138 351.452   0
   0  -7 -10 847.771 165.358   4
   0  -7 -11 1604.28 783.784   0
   0   7  11 1254.53 714.229   0
   0  -7 -11 1742.32 200.049   4
   0  -7  11 1740.93 576.909   0
   0  -7  11 1670.01 593.010   0
   0   7 -11 1519.65 497.171   0
   0   7  11 1614.64 964.015   0
   0   7  11 1649.79 162.680   3
   0   7 -11 1934.15 283.298   1
   0  -7 -11 1479.81 675.659   0
   0   7  11 1851.37 214.251   2
   0   7 -12 20582.4 552.096   1
   0  -7  12 19559.8 774.759   0
   0   7 -12 20975.5 854.979   0
   0   7  12 19799.4 1251.99   0
   0   7  12 21258.2 494.027   2
   0   7  12 20922.5 442.728   3
   0  -7 -12 21322.6 392.182   4
   0  -7  12 18979.4 758.792   0
   0   7 -13 1242.17 629.936   0
   0   7 -13 1786.58 330.018   1
   0  -7 -13 1497.92 178.688   4
   0   7  13 1560.47 205.674   2
   0   7  13 1595.18 232.812   3
   0   7  14 9232.54 339.298   2
   0   7  14 9324.38 347.016   3
   0  -7 -14 9959.30 298.409   4
   0   7 -14 9245.66 458.835   1
   0   7  15 3557.34 277.602   3
   0   7  15 3771.89 304.159   2
   0   7  16 288.214 240.796   3
   0   7  16 234.239 194.393   2
   0   7  17 7415.34 429.729   3
   0   7 -17 7254.60 581.925   1
   0   7  17 7195.15 379.155   2
   0   7  18 11755.2 449.727   3
   0   7 -18 12066.7 606.034   1
   0   7  19 14224.7 547.173   3
   0   7 -19 13679.9 602.973   1
   0   7 -20 1242.11 453.792   1
   0   7  20 1406.85 366.075   3
   0   7  21 9009.77 545.189   3
   0  -7 -21 9369.87 839.961   1
   0  -7 -22 490.237 487.998   1
   0   7 -22 417.555 527.933   1
   0  -7 -23 5298.27 753.428   1
   0   7  23 5701.97 664.242   3
   0   7 -24 1098.97 661.117   1
   0   7  24 1253.23 527.830   3
   0   8   0 104.205 120.660   2
   0   8   0 16.4853 65.4444   3
   0  -8   0 144.214 246.977   0
   0   8   0 45.2991 224.959   0
   0   8   0 41.9099 224.771   0
   0   8   0 92.5482 201.772   1
   0   8   1 1044.88 401.620   0
   0   8  -1 1069.74 323.621   0
   0   8   1 988.581 104.738   3
   0   8   1 984.004 186.547   1
   0   8  -1 979.927 95.6620   3
   0   8   1 937.427 175.557   2
   0   8   2 12316.3 362.709   2
   0   8  -2 13449.0 266.468   3
   0   8   2 12791.0 418.307   1
   0   8   2 13052.9 233.385   3
   0   8  -2 12847.5 429.063   1
   0   8  -2 11983.5 410.547   0
   0   8   2 13019.4 545.221   0
   0   8  -2 12978.9 371.470   2
   0  -8  -2 12259.7 639.200   0
   0   8   2 11490.4 567.636   0
   0  -8   2 12031.9 433.902   0
   0   8  -2 13123.6 437.119   0
   0   8   3 76.4116 64.7410   3
   0  -8   3 47.4670 177.283   0
   0   8   3 219.113 139.410   2
   0   8  -3 86.6610 79.6697   3
   0   8  -3 133.443 179.932   0
   0   8   3 62.2448 322.342   0
   0   8  -3 33.5098 121.227   1
   0   8   3 287.956 164.344   1
   0   8  -3 126.667 194.306   0
   0   8   3 75.2263 240.532   0
   0   8  -3 173.415 107.392   2
   0  -8  -3 145.836 256.347   0
   0   8   4 48280.6 1019.97   0
   0   8   4 48214.0 760.006   1
   0  -8   4 45885.9 600.542   0
   0   8  -4 48131.3 617.238   0
   0   8   4 48573.8 662.567   2
   0   8   4 49998.2 1061.16   0
   0   8   4 50582.4 440.494   3
   0  -8   4 47427.9 613.381   0
   0  -8  -4 47023.4 1032.65   0
   0   8  -4 49956.7 575.512   2
   0   8  -4 50401.0 776.673   1
   0   8  -4 51156.2 496.231   3
   0   8  -5 2743.81 285.321   0
   0   8   5 2522.07 246.636   2
   0  -8   5 2561.53 286.877   0
   0   8   5 3225.39 367.220   1
   0   8   5 2914.09 141.997   3
   0  -8  -5 2664.86 678.319   0
   0   8  -5 2704.68 189.954   2
   0   8   5 2682.70 623.040   0
   0  -8   5 2282.45 296.699   0
   0   8  -5 2477.29 250.645   1
   0   8   5 2340.27 517.270   0
   0   8  -5 2983.29 173.598   3
   0   8  -6 10834.5 303.675   2
   0   8  -6 10605.0 293.804   3
   0   8   6 8662.43 743.777   0
   0   8   6 10172.5 240.473   3
   0   8   6 10294.0 366.565   2
   0  -8   6 9660.24 365.022   0
   0  -8  -6 9716.64 765.513   0
   0   8  -6 9817.58 375.137   0
   0  -8   6 9867.84 367.135   0
   0   8   6 9291.86 767.045   0
   0   8  -6 10365.6 439.050   1
   0   8   6 10587.0 444.557   1
   0   8   7 13577.0 284.203   3
   0   8   7 10837.2 815.157   0
   0   8  -7 13506.7 481.837   1
   0   8   7 13384.3 416.381   2
   0  -8  -7 11902.8 887.917   0
   0  -8   7 12633.1 417.231   0
   0   8   7 13502.2 1039.08   0
   0  -8   7 12050.1 373.303   0
   0  -8  -7 12950.6 305.139   4
   0   8   7 13076.0 474.883   1
   0   8  -7 12115.0 407.086   0
   0   8  -7 14018.6 331.019   3
   0   8  -7 13912.6 304.010   2
   0   8  -8 47630.3 593.026   3
   0  -8   8 44793.1 684.779   0
   0   8   8 45525.4 496.113   3
   0  -8   8 44232.9 697.566   0
   0   8  -8 45637.8 687.881   0
   0   8  -8 48222.8 508.074   2
   0   8   8 45676.9 1254.57   0
   0   8  -8 47317.4 798.205   1
   0  -8  -8 44195.0 1243.94   0
   0   8   8 45868.5 1233.40   0
   0   8   8 46040.4 682.653   2
   0  -8  -8 44498.1 505.104   4
   0   8   9 3805.23 898.008   0
   0   8   9 3651.31 697.085   0
   0  -8   9 4517.20 466.644   0
   0   8   9 4349.33 304.050   2
   0  -8  -9 4169.10 206.617   4
   0   8  -9 3733.22 452.447   0
   0   8  -9 4424.49 206.453   2
   0   8  -9 4480.87 350.193   1
   0  -8   9 3324.40 419.970   0
   0  -8  -9 4338.36 924.867   0
   0   8   9 4116.02 194.925   3
   0   8  -9 4664.48 265.639   3
   0   8 -10 716.673 191.944   1
   0   8  10 382.529 721.153   0
   0  -8 -10 971.404 832.051   0
   0  -8 -10 858.598 175.008   4
   0   8 -10 791.522 370.691   0
   0   8  10 773.761 150.408   3
   0   8  10 252.071 542.984   0
   0  -8  10 573.571 404.094   0
   0   8  10 660.678 196.572   2
   0  -8  10 615.418 370.739   0
   0   8 -10 726.026 143.342   2
   0   8 -10 871.153 194.714   3
   0   8  11 1503.37 917.176   0
   0  -8 -11 2357.21 206.741   4
   0  -8 -11 1670.91 909.488   0
   0   8 -11 1557.58 262.184   1
   0   8  11 2350.47 268.917   2
   0   8  11 2534.71 202.656   3
   0   8 -12 1531.74 360.974   1
   0   8  12 1449.61 209.247   3
   0  -8 -12 1400.81 244.254   4
   0   8  12 1378.86 228.348   2
   0   8 -13 236.126 199.365   1
   0   8  13 231.492 154.753   2
   0   8  13 277.895 156.704   3
   0  -8 -13 205.438 145.193   4
   0   8  14 1864.08 240.714   2
   0   8 -14 1979.65 360.210   1
   0   8  14 1809.14 301.485   3
   0   8  15 96.9971 165.841   2
   0   8 -15 123.199 293.359   1
   0   8 -16 4391.33 482.276   1
   0   8  16 4473.69 362.947   3
   0   8  16 4230.33 328.004   2
   0   8  17 63.9479 191.397   3
   0   8  17 270.220 238.326   2
   0   8 -17 178.849 312.480   1
   0   8 -18 22965.6 704.811   1
   0   8  18 23643.9 620.645   3
   0   8  19 2296.69 322.714   2
   0   8  19 2082.32 335.976   3
   0   8 -20 326.566 374.766   1
   0  -8 -20 311.384 323.789   1
   0   8  20 38.7167 253.111   3
   0   8 -21 11025.2 719.864   1
   0   8  21 10983.0 589.896   3
   0  -8 -21 10624.6 866.974   1
   0   8 -22 1910.23 638.493   1
   0   8  22 1755.42 498.461   3
   0   8 -23 357.414 488.688   1
   0  -8 -23 432.380 443.671   1
   0  -9   0 24.6961 260.040   0
   0   9   0 133.751 151.335   1
   0   9   0 46.1080 279.778   0
   0   9   0 0.72451 48.7795   3
   0   9   0 85.6753 261.684   0
   0   9   0-1.97254 141.456   2
   0   9   1 3548.94 589.414   0
   0   9   1 3605.24 146.934   3
   0  -9   1 3226.82 411.499   0
   0   9  -1 3744.89 156.896   3
   0   9  -1 3288.08 407.749   0
   0   9  -1 3169.59 222.830   2
   0   9   1 3235.55 294.275   2
   0   9  -1 3346.30 420.148   0
   0   9  -1 3640.14 284.660   1
   0   9   1 2949.00 481.862   0
   0   9   1 3961.47 350.397   1
   0  -9  -1 3269.95 565.969   0
   0   9  -2 988.641 159.564   2
   0   9   2 954.504 109.394   3
   0   9   2 907.372 154.948   2
   0   9   2 1318.36 270.451   1
   0   9  -2 974.718 150.537   3
   0   9   2 1311.09 505.518   0
   0  -9   2 988.906 310.846   0
   0   9  -2 839.956 336.281   0
   0   9  -2 769.886 234.546   1
   0   9  -2 1030.00 345.049   0
   0  -9  -2 942.971 458.193   0
   0   9   2 715.470 435.103   0
   0   9   3 290.713 231.256   1
   0   9   3 100.041 144.593   2
   0   9  -3 331.176 235.010   0
   0   9   3 239.223 415.941   0
   0   9  -3 73.2522 236.402   0
   0   9  -3 216.241 102.684   3
   0   9   3 397.477 440.886   0
   0  -9  -3 364.298 422.651   0
   0  -9   3 195.005 212.643   0
   0   9  -3-13.3007 116.525   2
   0   9   3 252.960 82.0892   3
   0   9  -3 217.133 192.455   1
   0   9  -4 4629.12 208.387   3
   0   9  -4 3560.14 320.715   0
   0   9   4 4410.25 303.794   1
   0  -9   4 3543.21 296.503   0
   0   9  -4 3995.17 315.333   1
   0   9   4 4046.46 590.551   0
   0   9  -4 4342.86 232.657   2
   0   9   4 4326.57 169.026   3
   0  -9  -4 3846.40 731.989   0
   0   9   4 3930.04 271.102   2
   0   9  -4 4117.86 290.364   0
   0   9   4 3860.02 638.196   0
   0  -9   4 4110.70 353.144   0
   0  -9   5 1284.71 275.760   0
   0   9   5 1173.23 587.017   0
   0   9   5 1266.42 261.238   1
   0  -9  -5 877.888 487.934   0
   0  -9   5 1110.14 232.297   0
   0   9  -5 1172.97 138.011   3
   0   9   5 1424.59 719.695   0
   0   9  -5 908.081 232.978   0
   0   9   5 1408.06 202.415   2
   0   9   5 1286.97 141.426   3
   0   9  -5 1543.07 287.741   1
   0   9  -5 1286.96 176.268   2
   0   9   6 37159.8 737.297   1
   0   9   6 36259.6 659.615   2
   0  -9   6 35129.3 514.720   0
   0   9  -6 37527.1 510.001   3
   0   9   6 36985.5 429.449   3
   0  -9   6 33308.2 507.548   0
   0   9   6 36791.5 1181.34   0
   0   9  -6 36536.3 523.690   2
   0   9   6 34072.0 1031.81   0
   0   9  -6 34708.3 713.698   1
   0   9  -6 34855.7 515.820   0
   0  -9  -6 34448.2 1045.83   0
   0   9  -7 257.351 120.474   3
   0  -9  -7 177.876 119.690   4
   0   9   7 153.628 136.056   2
   0   9   7 153.655 85.1063   3
   0  -9   7 209.846 205.948   0
   0   9  -7 266.190 209.217   0
   0   9   7 504.258 597.242   0
   0   9  -7 406.512 170.781   2
   0   9   7 221.776 487.197   0
   0   9  -7 162.130 187.393   1
   0  -9  -7 90.6348 559.392   0
   0  -9   7 266.758 227.801   0
   0   9   7 411.323 193.221   1
   0   9  -8 19015.8 380.033   2
   0   9  -8 20029.5 433.886   3
   0   9   8 18853.8 510.801   2
   0  -9  -8 16937.4 1123.64   0
   0  -9  -8 19388.4 380.350   4
   0   9   8 16432.6 1242.42   0
   0   9   8 19702.0 351.930   3
   0   9   8 18433.6 1105.92   0
   0   9   8 19464.9 605.975   1
   0   9  -8 17801.4 550.360   1
   0   9   9 222.335 637.430   0
   0   9   9 55.5456 141.488   2
   0   9   9 106.638 126.325   3
   0  -9  -9 2.97947 100.094   4
   0   9  -9 221.449 110.269   3
   0   9  -9 72.6433 184.409   1
   0   9   9-53.1387 726.281   0
   0  -9  -9 500.549 804.413   0
   0   9  -9 125.285 86.1882   2
   0   9 -10 29.6279 116.854   2
   0  -9 -10 32.2165 111.673   4
   0   9 -10 131.448 197.887   1
   0   9 -10 111.703 143.963   3
   0   9  10 126.941 153.892   2
   0   9  10 29.8459 135.058   3
   0  -9 -10 91.5495 692.281   0
   0   9  10 71.9125 573.264   0
   0   9  11 5380.86 261.636   3
   0   9 -11 5682.88 372.099   1
   0   9  11 5500.75 350.911   2
   0  -9 -11 5167.71 246.749   4
   0   9  12 5865.93 271.103   3
   0   9 -12 6085.08 457.662   1
   0   9  13 3083.03 299.023   3
   0   9 -13 2734.39 347.298   1
   0   9  13 3039.09 369.923   2
   0   9  14 8488.38 423.967   2
   0   9  14 8338.50 326.179   3
   0   9 -14 7278.62 481.012   1
   0   9 -15 897.726 338.080   1
   0   9  15 1319.30 252.459   3
   0   9  15 860.344 287.824   2
   0   9  16 142.621 307.644   2
   0   9  16 419.861 279.134   3
   0   9 -16-74.8942 325.896   1
   0   9  17 206.046 257.008   3
   0   9 -17 177.775 315.668   1
   0   9 -18 744.509 419.908   1
   0   9  18 890.823 293.195   3
   0   9  18 691.216 194.394   2
   0   9  19 1654.21 410.427   3
   0   9  19 1754.12 402.842   2
   0   9 -20 12462.0 716.560   1
   0   9 -21 1232.65 594.824   1
   0  -9 -21 343.488 424.940   1
   0  -9 -22 318.726 413.518   1
   0   9 -22 627.538 563.281   1
   0 -10   0 44755.9 885.143   0
   0  10   0 50841.6 464.381   3
   0  10   0 48459.9 828.040   1
   0  10   0 47986.2 892.642   0
   0  10   0 47941.5 894.928   0
   0  10   0 48781.5 690.948   2
   0  10  -1 71.9796 175.588   1
   0  10   1 214.443 319.902   0
   0  10   1 97.3758 216.440   1
   0  10   1 72.2231 123.574   2
   0 -10   1-25.2356 305.460   0
   0  10  -1 46.1075 84.4337   3
   0  10  -1 92.7107 293.343   0
   0  10   1-3.47444 74.6709   3
   0  10   1 137.820 360.411   0
   0  10  -1 85.5624 292.812   0
   0  10  -1-64.3297 123.700   2
   0 -10  -1 43.8911 341.712   0
   0  10   2 1751.27 221.734   2
   0  10  -2 1503.74 397.452   0
   0  10   2 1563.72 573.929   0
   0  10  -2 1872.71 250.811   2
   0  10  -2 1820.69 280.580   1
   0 -10   2 1803.33 384.425   0
   0  10  -2 1631.19 376.165   0
   0 -10  -2 1187.36 568.862   0
   0  10   2 1987.08 594.407   0
   0  10   2 1272.34 272.951   1
   0  10  -2 1672.72 158.254   3
   0  10   2 1527.64 117.914   3
   0  10   3 11226.0 829.189   0
   0  10  -3 10601.7 446.171   1
   0  10   3 11211.6 240.500   3
   0  10   3 11795.5 417.865   2
   0 -10   3 9925.61 420.103   0
   0 -10  -3 11078.2 821.523   0
   0  10  -3 11189.8 280.550   3
   0  10   3 9963.93 809.751   0
   0  10  -3 10211.3 430.560   0
   0  10   3 10735.4 444.642   1
   0  10  -3 11109.0 381.894   2
   0  10  -3 9799.50 450.178   0
   0  10   4 4643.56 307.998   2
   0  10  -4 4172.75 357.680   0
   0  10  -4 4116.74 339.451   0
   0  10   4 4933.84 185.155   3
   0  10   4 4548.80 345.473   1
   0  10  -4 4508.52 315.191   1
   0  10   4 4004.65 742.643   0
   0  10  -4 4560.69 262.481   2
   0 -10  -4 4072.92 810.875   0
   0  10   4 4181.01 758.698   0
   0  10  -4 4898.32 211.657   3
   0  10  -5 335.387 120.549   2
   0 -10  -5-107.764 398.052   0
   0  10  -5 205.360 172.713   1
   0  10  -5 344.770 138.017   3
   0  10   5 720.195 316.662   1
   0  10   5 254.883 564.087   0
   0  10   5 282.796 152.469   3
   0  10   5 576.818 186.661   2
   0  10   5 200.546 440.228   0
   0  10  -6 1239.25 195.938   3
   0  10   6 1190.25 639.899   0
   0  10  -6 1052.34 331.629   1
   0  10   6 842.675 587.188   0
   0  10   6 1050.60 142.738   3
   0  10  -6 1305.98 178.380   2
   0  10   6 1035.35 186.289   2
   0 -10  -6 1154.68 788.068   0
   0  10   6 1349.76 263.019   1
   0  10  -7 227.826 190.807   1
   0  10   7 272.390 683.653   0
   0  10   7 180.782 480.658   0
   0 -10  -7 487.413 178.943   4
   0  10  -7 517.147 203.398   2
   0  10  -7 231.104 146.844   3
   0  10   7 86.1611 146.401   2
   0  10   7 216.905 120.188   3
   0  10   7 702.884 337.678   1
   0 -10  -7 349.687 608.190   0
   0  10  -8 27413.4 473.536   2
   0 -10  -8 26489.3 443.856   4
   0  10   8 26436.8 1335.91   0
   0  10   8 27501.4 410.426   3
   0  10   8 27373.5 643.154   2
   0  10   8 26526.3 723.655   1
   0  10  -8 27025.5 474.187   3
   0 -10  -8 25563.6 1438.71   0
   0  10  -8 25861.4 681.759   1
   0  10   8 26104.6 1323.96   0
   0  10  -9 384.073 300.645   1
   0 -10  -9 735.095 720.837   0
   0  10   9 358.634 163.833   2
   0 -10  -9 271.196 129.705   4
   0  10  -9 231.214 117.427   3
   0  10  -9 481.831 164.748   2
   0  10   9 394.248 769.681   0
   0  10   9 361.777 142.553   3
   0  10 -10 569.899 307.779   1
   0 -10 -10 307.043 126.565   4
   0  10  10 457.367 194.894   2
   0  10  10 788.959 197.268   3
   0  10 -10 990.951 233.032   3
   0  10 -10 591.827 172.445   2
   0  10  11 427.986 177.554   3
   0  10  11 385.689 232.481   2
   0  10  12 9293.01 454.374   2
   0  10 -12 9445.01 512.090   1
   0  10  13 25.3827 251.032   2
   0  10 -13 88.2327 254.853   1
   0  10  14 1376.78 294.982   2
   0  10 -14 1335.90 389.783   1
   0  10  15 1697.11 391.562   2
   0  10 -15 1480.52 444.298   1
   0  10 -16 915.530 401.324   1
   0  10  16 1131.23 384.107   2
   0  10 -17 199.711 376.970   1
   0  10  17 274.287 324.280   2
   0  10  18 9266.28 487.396   2
   0  10 -18 10345.7 844.249   1
   0  10  19 1803.99 386.016   2
   0  10 -19 2791.18 683.697   1
   0  10  20 526.815 361.776   2
   0  10 -20 554.831 461.599   1
   0 -10 -21 1335.89 675.946   1
   0  10 -21 758.433 534.684   1
   0  11   0 104.825 199.385   1
   0  11   0 94.9925 363.300   0
   0  11   0-7.16217 133.090   2
   0  11   1 64.4644 204.191   1
   0  11  -1 355.967 320.691   1
   0  11   1 116.450 159.661   2
   0  11  -1 92.0537 108.616   3
   0  11  -1-10.3024 139.948   2
   0  11   1 45.6357 372.587   0
   0  11   1 225.290 486.308   0
   0  11   2 590.372 540.175   0
   0  11  -2 836.573 208.817   2
   0  11  -2 697.856 240.021   1
   0  11   2 633.324 544.979   0
   0  11   2 622.854 224.389   1
   0  11   2 566.512 159.380   2
   0  11  -2 833.256 182.328   3
   0 -11  -2 582.027 516.810   0
   0  11  -3 3501.86 197.162   3
   0  11  -3 2898.16 359.612   1
   0  11   3 2971.23 282.504   2
   0 -11  -3 2565.32 684.480   0
   0  11   3 2748.24 358.269   1
   0  11   3 2565.91 697.925   0
   0  11   3 2957.15 709.635   0
   0  11  -3 3501.11 275.526   2
   0  11   4 3323.45 706.328   0
   0  11   4 2357.99 703.974   0
   0  11   4 3307.82 313.146   2
   0  11   4 2946.68 354.373   1
   0 -11  -4 2534.58 819.977   0
   0  11  -4 3252.99 224.404   3
   0  11  -4 3456.54 365.346   1
   0  11  -4 2973.07 291.160   2
   0  11   5 5090.46 334.398   2
   0  11   5 5398.30 902.813   0
   0 -11  -5 3483.82 884.821   0
   0  11  -5 5453.46 247.721   3
   0  11   5 4986.82 424.477   1
   0  11  -5 4647.47 373.878   1
   0  11   5 4125.16 957.355   0
   0  11  -5 5464.97 286.337   2
   0  11   6 77086.9 1154.19   1
   0  11  -6 76314.9 817.016   2
   0  11   6 74248.8 1560.54   0
   0  11  -6 78881.3 734.896   3
   0  11   6 75641.5 1598.01   0
   0  11  -6 75925.7 1118.39   1
   0  11   6 75062.4 1006.84   2
   0 -11  -6 75023.2 1565.17   0
   0 -11  -7 27315.7 475.476   4
   0  11   7 26868.1 654.930   2
   0  11  -7 27935.8 493.473   3
   0 -11  -7 25045.6 1440.18   0
   0  11   7 24533.5 1291.19   0
   0  11  -7 27580.0 513.797   2
   0  11  -7 26735.8 722.022   1
   0  11   7 26624.2 712.471   1
   0  11   7 25262.3 1286.72   0
   0  11   8 14693.6 1442.60   0
   0 -11  -8 16815.7 403.388   4
   0  11  -8 17684.5 425.193   2
   0  11   8 17547.8 631.309   1
   0  11  -8 16813.2 602.797   1
   0  11   8 16725.0 571.737   2
   0  11  -8 18387.8 424.236   3
   0  11  -9 561.114 236.993   2
   0  11  -9 491.170 255.471   1
   0  11  -9 571.793 199.857   3
   0  11   9 434.529 204.087   2
   0  11 -10 11832.7 573.374   1
   0  11  10 11058.3 570.877   2
   0  11 -11 1165.44 344.014   1
   0  11  11 1413.08 309.169   2
   0  11  12-20.5123 203.336   2
   0  11 -12 293.100 318.191   1
   0  11 -13 561.090 292.674   1
   0  11  13 725.793 310.443   2
   0  11  14 497.949 257.751   2
   0  11 -14 1438.49 402.723   1
   0  11  15 101.446 215.923   2
   0  11 -15 304.766 428.790   1
   0  11  16 12627.9 558.373   2
   0  11 -16 13463.3 689.899   1
   0  11 -17 3454.06 651.948   1
   0  11  17 2607.52 444.194   2
   0  11 -18 395.259 460.240   1
   0  11  18 524.777 409.296   2
   0  11  19 204.284 355.476   2
   0  11 -19 326.891 481.988   1
   0  11  20 11567.1 683.804   2
   0  11 -20 10205.8 621.024   1
   0  12   0 203.994 221.705   1
   0  12   0 25.2334 147.449   2
   0  12  -1 25331.7 590.437   2
   0  12   1 24540.0 609.879   2
   0  12  -1 24750.4 736.395   1
   0  12   1 25029.2 706.063   1
   0  12  -2-44.2604 153.558   2
   0  12   2 292.123 253.815   1
   0  12   2 225.578 163.842   2
   0  12  -2 454.706 260.466   1
   0  12   3 401.308 245.790   1
   0  12   3 67.9176 170.676   2
   0  12  -3 269.514 217.166   1
   0  12  -3 211.631 164.758   2
   0  12   4 29133.4 669.655   2
   0  12   4 29344.3 760.124   1
   0  12  -4 29514.2 613.704   2
   0  12  -4 28868.0 790.910   1
   0  12  -5 2985.25 302.227   2
   0  12  -5 2768.97 372.247   1
   0  12  -6 6421.68 593.917   1
   0  12   6 6211.53 410.789   2
   0  12  -6 6271.19 318.854   2
   0  12   7 9228.46 518.287   2
   0  12  -7 8533.52 608.162   1
   0  12   7 9680.24 554.640   1
   0  12  -7 8994.92 365.260   2
   0  12  -7 8944.32 311.590   3
   0  12  -8 52826.6 721.924   2
   0  12   8 50429.5 915.373   2
   0  12   8 51128.7 989.859   1
   0  12  -8 50859.2 1021.17   1
   0  12  -8 52383.9 679.476   3
   0  12  -9 2255.66 476.907   1
   0  12  -9 2069.21 300.549   2
   0  12  -9 2169.00 256.972   3
   0  12  10 8293.37 457.839   2
   0  12 -10 7665.08 602.992   1
   0  12  11 22515.4 660.305   2
   0  12 -11 23943.9 775.887   1
   0  12  12-8.00324 199.750   2
   0  12 -12 72.7760 286.673   1
   0  12 -13 207.222 321.817   1
   0  12  13 210.832 221.157   2
   0  12 -14 2398.53 560.151   1
   0  12  14 1950.06 392.833   2
   0  12  15 7847.55 527.339   2
   0  12 -15 7026.94 657.202   1
   0  12  16 188.296 347.021   2
   0  12 -16 444.155 439.810   1
   0  12 -17 937.001 521.316   1
   0  12  17 665.847 427.802   2
   0  12 -18 13829.7 905.533   1
   0  12  18 13254.1 723.132   2
   0  12 -19 365.259 523.710   1
   0  12  19 609.987 415.568   2
   0  13   0 54.7479 178.306   2
   0  13   0 272.695 360.024   1
   0  13   1 11183.1 483.550   2
   0  13  -1 12096.7 497.856   2
   0  13   1 11551.8 578.069   1
   0  13  -1 11942.1 606.285   1
   0  13   2 2668.15 380.871   1
   0  13   2 2226.38 306.211   2
   0  13  -2 3370.91 334.928   2
   0  13  -2 3324.23 392.115   1
   0  13  -3 36630.5 909.261   1
   0  13  -3 37151.5 731.326   2
   0  13   3 35160.2 803.143   2
   0  13   3 35080.7 896.192   1
   0  13   4 16.8384 233.728   2
   0  13  -4 199.207 279.523   1
   0  13  -4 221.805 184.404   2
   0  13   4 439.257 353.614   1
   0  13   5 19682.8 752.700   1
   0  13  -5 19178.9 709.733   1
   0  13  -5 19075.4 541.275   2
   0  13   6 350.944 236.778   2
   0  13  -6 787.640 286.680   2
   0  13   6 1146.77 419.606   1
   0  13  -6 723.869 387.602   1
   0  13  -7 3004.88 305.288   2
   0  13   7 2741.78 322.621   2
   0  13  -7 2703.05 393.217   1
   0  13   7 2955.22 487.716   1
   0  13   8 593.991 437.621   1
   0  13  -8 290.653 369.669   1
   0  13  -8 700.906 264.542   2
   0  13   8 167.867 218.932   2
   0  13   9 16271.5 593.893   2
   0  13  -9 16411.6 664.745   1
   0  13  10 249.762 235.243   2
   0  13 -10 254.584 332.303   1
   0  13 -11 186.352 312.618   1
   0  13  11 185.128 289.627   2
   0  13  12 2030.21 392.994   2
   0  13 -12 1448.88 402.470   1
   0  13 -13 24748.9 865.883   1
   0  13  13 23958.0 759.602   2
   0  13  14 768.061 374.005   2
   0  13 -14 860.265 441.933   1
   0  13  15 103.025 354.776   2
   0  13 -15 193.090 388.978   1
   0  13  16 48.3131 329.160   2
   0  13 -16 394.391 489.899   1
   0  13 -17 5405.81 636.448   1
   0  13  17 4877.57 630.353   2
   0  13 -18 163.154 496.635   1
   0  13  18 75.5506 298.530   2
   0  14   0 16649.5 696.578   1
   0  14   0 15701.0 578.650   2
   0  14   1 1474.65 320.502   2
   0  14  -1 1834.76 308.233   2
   0  14  -1 2005.93 568.325   1
   0  14   1 1073.30 328.484   1
   0  14   2 207.767 266.528   2
   0  14   2 336.879 304.944   1
   0  14  -2-76.8964 286.558   1
   0  14  -2 119.472 209.504   2
   0  14  -3 150.264 315.265   1
   0  14  -3 104.246 239.378   2
   0  14   3 204.527 223.281   2
   0  14   4 497.320 289.178   2
   0  14  -4 1039.19 370.681   2
   0  14   4 1233.26 469.983   1
   0  14  -4 854.394 350.488   1
   0  14  -5 1259.55 437.062   1
   0  14  -5 1347.65 363.321   2
   0  14   5 1002.71 250.050   2
   0  14   5 826.049 396.595   1
   0  14  -6 164.294 358.214   1
   0  14   6 513.297 417.088   1
   0  14   6 500.398 367.709   2
   0  14  -6 234.011 248.868   2
   0  14  -7 174.937 246.580   2
   0  14  -7 304.532 411.318   1
   0  14   7 74.8133 258.877   2
   0  14   8 10020.0 533.000   2
   0  14   8 11052.9 680.660   1
   0  14  -8 11871.3 498.372   2
   0  14  -8 10592.9 738.987   1
   0  14  -9 2450.91 451.455   1
   0  14   9 2224.02 428.678   2
   0  14  10 1791.57 278.850   2
   0  14 -10 2863.53 629.216   1
   0  14 -11 6418.18 741.738   1
   0  14  11 5931.58 596.084   2
   0  14 -12 5736.19 746.073   1
   0  14  12 4818.71 501.131   2
   0  14  13 125.412 283.481   2
   0  14 -13 34.1187 372.411   1
   0  14 -14 1701.12 688.792   1
   0  14  14 2137.09 529.846   2
   0  14 -15 1261.64 687.989   1
   0  14  15 1040.17 471.984   2
   0  14  16 327.897 416.926   2
   0  14 -16 118.491 395.993   1
   0  15   0 76.6385 250.423   2
   0  15   0 161.142 349.256   1
   0  15   1 1243.33 469.472   1
   0  15  -1 1866.90 449.576   2
   0  15   1 1308.50 231.142   2
   0  15  -1 1929.42 537.256   1
   0  15   2-24.4101 236.962   2
   0  15  -2 229.809 326.456   1
   0  15   2 134.063 330.792   1
   0  15  -2-27.8171 218.143   2
   0  15  -3 2520.02 670.147   1
   0  15   3 2633.26 567.208   1
   0  15   3 2456.61 451.358   2
   0  15  -3 2618.73 341.303   2
   0  15   4 1746.65 359.879   2
   0  15  -4 1085.30 341.136   1
   0  15   4 2340.59 564.836   1
   0  15  -4 1506.48 294.851   2
   0  15  -5 287.579 323.423   1
   0  15   5 232.158 263.454   2
   0  15  -5 254.724 271.143   2
   0  15   6 228.146 466.365   1
   0  15   6 346.995 262.979   2
   0  15  -6 255.905 328.192   2
   0  15   7 3839.24 565.258   2
   0  15  -7 3502.42 476.996   2
   0  15   7 3577.60 672.172   1
   0  15  -8 275.757 540.121   1
   0  15   8 380.710 413.428   1
   0  15  -9 794.815 472.982   1
   0  15   9 1073.05 473.781   2
   0  15 -10 1561.58 588.494   1
   0  15  10 1351.37 323.348   2
   0  15  11 353.084 443.619   2
   0  15 -11 374.903 560.902   1
   0  15  12 7.10215 388.713   2
   0  15 -12 254.225 594.486   1
   0  15 -13 791.734 680.493   1
   0  15  13 769.156 443.258   2
   0  15 -14 2090.29 673.618   1
   0  15  14 2472.03 544.829   2
   0  16   0 2412.74 437.739   2
   0  16   0 2171.20 564.745   1
   0  16   1 282.318 308.813   2
   0  16   1 23.2677 373.028   1
   0  16  -1 444.830 414.849   2
   0  16  -1 557.616 494.592   1
   0  16  -2 1443.88 410.303   2
   0  16   2 1175.64 585.247   1
   0  16  -2 475.596 506.133   1
   0  16   2 633.373 263.354   2
   0  16  -3 252.167 408.066   1
   0  16  -3 599.754 417.404   2
   0  16   3 433.582 344.645   2
   0  16   3 516.505 473.182   1
   0  16  -4 516.311 501.302   1
   0  16  -4 790.016 303.992   2
   0  16   4 528.964 400.876   1
   0  16   4 302.950 352.239   2
   0  16   5 635.828 281.231   2
   0  16  -5 878.304 303.946   2
   0  16  -5 882.371 540.610   1
   0  16  -6 115.017 434.919   1
   0  16   6 387.746 478.789   1
   0  16  -6 227.209 300.536   2
   0  16   6 305.389 339.740   2
   0  16   7 6380.26 650.271   2
   0  16   7 5713.67 783.249   1
   0  16  -7 5821.68 569.091   2
   0  16  -7 6112.29 816.062   1
   0  16   8 6141.40 641.212   2
   0  16  -8 6433.70 808.453   1
   0  16   8 6541.56 799.594   1
   0  16   9 31.3034 340.913   2
   0  16  -9 76.7675 493.187   1
   0  16  10 358.289 341.564   2
   0  16 -10 203.764 437.551   1
   0  16  11 1695.97 661.830   2
   0  16 -11 1183.16 638.473   1
   0  16 -12 285.213 585.841   1
   0  16  12 602.716 370.264   2
   0  17   0 282.876 381.892   2
   0  17   0 108.229 479.801   1
   0  17  -1 114.774 376.613   2
   0  17  -1 226.589 482.152   1
   0  17   1-156.293 295.537   2
   0  17   1-197.359 403.951   1
   0  17  -2 3206.54 485.403   2
   0  17  -2 2832.84 590.637   1
   0  17   2 3455.80 646.986   2
   0  17   2 3221.18 724.257   1
   0  17  -3 365.357 395.251   2
   0  17   3 807.059 524.435   1
   0  17   3 476.727 433.418   2
   0  17  -3 685.104 562.345   1
   0  17   4 6490.35 591.676   2
   0  17  -4 5919.29 750.183   1
   0  17  -4 5815.55 425.466   2
   0  17   5 403.007 463.295   2
   0  17   5 359.764 626.608   1
   0  17  -6 5817.92 882.635   1
   0  17   6 5537.31 568.766   2
   0  17   6 6489.67 873.987   1
   0  17  -6 6704.85 626.174   2
   0  17   7 293.033 451.028   2
   0  17  -7 184.342 518.335   1
   0  17   8 692.386 546.490   2
   0  17  -8 526.229 558.795   1
   0  18   0-42.9087 428.392   1
   0  18   0-27.5106 371.001   2
   0  18  -1 3439.92 716.112   1
   0  18  -1 3066.11 550.497   2
   0  18   1 3094.34 595.241   2
   1   0 -24-79.3807 276.238   1
   1   0 -23 5195.27 608.233   1
   1   0 -22 102.188 287.407   1
   1   0 -21 9360.16 585.098   1
   1   0 -20 330.520 304.266   1
   1   0 -19 25848.6 660.262   1
   1   0 -18 250.571 212.652   1
   1   0 -17 35416.7 641.168   4
   1   0 -17 33511.2 660.231   1
   1   0 -16 56.5815 561.149   0
  -1   0  16 281.859 607.338   0
   1   0 -16 278.327 216.261   4
  -1   0  16 399.200 689.638   0
   1   0 -16 57.0192 200.186   1
   1   0 -16 61.0334 571.119   0
  -1   0  15 13491.9 1106.69   0
   1   0 -15 12942.2 427.861   1
  -1   0  15 13833.8 247.237   2
   1   0 -15 13280.5 1261.26   0
  -1   0  15 14923.0 1053.47   0
   1   0 -15 12274.4 988.776   0
   1   0 -15 13788.3 404.098   4
   1   0 -14 405.763 522.790   0
  -1   0  14 81.2010 68.5620   2
   1   0 -14 468.358 644.351   0
  -1   0  14 281.122 466.648   0
   1   0 -14 178.232 146.106   1
   1   0 -14 359.634 162.041   4
  -1   0  14 167.458 535.166   0
  -1   0  13 89639.4 1626.92   0
  -1   0  13 89524.8 550.523   2
   1   0 -13 86553.9 846.220   1
  -1   0  13 91607.6 1646.19   0
   1   0 -13 90960.3 831.901   4
   1   0 -13 88611.1 1601.33   0
   1   0 -13 93290.9 1662.30   0
   1   0 -12 55.3052 84.5328   4
   1   0 -12 27.2002 107.147   1
  -1   0  12 15.6973 64.5336   2
   1   0 -12 175.388 380.181   0
  -1   0  12 372.602 504.440   0
   1   0 -12 43.6566 372.191   0
  -1   0  12 201.927 382.606   0
  -1   0  11 20649.1 268.641   2
  -1   0  11 20285.3 770.891   0
  -1   0  11 19878.7 763.453   0
   1   0 -11 21320.8 411.748   4
   1   0 -11 20793.4 416.894   1
   1   0 -11 19003.6 890.459   0
   1   0 -11 20095.9 894.062   0
   1   0 -10 331.161 419.508   0
  -1   0  10 255.271 364.618   0
   1   0 -10 98.4333 81.2967   4
  -1   0  10 631.527 524.234   0
  -1   0  10 40.6477 46.3082   2
   1   0 -10 57.0550 80.6128   1
   1   0 -10 170.956 281.626   0
   1   0  -9 90157.9 1306.41   0
  -1   0   9 92186.0 1331.63   0
  -1   0   9 87467.6 1296.53   0
   1   0  -9 87486.8 1297.55   0
  -1   0   9 86327.5 474.636   2
   1   0  -9 86856.2 659.394   1
   1   0  -9 90696.1 677.652   4
   1   0  -8 69.1783 81.9216   4
  -1   0   8 130.645 209.492   0
   1   0  -8 13.5927 56.7705   1
  -1   0   8 31.0368 43.8292   2
  -1   0   8 173.594 275.777   0
   1   0  -8 164.398 315.258   0
   1   0  -8 89.9965 225.364   0
  -1   0   7 1167.23 275.444   0
  -1   0   7 1355.91 357.487   0
   1   0  -7 1359.87 127.797   3
   1   0  -7 992.589 298.473   0
   1   0  -7 1139.46 120.269   4
   1   0  -7 1089.31 112.344   1
   1   0  -7 1196.90 365.204   0
  -1   0   7 1235.95 86.4075   2
   1   0  -6 113.975 95.9165   4
   1   0  -6 70.2808 151.806   0
   1   0  -6 103.209 79.5880   3
   1   0  -6 84.7133 154.610   0
   1   0  -6 49.3427 68.2960   1
  -1   0   6 342.521 262.379   0
  -1   0   6 200.223 199.388   0
  -1   0   6 49.6562 42.7084   2
   1   0  -5 28947.2 620.557   0
   1   0  -5 28920.2 301.502   1
  -1   0   5 28259.3 615.615   0
   1   0  -5 29257.4 330.586   4
  -1   0   5 28185.7 267.702   2
  -1   0   5 27763.3 596.510   0
   1   0  -5 27004.6 647.822   0
   1   0  -5 29486.2 334.708   3
   1   0  -4 64.1171 62.2106   1
  -1   0   4 4.08397 81.5356   0
   1   0  -4 26.5236 49.5858   3
   1   0  -4 124.977 107.698   0
   1   0  -4 78.2416 53.9632   4
  -1   0   4 127.138 135.504   0
   1   0   4 47.7232 136.314   0
   1   0   4 78.1788 142.010   0
  -1   0  -4 250.844 156.085   1
  -1   0  -4 203.782 237.009   0
  -1   0  -4 438.786 230.055   0
   1   0   5 167233. 1424.06   0
  -1   0  -5 165162. 1411.38   0
  -1   0  -5 166436. 840.498   1
  -1   0  -5 162670. 1444.77   0
   1   0   5 164639. 1441.58   0
   1   0   6 177.066 188.249   0
  -1   0  -6 154.322 113.070   1
  -1   0  -6 195.922 283.770   0
   1   0   6 77.5518 185.237   0
  -1   0  -6 51.2891 179.828   0
  -1   0  -7 3323.55 347.916   0
   1   0   7 3556.27 485.201   0
   1   0   7 3370.08 438.039   0
  -1   0  -7 3445.56 219.141   1
   1   0   7 3597.78 87.9095   2
  -1   0  -7 3487.45 389.671   0
  -1   0  -8 131.926 252.749   0
   1   0   8 510.231 379.892   0
  -1   0  -8 93.1808 259.789   0
   1   0   8 377.913 324.648   0
  -1   0  -8 31.0624 81.4577   1
   1   0   8 51.1009 34.1392   2
  -1   0  -9 52265.5 1077.43   0
  -1   0  -9 47657.1 617.307   1
  -1   0  -9 49797.2 1085.16   0
   1   0   9 50053.3 1064.47   0
   1   0   9 51917.2 284.933   2
   1   0   9 50158.9 1057.25   0
   1   0  10 211.624 320.456   0
  -1   0 -10 106.295 347.218   0
  -1   0 -10 186.289 366.754   0
   1   0  10 169.795 368.262   0
  -1   0 -10 154.912 121.253   1
   1   0  10 24.9042 34.2588   2
   1   0  11 79692.0 1480.25   0
  -1   0 -11 77292.1 853.432   1
  -1   0 -11 78742.6 1478.91   0
   1   0  11 80238.6 1478.48   0
   1   0  11 83438.1 381.517   2
  -1   0 -11 81780.4 1474.67   0
   1   0  12 191.245 48.0986   2
   1   0  12 826.179 605.689   0
  -1   0 -12 372.185 166.840   1
   1   0  12 307.485 415.354   0
  -1   0 -12 695.871 592.706   0
  -1   0 -12 547.028 593.826   0
   1   0  13 44542.7 1285.60   0
   1   0  13 43562.7 1214.60   0
  -1   0 -13 44927.3 1279.37   0
  -1   0 -13 45805.5 1230.43   0
  -1   0 -13 44793.4 749.861   1
  -1   0 -14 250.407 601.352   0
  -1   0 -14 191.283 153.200   1
   1   0  14 295.186 528.953   0
  -1   0 -14 261.048 513.306   0
  -1   0 -15 13400.8 474.731   1
   1   0  15 13877.8 1337.91   0
  -1   0 -15 13500.3 1227.35   0
  -1   0 -16 157.391 178.640   1
  -1   0 -17 22837.1 639.723   1
  -1   0 -18 170.778 244.878   1
  -1   0 -19 305.810 307.916   1
  -1   0 -20 2.04987 262.582   1
  -1   0 -21 3328.78 632.356   1
  -1   0 -22 54.8693 295.484   1
  -1   0 -23 47491.5 1080.91   1
   1   0  24 1215.60 490.313   3
  -1   0 -24 691.716 461.309   1
   1   0  25 2183.00 546.486   3
  -1   0 -25 1355.28 575.830   1
  -1   0 -26 244.903 539.311   1
   1   0  26 412.523 501.590   3
   1  -1 -24 112.379 311.829   1
   1   1 -24 57.7029 346.837   1
   1  -1 -23 153.956 292.583   1
   1   1 -23-2.33484 233.932   1
   1   1 -22 3116.16 505.326   1
   1  -1 -22 3247.79 533.035   1
   1   1 -21 16460.3 581.863   1
   1  -1 -21 17688.5 602.731   1
   1  -1 -20 4314.11 465.735   1
   1   1 -20 3517.24 402.773   1
   1   1 -19 3676.70 384.081   1
   1  -1 -19 4093.24 404.614   1
   1  -1 -18 12907.4 494.825   1
   1  -1 -18 13626.4 432.740   4
   1   1 -18 13473.9 497.322   1
   1   1 -17 17796.1 505.060   1
   1  -1 -17 18469.5 473.146   4
   1  -1 -17 17829.6 543.043   1
   1  -1 -16 8342.38 390.085   1
   1   1 -16 8983.41 1093.98   0
  -1  -1  16 8134.10 1120.56   0
   1  -1 -16 6842.85 1292.42   0
   1  -1 -16 8384.86 337.122   4
   1   1 -16 8442.90 362.416   1
  -1   1  16 8475.56 1325.89   0
  -1  -1  16 9080.14 1132.93   0
   1   1 -16 6713.35 960.766   0
   1  -1 -15 13000.7 454.960   1
  -1   1  15 12356.3 1221.00   0
  -1   1  15 12887.8 277.197   2
   1  -1 -15 10936.2 1222.17   0
   1  -1 -15 14325.3 406.154   4
   1   1 -15 13285.0 409.786   1
   1  -1 -15 13651.6 1216.50   0
   1   1 -15 13206.7 1017.65   0
   1   1 -15 11670.1 1186.80   0
  -1  -1  15 12684.7 933.118   0
  -1   1  15 11940.8 1131.65   0
  -1  -1  15 12320.5 1120.63   0
  -1   1  14 25414.4 1131.65   0
  -1   1  14 22255.6 1127.87   0
  -1  -1  14 25461.2 951.387   0
   1  -1 -14 25773.6 485.347   4
   1   1 -14 25353.4 505.968   4
   1   1 -14 25744.9 1034.48   0
  -1  -1  14 24685.0 286.331   2
   1  -1 -14 25165.2 1058.19   0
   1   1 -14 23328.1 998.782   0
   1  -1 -14 24848.4 1122.08   0
   1   1 -14 24849.3 518.412   1
  -1  -1  14 24275.4 1038.43   0
   1  -1 -14 24765.2 541.752   1
  -1   1  14 25188.6 354.291   2
   1   1 -13 55851.4 1265.90   0
   1  -1 -13 60085.9 1383.83   0
   1  -1 -13 57503.8 709.776   1
  -1   1  13 58796.4 1374.92   0
  -1  -1  13 60885.7 1334.61   0
   1   1 -13 57154.4 691.114   1
   1   1 -13 59732.5 683.413   4
  -1  -1  13 59398.8 415.009   2
  -1   1  13 58143.6 503.334   2
   1  -1 -13 59401.0 667.437   4
   1   1 -13 59336.6 1316.06   0
   1  -1 -13 61301.6 1414.13   0
  -1   1  13 61037.3 1383.06   0
  -1  -1  13 59324.1 1310.60   0
  -1   1  12 20767.6 314.171   2
  -1  -1  12 20375.5 844.357   0
   1  -1 -12 21175.9 944.367   0
   1   1 -12 20593.8 916.287   0
   1  -1 -12 21265.6 424.451   4
  -1   1  12 20171.1 978.409   0
   1  -1 -12 19897.2 451.838   1
   1   1 -12 20565.1 440.638   1
   1   1 -12 20481.7 999.857   0
   1  -1 -12 21209.2 1017.36   0
  -1  -1  12 20240.2 256.121   2
  -1   1  12 19589.1 1004.12   0
   1   1 -12 20845.0 437.948   4
  -1  -1  12 19604.4 1047.09   0
   1  -1 -11 42373.9 560.363   1
  -1  -1  11 42492.8 1049.39   0
  -1  -1  11 41568.0 336.249   2
  -1   1  11 40658.5 1060.82   0
   1   1 -11 43654.4 1024.88   0
   1   1 -11 41351.0 530.990   1
  -1  -1  11 43732.6 1008.00   0
   1  -1 -11 40495.6 1064.59   0
   1  -1 -11 42456.3 520.190   4
  -1   1  11 43114.1 419.375   2
   1  -1 -11 45678.4 1167.20   0
   1   1 -11 42596.7 546.702   4
  -1   1  11 42575.5 1106.77   0
   1   1 -11 43355.0 1012.35   0
   1   1 -10 10617.3 598.265   0
   1  -1 -10 11752.5 311.100   1
  -1  -1  10 10917.1 673.998   0
  -1   1  10 11971.1 233.360   2
  -1   1  10 10674.8 725.213   0
   1   1 -10 11848.9 305.581   1
   1  -1 -10 11514.1 799.542   0
  -1   1  10 10639.5 593.235   0
  -1  -1  10 10946.3 646.013   0
   1   1 -10 12094.3 312.280   4
   1   1 -10 11110.7 744.904   0
  -1  -1  10 11751.0 193.224   2
   1  -1 -10 10934.7 611.311   0
   1  -1 -10 11964.9 307.219   4
  -1  -1   9 12336.9 192.430   2
   1   1  -9 12640.0 297.002   3
   1   1  -9 13019.6 296.857   1
  -1   1   9 11607.5 639.214   0
   1   1  -9 12347.4 324.097   4
   1   1  -9 11439.3 492.754   0
   1   1  -9 11926.7 557.584   0
   1  -1  -9 12430.6 321.721   1
  -1   1   9 13129.9 723.641   0
  -1  -1   9 12039.5 516.635   0
  -1  -1   9 12689.1 578.123   0
   1  -1  -9 12704.7 292.225   4
   1  -1  -9 11937.8 758.900   0
   1  -1  -9 11304.6 595.166   0
  -1   1   9 12743.7 235.877   2
   1  -1  -8 66507.3 540.647   4
  -1   1   8 63652.9 438.437   2
   1  -1  -8 64688.3 562.235   1
   1  -1  -8 66238.5 1128.71   0
   1   1  -8 64698.9 554.396   4
   1   1  -8 65323.7 1003.46   0
   1   1  -8 61163.9 972.815   0
   1   1  -8 63891.6 546.192   1
  -1   1   8 65850.5 1092.70   0
   1   1  -8 65316.3 569.570   3
  -1  -1   8 63381.8 366.003   2
  -1  -1   8 64289.0 998.450   0
  -1  -1   8 61939.2 983.494   0
  -1   1   8 64126.0 1099.94   0
   1  -1  -8 62973.2 1073.62   0
   1   1  -7 5777.80 374.581   0
  -1   1   7 6401.19 482.236   0
   1  -1  -7 6950.43 216.033   4
   1   1  -7 6744.56 219.819   1
   1   1  -7 7081.74 233.379   3
  -1   1   7 6568.91 452.606   0
  -1  -1   7 6286.06 440.566   0
   1  -1  -7 6576.46 448.459   0
   1  -1  -7 6645.52 443.039   0
   1   1  -7 6508.65 224.401   4
  -1  -1   7 6457.51 425.380   0
  -1   1   7 6587.92 184.959   2
   1   1  -7 6066.59 388.903   0
   1   1  -6 81900.0 960.319   0
  -1   1   6 84553.5 1112.56   0
   1   1  -6 80778.5 969.996   0
  -1   1   6 79896.8 1063.31   0
  -1  -1   6 82858.9 962.023   0
   1   1  -6 84189.0 572.109   3
   1  -1  -6 84282.1 1097.65   0
   1   1  -6 83175.8 550.524   4
   1   1  -6 82551.4 516.063   1
  -1  -1   6 81660.9 948.847   0
   1  -1  -6 83254.7 523.861   4
   1  -1  -6 76807.5 1040.20   0
  -1   1   6 80411.5 463.142   2
  -1   1   5 19842.7 599.564   0
   1   1  -5 20852.1 492.142   0
   1   1  -5 21236.8 306.863   4
   1  -1  -5 21213.4 288.081   4
  -1   1   5 20603.8 553.425   0
  -1  -1   5 20392.6 498.468   0
   1  -1  -5 20928.0 575.456   0
   1  -1  -5 20280.3 621.524   0
   1   1  -5 21494.8 311.529   3
   1   1  -5 20736.0 270.322   1
  -1  -1   5 19209.2 447.691   0
  -1   1   5 20049.2 256.744   2
   1   1  -5 19590.5 497.677   0
  -1   1   4 197272. 2383.84   2
   1   1  -4 204456. 2382.43   1
   1   1  -4 198118. 1125.87   0
   1  -1  -4 205565. 2554.26   4
   1  -1  -4 208365. 2394.33   3
  -1  -1   4 195338. 1115.47   0
  -1  -1   4 203744. 1130.15   0
   1   1  -4 209442. 1140.16   0
  -1   1  -3 1507.32 212.814   0
   1  -1   3 1471.17 232.264   0
  -1   1  -3 1415.80 240.632   0
   1   1   3 1747.85 108.511   2
   1  -1   3 1448.30 202.574   0
  -1   1  -4 3736.43 394.285   0
   1   1   4 3437.94 120.628   2
  -1  -1  -4 3513.12 107.106   4
  -1   1  -4 3063.30 334.234   0
   1  -1   4 3097.44 333.601   0
   1   1   4 3140.25 339.088   0
   1  -1   4 2811.82 307.402   0
  -1  -1  -4 3475.80 377.718   0
   1   1   4 3330.92 324.296   0
   1   1   4 3598.22 194.085   3
  -1  -1  -4 3074.35 318.280   0
  -1   1  -4 3448.37 202.571   1
   1   1   5 2177.52 406.562   0
   1  -1   5 1728.97 304.246   0
  -1  -1  -5 1988.45 282.415   0
  -1   1  -5 2382.07 314.580   0
   1   1   5 1879.87 97.9305   2
   1  -1   5 1924.10 296.283   0
  -1   1  -5 2231.11 302.822   0
  -1   1  -5 2308.22 225.081   1
  -1  -1  -5 1984.54 99.0138   4
   1   1   5 2318.07 301.111   0
  -1  -1  -5 2179.69 400.678   0
   1   1   6 6090.40 138.421   2
   1   1   6 6299.21 471.665   0
   1   1   6 5888.90 468.709   0
   1  -1   6 5433.26 381.608   0
  -1   1  -6 5982.83 404.243   0
  -1   1  -6 5580.46 235.282   1
  -1  -1  -6 6050.17 150.864   4
   1  -1   6 6016.54 417.805   0
  -1   1  -6 5695.11 438.066   0
  -1  -1  -6 6034.90 489.471   0
  -1  -1  -6 5677.63 245.985   1
  -1  -1  -6 5116.04 359.226   0
  -1   1  -7 5271.52 263.562   1
  -1  -1  -7 5264.78 174.419   4
   1  -1   7 5165.20 446.368   0
   1   1   7 4564.20 389.454   0
  -1   1  -7 5239.39 501.476   0
  -1   1  -7 4632.26 445.850   0
   1   1   7 5135.89 134.765   2
   1  -1   7 5183.44 447.594   0
  -1  -1  -7 5026.62 382.404   0
   1   1   7 4683.18 423.104   0
  -1  -1  -7 5134.26 251.017   1
  -1  -1  -7 4932.75 418.087   0
   1   1   8 36225.2 299.214   2
  -1   1  -8 33843.8 822.570   0
  -1   1  -8 34564.1 867.870   0
  -1  -1  -8 35012.2 527.509   1
   1  -1   8 35138.7 831.765   0
  -1   1  -8 35137.1 515.110   1
   1  -1   8 35271.3 848.232   0
   1   1   8 35164.3 909.554   0
  -1  -1  -8 34223.6 875.117   0
  -1  -1  -8 37028.8 374.325   4
   1   1   8 34021.4 875.057   0
  -1  -1  -8 35345.4 942.966   0
  -1  -1  -9 3339.80 603.898   0
   1   1   9 3247.17 123.743   2
   1  -1   9 2598.48 556.888   0
  -1   1  -9 2762.82 408.500   0
   1  -1   9 3010.62 560.489   0
  -1  -1  -9 3454.57 159.231   4
  -1  -1  -9 3032.00 245.295   1
   1   1   9 2862.84 481.565   0
  -1  -1  -9 2694.72 488.538   0
  -1   1  -9 3037.86 225.339   1
  -1   1  -9 2969.23 438.948   0
   1   1   9 2541.63 526.272   0
  -1   1 -10 53044.0 1139.04   0
  -1   1 -10 52072.0 1150.08   0
   1  -1  10 54781.7 1152.82   0
  -1  -1 -10 55821.9 1193.81   0
  -1  -1 -10 53768.8 1220.74   0
  -1   1 -10 51929.9 664.334   1
   1  -1  10 53354.3 1128.21   0
   1   1  10 53768.5 1233.53   0
   1   1  10 54910.8 382.644   2
   1   1  10 56421.9 1222.82   0
  -1  -1 -10 52424.0 689.586   1
   1   1  11 57081.0 405.385   2
   1   1  11 56481.0 1290.33   0
  -1  -1 -11 54524.5 1244.69   0
   1   1  11 53241.3 1258.57   0
  -1  -1 -11 53489.4 1261.70   0
  -1   1 -11 54148.0 724.431   1
   1  -1  11 54493.3 1242.01   0
   1  -1  11 53191.7 1176.69   0
  -1  -1 -11 53194.6 719.078   1
  -1   1 -11 54951.2 1214.56   0
  -1   1 -11 54671.4 1207.88   0
  -1   1 -12 8953.20 971.318   0
   1   1  12 9348.83 797.207   0
  -1   1 -12 9785.13 420.814   1
   1   1  12 8707.22 904.875   0
  -1  -1 -12 9226.65 917.631   0
   1  -1  12 7816.59 837.944   0
  -1   1 -12 8115.17 895.052   0
  -1  -1 -12 9288.16 378.223   1
  -1  -1 -12 8665.77 831.574   0
   1   1  12 9345.45 189.516   2
   1  -1  12 8610.25 910.356   0
  -1   1 -13 79889.5 945.223   1
   1   1  13 77697.5 1649.05   0
   1  -1  13 78096.0 1619.27   0
   1  -1  13 82422.8 1614.81   0
  -1   1 -13 77518.7 1557.87   0
   1   1  13 85442.9 1672.43   0
  -1   1 -13 80428.2 1597.48   0
  -1  -1 -13 77981.3 951.311   1
   1   1  13 83638.0 499.576   2
  -1  -1 -13 84220.1 1681.98   0
  -1  -1 -13 81733.1 1667.71   0
  -1  -1 -14 22782.5 608.273   1
  -1   1 -14 22912.0 1210.90   0
   1   1  14 22634.8 1128.10   0
   1  -1  14 22883.6 1113.88   0
  -1  -1 -14 22999.6 1207.52   0
   1   1  14 25205.2 1118.55   0
  -1  -1 -14 22293.2 1274.78   0
  -1   1 -14 24305.8 622.355   1
  -1   1 -14 21241.9 1338.91   0
   1  -1  14 22243.8 1200.36   0
  -1   1 -15 6766.09 1166.33   0
   1  -1  15 5293.57 1059.06   0
   1  -1  15 6405.52 970.816   0
  -1  -1 -15 6702.47 418.664   1
  -1   1 -15 5936.81 1243.98   0
   1   1  15 7346.04 1021.58   0
  -1   1 -15 7279.32 428.324   1
  -1  -1 -15 6293.26 1128.17   0
  -1  -1 -16 134.401 224.955   1
  -1   1 -16 186.970 186.221   1
  -1   1 -17 2466.63 323.318   1
  -1  -1 -17 2530.32 398.654   1
  -1   1 -18 14506.0 578.304   1
  -1  -1 -18 13845.0 595.531   1
  -1  -1 -19 440.286 301.623   1
  -1   1 -19 461.899 339.167   1
  -1   1 -20 1393.91 385.086   1
  -1  -1 -20 1448.66 466.347   1
  -1   1 -21 3757.27 674.642   1
  -1  -1 -21 3433.68 538.519   1
   1   1  22 9427.56 603.506   3
  -1  -1 -22 8403.63 630.206   1
  -1   1 -22 7446.57 630.650   1
   1   1  23 2929.91 427.591   3
  -1   1 -23 2543.75 449.423   1
  -1  -1 -23 2735.22 604.032   1
  -1   1 -24 551.656 390.707   1
   1   1  24 1231.25 537.234   3
  -1  -1 -24 875.436 526.436   1
  -1   1 -25 14346.7 889.206   1
   1   1  25 13566.8 778.806   3
  -1   2  26 2172.98 408.473   3
   1  -2 -25 407.851 464.925   1
   1  -2 -24 1101.36 484.872   1
   1   2 -24 646.836 442.392   1
   1  -2 -23 389.496 437.532   1
   1   2 -23 514.424 346.368   1
   1   2 -22 399.983 400.263   1
   1  -2 -22 456.519 401.810   1
   1  -2 -21 1267.83 462.238   1
   1   2 -21 1022.92 442.378   1
   1  -2 -20 1262.10 393.919   1
   1   2 -20 1504.03 396.787   1
   1  -2 -20 1304.73 269.723   4
   1   2 -19 9893.41 465.384   1
   1  -2 -19 9985.32 393.567   4
   1  -2 -19 8943.86 451.857   1
   1   2 -18 1927.47 340.455   1
   1  -2 -18 2222.62 269.737   4
   1  -2 -18 1906.29 311.420   1
   1  -2 -17 326.806 225.300   4
  -1  -2  17 551.284 887.565   0
   1  -2 -17 176.577 244.122   1
   1   2 -17 372.660 227.007   1
   1   2 -17 175.233 854.755   0
  -1  -2  16 16211.6 1072.59   0
  -1   2  16 17971.4 341.427   2
   1   2 -16 16789.1 1259.78   0
   1  -2 -16 17099.5 485.362   1
  -1  -2  16 16757.8 1178.82   0
   1   2 -16 16992.1 472.750   1
   1   2 -16 16997.5 1225.82   0
   1  -2 -16 18001.1 441.190   4
  -1   2  15 4088.63 1036.86   0
  -1   2  15 5177.34 215.826   2
   1  -2 -15 4447.05 259.239   4
   1  -2 -15 3071.66 867.108   0
  -1   2  15 3737.00 856.930   0
   1   2 -15 4484.55 932.017   0
   1  -2 -15 4057.62 308.194   1
   1   2 -15 4762.14 977.839   0
   1   2 -15 4996.83 302.974   1
  -1  -2  15 4882.35 876.725   0
   1  -2 -15 4449.71 1100.88   0
  -1  -2  15 3865.36 686.211   0
   1  -2 -14 11626.3 358.294   4
  -1  -2  14 11686.0 880.603   0
   1   2 -14 11354.9 919.019   0
  -1   2  14 9667.86 870.842   0
  -1   2  14 10057.9 1002.27   0
   1  -2 -14 10771.4 382.872   1
  -1   2  14 11167.4 279.108   2
   1   2 -14 11095.4 884.682   0
   1  -2 -14 10335.8 1008.75   0
  -1  -2  14 10422.3 801.218   0
   1   2 -14 11774.8 406.969   1
   1  -2 -14 10212.0 1120.63   0
  -1   2  13 3996.49 873.882   0
   1  -2 -13 5732.09 269.295   4
  -1   2  13 5852.61 217.644   2
   1  -2 -13 4816.98 802.143   0
  -1  -2  13 5381.96 832.381   0
   1  -2 -13 5765.95 341.628   1
  -1   2  13 4652.86 795.942   0
  -1  -2  13 5871.20 790.302   0
   1  -2 -13 5462.29 944.227   0
   1   2 -13 5405.45 290.677   1
   1   2 -13 5325.32 644.222   0
   1   2 -13 5815.44 884.878   0
  -1  -2  13 5468.71 137.610   2
   1   2 -12 23237.2 792.282   0
   1   2 -12 23329.9 475.814   1
  -1   2  12 23732.5 355.335   2
  -1  -2  12 24248.3 254.636   2
   1  -2 -12 25016.9 1020.21   0
   1  -2 -12 23046.8 892.817   0
   1  -2 -12 23656.9 489.511   1
  -1   2  12 22238.6 959.868   0
   1   2 -12 24416.4 795.171   0
  -1   2  12 23129.4 897.583   0
  -1  -2  12 22154.1 773.466   0
  -1  -2  12 23812.2 808.924   0
   1  -2 -12 24477.4 428.664   4
   1   2 -11 336.825 353.645   0
   1   2 -11 676.304 221.862   1
  -1   2  11 354.621 89.2166   2
  -1  -2  11 422.832 295.827   0
  -1  -2  11 474.476 83.0538   2
  -1  -2  11 351.323 291.236   0
   1  -2 -11 639.326 549.239   0
   1   2 -11 291.279 295.506   0
   1  -2 -11 362.861 110.503   4
   1  -2 -11 443.008 153.472   1
  -1   2  11 429.458 428.514   0
   1  -2 -11 334.031 512.922   0
  -1   2  11 361.829 474.888   0
  -1   2  10 31870.6 386.196   2
   1   2 -10 32735.6 498.085   3
   1   2 -10 31350.5 470.870   1
   1  -2 -10 32636.7 435.204   4
   1   2 -10 30812.6 789.385   0
  -1  -2  10 29829.6 747.972   0
   1  -2 -10 29065.3 948.829   0
  -1   2  10 31455.2 966.827   0
  -1  -2  10 30289.2 784.021   0
   1  -2 -10 30392.4 924.659   0
  -1   2  10 30830.5 938.885   0
   1   2 -10 32862.4 485.779   4
   1   2 -10 32328.9 816.400   0
  -1   2   9 1353.00 481.932   0
  -1   2   9 1108.61 449.887   0
   1  -2  -9 1567.12 484.274   0
  -1  -2   9 1171.90 424.087   0
   1   2  -9 1006.16 465.154   0
   1  -2  -9 1396.36 494.566   0
   1   2  -9 1247.62 164.564   4
   1   2  -9 687.889 271.620   0
   1   2  -9 1226.10 150.854   3
  -1  -2   9 956.346 440.066   0
   1   2  -9 1270.78 132.529   1
   1  -2  -9 1245.98 141.436   4
  -1   2   9 1214.46 129.775   2
   1   2  -8 6518.88 225.623   1
   1   2  -8 6045.46 406.444   0
   1  -2  -8 5719.52 427.569   0
   1   2  -8 6835.50 239.376   4
  -1  -2   8 6641.41 475.547   0
   1  -2  -8 6578.01 441.675   0
  -1  -2   8 7088.10 465.274   0
  -1   2   8 6595.09 199.801   2
   1   2  -8 6909.06 260.446   3
  -1   2   8 6900.11 623.170   0
   1  -2  -8 6586.17 228.921   4
  -1   2   8 6139.29 515.645   0
   1   2  -8 6499.62 457.121   0
   1   2  -7 58027.4 533.564   4
  -1   2   7 55867.4 1041.07   0
   1   2  -7 57212.7 835.957   0
   1  -2  -7 57689.1 482.033   4
  -1   2   7 57886.2 1018.26   0
   1   2  -7 54830.1 833.044   0
   1  -2  -7 56793.4 1058.32   0
  -1  -2   7 55996.7 809.738   0
   1   2  -7 57674.9 532.984   3
  -1  -2   7 55115.3 815.012   0
   1  -2  -7 56794.2 1035.11   0
  -1   2   7 55114.9 446.325   2
   1   2  -7 56473.4 503.741   1
   1  -2  -6 124725. 629.022   4
   1   2  -6 123441. 1077.23   0
  -1  -2   6 125175. 1063.94   0
  -1   2   6 122460. 617.895   2
   1   2  -6 124196. 668.034   1
  -1   2   6 123135. 1360.33   0
   1   2  -6 120723. 1044.54   0
  -1  -2   6 121596. 1062.13   0
   1  -2  -6 120263. 1342.74   0
   1  -2  -6 124275. 1383.54   0
  -1   2   6 123631. 1377.49   0
   1   2  -6 126084. 705.787   4
   1   2  -6 127191. 707.816   3
   1   2  -5 266.118 117.290   3
   1  -2  -5 239.605 100.912   4
   1  -2  -5-13.8308 153.658   0
   1   2  -5 134.318 105.812   1
   1   2  -5 74.1250 60.4962   2
  -1   2   5 135.450 163.268   0
  -1   2   5 117.575 168.897   0
   1  -2  -5 125.375 164.467   0
   1   2  -5 167.756 133.605   0
  -1   2   5 158.686 88.0403   2
   1   2  -5 158.763 163.685   0
   1   2  -5 86.7357 90.3886   4
  -1  -2   5 78.6700 160.054   0
  -1  -2   5 42.4300 122.328   0
   1   2  -4 12966.3 243.380   1
   1   2  -4 13271.7 268.068   3
  -1  -2   4 12448.6 305.013   0
   1   2  -4 13460.3 198.955   2
   1  -2  -4 13049.8 241.651   4
  -1   2   4 13712.3 266.132   1
  -1   2   4 13285.1 470.521   0
   1   2  -4 12806.8 224.643   4
  -1   2   4 13161.7 529.115   0
  -1   2   4 12874.0 254.396   2
   1   2  -4 12916.2 343.681   0
  -1  -2   4 12374.9 306.241   0
   1  -2  -4 12534.4 510.016   0
   1   2  -4 13028.4 325.246   0
  -1   2   3 3706.22 178.748   2
   1   2  -3 2891.78 161.057   4
   1   2  -3 3129.29 131.946   2
   1  -2  -3 2952.64 320.676   0
  -1  -2   3 3145.16 156.208   0
   1   2  -3 3118.55 158.251   0
  -1   2   3 2981.75 314.573   0
   1   2  -3 3087.06 138.376   3
  -1   2   3 3315.66 154.809   1
   1  -2  -3 3116.22 151.743   4
   1   2  -3 3083.39 138.821   1
  -1  -2   3 3084.98 152.651   0
  -1   2   3 3019.95 305.129   0
   1   2   2 90154.9 849.037   0
   1   2   2 89081.4 865.715   0
  -1   2  -3 838.190 228.134   0
   1   2   3 846.567 286.131   0
   1   2   3 761.015 130.822   3
   1   2   3 1005.39 305.197   0
   1   2   3 910.784 109.134   2
   1  -2   3 841.434 222.156   0
   1  -2   3 419.220 117.308   0
  -1  -2  -3 1183.66 276.712   0
  -1  -2  -3 893.671 251.156   0
  -1   2  -3 951.636 130.817   1
   1   2   4 9115.13 203.848   2
  -1   2  -4 9144.41 441.137   0
   1  -2   4 9018.78 398.803   0
   1  -2   4 9185.64 380.223   0
   1   2   4 8733.45 222.194   3
  -1  -2  -4 8731.70 435.224   0
   1   2   4 9145.16 436.428   0
   1   2   4 8848.91 485.218   0
  -1   2  -4 9011.89 246.232   1
  -1  -2  -4 8936.69 447.374   0
  -1   2  -4 9070.50 386.367   0
  -1   2  -5 50804.6 533.223   1
   1   2   5 54855.9 921.224   0
   1  -2   5 54814.5 824.334   0
   1   2   5 52047.2 448.139   3
   1  -2   5 51315.9 810.483   0
  -1  -2  -5 54575.5 299.693   4
  -1   2  -5 53331.7 809.622   0
  -1  -2  -5 52782.0 922.789   0
   1   2   5 53733.4 387.285   2
  -1   2  -5 52265.6 832.795   0
  -1  -2  -5 52109.8 901.762   0
   1   2   5 51821.2 910.906   0
  -1  -2  -6 268.778 60.1753   4
  -1   2  -6 236.973 120.522   1
   1  -2   7 9523.27 566.595   0
  -1  -2  -7 8682.51 492.388   0
  -1  -2  -7 8644.62 175.013   4
   1   2   7 7595.12 550.849   0
   1  -2   7 9213.15 567.385   0
  -1   2  -7 8311.50 310.670   1
   1   2   7 8674.10 523.375   0
   1   2   7 8705.82 206.357   2
  -1   2  -7 7863.14 447.939   0
  -1  -2  -7 8165.40 522.647   0
  -1   2  -7 9166.12 538.958   0
  -1   2  -8 3535.60 461.148   0
  -1  -2  -8 4186.62 148.935   4
   1   2   8 4058.78 518.652   0
  -1   2  -8 3948.92 259.239   1
  -1  -2  -8 4491.95 586.228   0
   1   2   8 4343.39 162.172   2
   1   2   8 3860.35 441.113   0
  -1   2  -8 4190.95 572.302   0
   1  -2   8 4082.22 458.364   0
  -1  -2  -8 4091.49 514.045   0
   1  -2   8 3936.97 468.693   0
  -1   2  -9 4854.92 515.851   0
  -1   2  -9 4057.33 430.820   0
   1   2   9 4601.29 614.348   0
  -1   2  -9 4629.19 252.878   1
  -1  -2  -9 4738.65 752.634   0
   1  -2   9 4792.92 589.479   0
  -1  -2  -9 4750.26 165.990   4
   1   2   9 4172.57 571.342   0
   1   2   9 4959.74 165.631   2
  -1  -2  -9 4022.97 534.692   0
   1  -2   9 4533.70 522.654   0
  -1  -2 -10 31106.8 1074.96   0
   1  -2  10 33716.2 875.708   0
  -1  -2 -10 33606.7 395.096   4
   1   2  10 32867.3 1031.65   0
   1   2  10 32901.9 357.482   2
   1   2  10 32775.2 973.813   0
  -1   2 -10 34216.7 925.209   0
  -1   2 -10 31017.5 551.922   1
  -1  -2 -10 30008.5 556.180   1
  -1   2 -10 31545.3 860.833   0
  -1  -2 -10 32798.3 974.230   0
   1  -2  10 31559.0 889.562   0
   1   2  11 67061.8 504.505   2
  -1   2 -11 66078.2 1325.39   0
  -1  -2 -11 64189.3 804.117   1
   1   2  11 64731.3 1391.28   0
  -1   2 -11 65535.8 1295.73   0
   1  -2  11 65769.1 1301.04   0
  -1  -2 -11 66130.0 561.715   4
   1   2  11 67486.2 1458.43   0
  -1  -2 -11 65764.6 1396.06   0
  -1  -2 -11 64683.7 1407.27   0
  -1   2 -11 63871.8 782.688   1
   1  -2  11 64633.8 1261.70   0
   1  -2  12 23350.3 948.780   0
   1  -2  12 24629.7 1003.86   0
   1   2  12 23743.9 1091.66   0
  -1   2 -12 23871.3 969.088   0
  -1  -2 -12 25911.1 599.233   1
  -1   2 -12 26740.5 991.607   0
   1   2  12 26222.2 336.838   2
  -1   2 -12 25525.1 578.821   1
  -1  -2 -12 26189.7 390.897   4
  -1  -2 -12 25362.4 1147.84   0
   1   2  12 24682.3 937.561   0
  -1  -2 -12 24666.4 1031.28   0
   1  -2  13 626.733 674.115   0
  -1  -2 -13 502.087 507.871   0
  -1   2 -13 1177.43 571.359   0
   1   2  13 808.134 664.106   0
   1   2  13 824.048 108.706   2
  -1  -2 -13 905.927 249.861   1
  -1   2 -13 643.599 224.121   1
   1   2  13 564.800 552.524   0
  -1  -2 -13 275.974 553.994   0
   1  -2  13 631.496 631.488   0
  -1   2 -13 960.765 681.437   0
  -1  -2 -14 1426.86 738.507   0
   1   2  14 1837.85 123.295   2
  -1   2 -14 1979.23 744.735   0
   1  -2  14 2050.02 918.075   0
  -1   2 -14 1869.90 252.904   1
  -1  -2 -14 1889.89 339.241   1
   1   2  14 1619.12 801.956   0
   1  -2  14 1931.80 790.332   0
  -1  -2 -14 1439.57 800.651   0
  -1   2 -14 1517.31 706.841   0
   1   2  14 2106.63 801.824   0
   1  -2  15 2087.75 951.678   0
  -1   2 -15 1906.94 785.090   0
  -1   2 -15 1768.95 302.398   1
  -1   2 -15 2408.02 845.775   0
  -1  -2 -15 2131.27 253.212   1
   1  -2  15 1277.75 758.263   0
  -1   2 -16 1439.66 329.865   1
  -1  -2 -16 1483.94 286.593   1
   1  -2  16 1580.19 1061.64   0
  -1  -2 -17 7608.44 451.217   1
  -1   2 -17 7953.75 423.103   1
  -1  -2 -18 1756.14 362.055   1
  -1   2 -18 2234.55 455.438   1
  -1   2 -19 10808.8 566.838   1
  -1  -2 -19 10767.6 544.696   1
   1   2  19 11103.3 495.010   3
  -1   2 -20 2207.18 497.854   1
   1   2  20 2577.76 443.508   3
  -1   2 -21 721.422 445.285   1
  -1  -2 -21 1001.75 405.396   1
   1   2  21 1055.12 308.702   3
   1   2  22 612.540 280.309   3
  -1  -2 -22 471.402 347.382   1
  -1  -2 -23 1862.50 577.918   1
  -1   2 -23 1695.32 572.384   1
  -1  -2 -24 2863.44 498.322   1
  -1   2 -24 2477.27 546.577   1
   1   2  24 2399.87 627.267   3
   1   2  25 1202.00 497.579   3
  -1  -2 -25 1265.09 676.556   1
  -1   2 -25 407.433 525.378   1
  -1   3  26 244.097 446.450   3
  -1   3  25 1254.40 419.461   3
   1  -3 -25 1306.30 455.033   1
  -1   3  24 5112.88 594.452   3
   1  -3 -24 4733.77 568.414   1
   1   3 -23 756.287 446.996   1
   1  -3 -23 786.517 443.379   1
   1   3 -22 2622.65 542.576   1
   1  -3 -22 2422.22 473.508   1
   1  -3 -21 112.248 245.543   4
   1  -3 -21 83.1930 289.999   1
   1  -3 -20 959.072 402.923   1
   1   3 -20 956.018 329.140   1
   1  -3 -20 901.402 259.032   4
   1  -3 -19-49.3612 152.058   4
   1   3 -19 63.2392 202.760   1
   1  -3 -19 9.50244 229.856   1
   1   3 -18 3193.62 393.658   1
   1  -3 -18 3308.28 297.674   4
   1   3 -17 52.8124 728.426   0
   1   3 -17 228.276 734.281   0
   1   3 -17 196.165 190.783   1
  -1  -3  17 120.992 658.843   0
   1  -3 -17 146.135 119.638   4
  -1  -3  17 22.3591 786.423   0
  -1   3  17 353.315 174.216   2
   1  -3 -17 420.062 292.017   1
  -1   3  16 77.6489 150.326   2
  -1  -3  16 214.586 656.032   0
   1  -3 -16 119.076 134.785   4
   1   3 -16 74.2805 178.263   1
   1   3 -16 203.638 696.341   0
   1   3 -16-95.0446 632.672   0
   1  -3 -16 121.610 163.880   1
  -1  -3  16 154.356 790.695   0
   1   3 -15 72.0679 184.322   1
   1   3 -15 88.9395 598.852   0
   1  -3 -15 142.341 148.476   1
  -1   3  15 99.3353 111.248   2
  -1  -3  15 28.6447 481.183   0
   1  -3 -15 103.154 148.930   4
   1   3 -15 186.826 560.826   0
   1   3 -14 26323.1 1003.33   0
  -1   3  14 25908.4 1176.90   0
   1  -3 -14 25668.3 1373.61   0
   1   3 -14 26933.0 564.033   1
  -1  -3  14 27658.2 959.696   0
   1   3 -14 24699.7 990.708   0
   1  -3 -14 27617.1 1300.69   0
   1  -3 -14 27792.7 493.935   4
  -1   3  14 27882.9 1224.00   0
   1  -3 -14 26045.7 558.953   1
  -1  -3  14 27370.2 989.806   0
  -1   3  14 28074.8 433.824   2
   1  -3 -13 13740.4 1055.55   0
   1   3 -13 12689.4 781.050   0
  -1  -3  13 13182.7 727.227   0
   1   3 -13 13981.1 798.264   0
   1  -3 -13 14283.1 453.504   1
   1   3 -13 13902.8 428.348   1
   1  -3 -13 14507.1 353.807   4
  -1   3  13 14292.3 939.365   0
  -1  -3  13 14677.7 846.777   0
  -1   3  13 14364.9 334.879   2
   1  -3 -13 14426.9 1032.31   0
  -1   3  13 14326.5 931.572   0
  -1   3  12 1981.21 164.525   2
   1   3 -12 2107.34 197.674   1
  -1  -3  12 1504.48 489.412   0
  -1  -3  12 2052.71 588.922   0
   1   3 -12 1569.08 520.895   0
  -1   3  12 1842.32 641.383   0
   1  -3 -12 2152.71 189.275   4
  -1  -3  12 2134.45 100.640   2
   1  -3 -12 2959.99 939.157   0
   1   3 -12 1683.43 508.051   0
  -1   3  12 2286.91 716.880   0
   1  -3 -12 2398.48 776.586   0
  -1   3  11 343.786 410.513   0
  -1   3  11 83.3481 84.2796   2
  -1  -3  11 196.718 316.953   0
   1   3 -11 210.928 127.492   3
   1   3 -11 171.578 155.841   1
   1  -3 -11 159.345 405.471   0
  -1  -3  11 234.688 335.015   0
  -1   3  11 181.445 397.358   0
   1  -3 -11 134.039 85.3779   4
   1  -3 -11 142.909 413.209   0
   1   3 -11 103.538 328.592   0
   1   3 -11 56.9028 276.598   0
  -1  -3  10 6164.35 480.202   0
   1   3 -10 5503.06 457.603   0
   1  -3 -10 5981.14 235.149   4
   1  -3 -10 5673.29 651.381   0
   1  -3 -10 5750.76 826.203   0
   1   3 -10 5709.30 256.854   1
  -1   3  10 5685.68 650.578   0
   1   3 -10 5968.68 258.483   3
   1   3 -10 5898.48 523.321   0
  -1   3  10 5922.62 220.144   2
  -1   3  10 5927.46 681.253   0
  -1  -3  10 5787.97 511.533   0
   1  -3  -9 26256.5 851.239   0
   1   3  -9 28901.0 695.727   0
  -1   3   9 28272.7 864.917   0
  -1  -3   9 28683.4 693.048   0
   1  -3  -9 28095.9 861.326   0
  -1   3   9 27571.6 393.200   2
   1   3  -9 27915.0 676.522   0
   1  -3  -9 28693.4 389.381   4
  -1  -3   9 27803.2 680.564   0
   1   3  -9 27659.0 446.367   1
  -1   3   9 27275.8 881.592   0
   1   3  -9 29338.9 478.508   3
  -1   3   8 33726.3 906.557   0
   1  -3  -8 35867.3 935.908   0
   1   3  -8 35157.2 465.551   3
  -1   3   8 35496.1 906.208   0
   1  -3  -8 33496.2 878.469   0
  -1  -3   8 35436.0 698.251   0
   1   3  -8 35417.7 698.836   0
  -1   3   8 34602.0 408.738   2
   1  -3  -8 34918.3 408.406   4
  -1  -3   8 34304.8 687.497   0
   1   3  -8 35098.8 707.222   0
   1   3  -8 34355.5 464.568   1
   1   3  -7 1410.94 308.079   0
  -1  -3   7 1858.76 385.732   0
  -1  -3   7 1927.31 261.978   0
  -1   3   7 1598.99 123.167   2
   1   3  -7 1928.21 178.004   3
   1  -3  -7 1606.57 376.531   0
  -1   3   7 1788.41 427.585   0
   1   3  -7 1626.71 86.0903   2
  -1   3   7 1906.37 376.982   0
   1   3  -7 1828.98 190.721   1
   1   3  -7 1519.36 271.185   0
   1  -3  -7 1667.86 131.315   4
   1  -3  -7 2288.73 576.145   0
   1   3  -6 121067. 737.038   1
  -1  -3   6 121613. 975.121   0
  -1   3   6 123661. 1457.50   0
  -1   3   6 119209. 1429.23   0
   1  -3  -6 116484. 1397.68   0
   1  -3  -6 122613. 1467.06   0
   1   3  -6 123120. 985.739   0
   1   3  -6 120189. 957.464   0
   1   3  -6 124910. 526.839   2
  -1   3   6 119899. 689.224   2
   1  -3  -6 120955. 641.139   4
   1   3  -6 123822. 719.408   3
  -1  -3   6 118171. 958.766   0
  -1   3   5 151361. 2766.94   2
   1   3  -5 152073. 919.698   0
  -1  -3   5 152775. 936.472   0
   1  -3  -5 161631. 1540.27   0
   1   3  -5 158376. 2270.03   2
   1   3  -5 150115. 923.035   0
  -1   3   5 154387. 1527.85   0
   1  -3  -5 151482. 672.617   4
  -1   3   5 156423. 806.713   1
   1   3  -5 154889. 776.109   1
   1   3  -5 158299. 758.050   3
  -1  -3   5 151448. 923.052   0
   1   3  -4 67928.3 477.063   3
  -1   3   4 67952.4 1001.19   0
   1   3  -4 66468.9 497.382   0
  -1   3   4 63553.5 944.980   0
  -1  -3   4 64758.1 485.489   0
   1  -3  -4 65967.7 945.596   0
   1   3  -4 66751.2 511.469   1
   1   3  -4 69187.2 409.490   2
  -1   3   4 66866.8 501.033   2
  -1   3   4 67623.7 532.476   1
   1  -3  -4 66450.8 453.008   4
  -1  -3   4 64528.3 478.421   0
   1   3  -4 63178.6 475.488   0
   1   3  -3 719.026 111.308   3
   1   3  -3 1039.18 151.128   1
   1  -3  -3 628.990 232.238   0
  -1   3   3 970.209 140.285   2
  -1   3   3 675.667 225.490   0
   1   3  -3 1036.13 99.9453   2
  -1   3   3 895.792 124.720   1
  -1   3   3 694.409 191.172   0
  -1   3   2 12808.6 468.241   0
  -1   3   2 13926.2 275.740   1
   1   3  -2 14700.9 242.722   2
  -1   3   2 13402.7 247.784   2
   1   3  -2 14294.9 272.852   1
   1   3  -2 14344.9 231.515   3
   1  -3  -2 13756.6 461.961   0
   1   3  -1 6936.82 201.043   2
   1   3  -1 7055.58 232.985   1
  -1   3   1 7104.80 394.277   0
   1  -3  -1 6507.67 322.360   0
  -1   3   1 7143.05 227.634   1
   1   3  -1 7112.55 193.313   3
  -1   3   1 7058.37 223.478   2
  -1   3   0 432.225 126.999   1
   1   3   0 242.654 85.1415   3
   1   3   0 374.461 115.977   0
  -1   3   0 415.337 168.243   0
   1   3   0 289.933 109.750   0
   1   3   0 544.329 118.202   2
   1  -3   0 423.678 133.255   0
  -1  -3   0 300.466 113.891   0
  -1  -3   0 199.672 93.7293   0
   1   3   0 444.045 120.939   1
  -1   3   0 188.307 101.104   2
   1   3   1 1195.31 213.471   0
   1   3   1 1195.31 146.310   1
  -1  -3  -1 1209.61 183.745   0
   1  -3   1 967.098 198.692   0
   1   3   1 1164.92 102.617   3
   1   3   1 1185.26 146.759   2
  -1   3  -1 1146.81 158.127   1
  -1  -3  -1 1176.59 202.447   0
  -1   3  -1 1145.71 122.443   2
   1   3   1 958.620 185.761   0
  -1   3  -1 973.810 219.474   0
  -1  -3  -2 57684.2 754.152   0
   1  -3   2 58817.1 709.635   0
   1   3   2 61264.7 451.264   2
   1   3   2 58172.6 748.829   0
   1   3   2 60416.2 511.108   1
   1   3   2 60052.3 404.410   3
   1   3   2 58709.3 759.833   0
  -1   3  -2 60339.0 362.482   2
  -1   3  -2 59775.5 733.744   0
  -1   3  -2 58953.2 512.043   1
  -1  -3  -2 58735.4 750.197   0
  -1   3  -3 2928.63 257.770   0
   1   3   3 3088.92 171.845   2
   1  -3   3 2818.37 260.676   0
   1   3   3 3079.28 166.834   3
  -1   3  -3 3075.42 110.517   2
   1   3   3 2798.41 276.172   0
  -1  -3  -3 3141.09 351.998   0
  -1   3  -3 3076.14 229.337   1
   1  -3   3 2400.06 256.161   0
   1   3   3 2353.21 260.664   0
  -1  -3  -3 2842.37 331.960   0
  -1   3  -4 162264. 876.491   1
   1   3   4 165898. 1458.43   0
   1  -3   4 162920. 1243.04   0
  -1   3  -4 167675. 1881.88   2
  -1  -3  -4 163297. 1434.55   0
  -1   3  -4 166690. 1259.95   0
   1   3   4 160629. 2644.43   3
  -1  -3  -4 161192. 1433.98   0
   1   3   4 164565. 726.318   2
   1   3   4 165418. 1454.23   0
   1  -3   4 164360. 1245.01   0
  -1  -3  -5 31.3551 187.984   0
   1  -3   5 39.8498 217.374   0
  -1   3  -6 223.554 249.765   0
   1   3   6 136.396 237.181   0
  -1   3  -6 147.943 276.201   0
   1  -3   6 110.097 167.666   0
   1   3   6 214.567 354.095   0
  -1  -3  -6 342.409 358.786   0
   1   3   6 93.8078 72.0964   3
  -1  -3  -6 257.451 340.740   0
   1  -3   6 82.8164 218.132   0
  -1  -3  -6 86.5630 45.9212   4
   1   3   6 175.222 104.623   2
  -1   3  -6 172.145 123.185   1
   1  -3   7 4956.49 407.028   0
  -1   3  -7 5033.50 404.388   0
  -1  -3  -7 5397.49 140.812   4
  -1  -3  -7 4610.92 584.161   0
   1   3   7 4789.58 200.463   3
  -1   3  -7 5076.88 452.650   0
  -1   3  -7 5122.50 266.699   1
   1   3   7 5878.84 521.637   0
  -1  -3  -7 5169.85 490.656   0
   1  -3   7 4838.30 471.845   0
   1   3   7 5166.63 192.157   2
   1   3   7 4252.96 491.310   0
  -1  -3  -8 45380.1 372.436   4
   1   3   8 40006.8 1009.90   0
  -1   3  -8 42111.3 897.511   0
   1   3   8 43745.0 524.200   3
   1   3   8 44176.1 432.703   2
   1   3   8 43230.2 1042.24   0
  -1   3  -8 42686.9 606.938   1
  -1   3  -8 43582.7 907.944   0
  -1  -3  -8 45214.4 1057.02   0
  -1  -3  -8 44517.1 1050.33   0
   1  -3   8 45107.5 902.387   0
   1  -3   8 42144.0 876.247   0
  -1   3  -9 112.193 276.500   0
  -1   3  -9-33.7896 309.596   0
   1   3   9 31.5571 64.7658   2
   1   3   9 55.0718 354.946   0
  -1  -3  -9 158.113 353.347   0
   1   3   9 155.523 340.825   0
  -1  -3  -9 186.947 383.809   0
   1  -3   9 33.3258 256.211   0
  -1  -3  -9 66.7205 69.8918   4
   1   3   9 161.141 107.942   3
   1  -3   9 65.0984 260.882   0
  -1   3  -9 90.5219 105.516   1
   1   3  10 1289.23 138.018   2
  -1  -3 -10 1239.62 136.416   4
   1   3  10 1378.88 769.492   0
  -1  -3 -10 967.312 482.114   0
  -1   3 -10 1439.06 228.853   1
   1  -3  10 1175.59 479.912   0
  -1   3 -10 1172.15 540.766   0
   1   3  10 1811.46 567.673   0
   1   3  10 1397.75 172.028   3
  -1  -3 -10 1045.61 588.375   0
  -1   3 -10 1305.25 512.712   0
   1  -3  10 1416.79 562.273   0
  -1   3 -11 9700.98 393.713   1
   1  -3  11 10545.6 899.632   0
   1   3  11 8681.95 812.870   0
  -1  -3 -11 8571.41 872.559   0
  -1  -3 -11 10511.6 247.971   4
   1   3  11 10185.8 265.672   2
   1  -3  11 9247.44 713.527   0
   1   3  11 9713.09 338.740   3
  -1  -3 -11 9072.28 984.377   0
  -1   3 -11 9592.16 765.953   0
  -1   3 -11 10251.8 772.642   0
   1   3  11 9924.27 878.484   0
  -1  -3 -12 53.5353 473.633   0
  -1  -3 -12 110.758 105.046   4
   1  -3  12 69.4453 365.990   0
  -1   3 -12 207.946 221.724   1
   1  -3  12 230.668 503.047   0
   1   3  12 39.8102 93.4463   2
  -1  -3 -12 399.589 496.171   0
   1   3  12 287.366 518.415   0
  -1   3 -12 94.3514 411.082   0
  -1  -3 -12 214.789 187.217   1
   1   3  12 260.024 481.414   0
   1   3  12 292.474 200.252   3
  -1   3 -12 152.752 473.835   0
   1   3  13 49734.3 686.834   3
   1   3  13 52571.9 1490.72   0
  -1   3 -13 50190.8 1243.76   0
  -1  -3 -13 50434.2 821.067   1
  -1  -3 -13 52658.7 544.576   4
  -1   3 -13 49346.9 775.518   1
   1  -3  13 47872.5 1219.12   0
   1   3  13 52223.9 524.938   2
   1  -3  13 51170.7 1265.43   0
  -1   3 -13 49724.0 1261.25   0
  -1  -3 -13 50740.4 1485.79   0
   1   3  13 50221.1 1350.68   0
  -1  -3 -13 48956.5 1345.74   0
  -1  -3 -14 596.586 832.914   0
  -1   3 -14-85.7676 490.782   0
   1  -3  14 158.452 459.581   0
   1   3  14 95.0278 100.403   2
  -1   3 -14 256.562 595.122   0
   1  -3  14 202.275 626.364   0
  -1  -3 -14 208.243 130.360   4
  -1  -3 -14 242.217 177.629   1
  -1   3 -14 143.220 165.907   1
   1   3  14 215.013 581.513   0
   1  -3  15 93.6918 548.885   0
   1   3  15 37.4830 96.6342   2
  -1   3 -15-6.75955 154.933   1
   1  -3  15 245.813 642.378   0
  -1   3 -15 227.172 497.479   0
  -1  -3 -15 234.856 208.629   1
  -1   3 -15 414.681 741.787   0
   1   3  15 36.0512 146.267   3
  -1   3 -16 7014.60 415.952   1
   1  -3  16 6550.97 1078.18   0
  -1  -3 -16 7809.57 410.798   1
  -1   3 -16 7190.00 1223.73   0
   1   3  16 8368.18 444.007   3
   1   3  17 19855.5 559.131   3
  -1   3 -17 18852.4 617.711   1
  -1  -3 -17 19087.3 648.821   1
  -1  -3 -18 167.148 229.476   1
  -1   3 -18 259.570 278.862   1
  -1   3 -19 961.858 393.535   1
  -1  -3 -19 793.111 348.972   1
   1   3  20 192.164 280.960   3
  -1  -3 -20 89.6175 271.582   1
  -1   3 -20 96.3262 263.628   1
  -1  -3 -21 885.351 448.448   1
   1   3  21 664.519 309.093   3
  -1   3 -22 159.168 357.397   1
  -1  -3 -22-117.831 318.023   1
   1   3  22 497.017 353.986   3
   1   3  23 1782.61 513.083   3
  -1   3 -23 1381.56 441.665   1
  -1   3 -24 580.086 475.714   1
  -1  -3 -24 883.067 447.386   1
   1   3  24 863.089 382.216   3
  -1   3 -25 478.239 577.090   1
  -1  -3 -25 269.293 434.888   1
   1   3  25 295.940 408.372   3
  -1   4  26 2138.27 526.749   3
   1  -4 -25 905.147 402.125   1
  -1   4  25 878.384 380.206   3
   1   4 -24 285.740 389.048   1
   1  -4 -24 511.552 428.631   1
   1   4 -23 3989.10 450.771   1
   1  -4 -23 5044.73 684.373   1
  -1   4  23 5900.08 594.242   3
   1   4 -22 802.541 396.647   1
  -1   4  22 1038.20 376.900   3
   1  -4 -22 727.536 408.313   1
   1  -4 -22 959.258 270.072   4
   1  -4 -21 1604.69 454.202   1
   1   4 -21 1489.25 478.824   1
   1  -4 -20 261.340 193.750   4
   1  -4 -20 25.5854 267.314   1
   1   4 -20 141.565 276.657   1
   1  -4 -19 469.771 365.362   1
   1   4 -19 132.738 283.883   1
   1  -4 -19 128.930 161.822   4
  -1   4  18 18171.4 404.795   2
   1   4 -18 18722.3 602.013   1
   1  -4 -18 18460.9 474.594   4
   1   4 -17 11402.5 1328.38   0
   1   4 -17 12131.6 1140.16   0
  -1   4  17 13030.7 360.582   2
   1  -4 -17 13826.4 508.453   1
   1   4 -17 14056.0 505.944   1
  -1  -4  17 12402.5 1351.07   0
  -1  -4  17 10881.0 1020.52   0
   1  -4 -17 12905.3 382.870   4
   1   4 -16 35257.7 1324.41   0
  -1  -4  16 37066.5 1289.57   0
   1   4 -16 35572.4 688.566   1
  -1   4  16 36036.2 537.798   2
   1  -4 -16 36213.8 693.771   1
  -1  -4  16 35155.8 1128.94   0
   1   4 -16 34294.8 1258.78   0
   1  -4 -16 35642.2 566.606   4
   1   4 -15 15560.3 1079.83   0
   1  -4 -15 15263.1 491.027   1
  -1  -4  15 16191.9 1221.58   0
   1   4 -15 15270.6 454.205   1
  -1   4  15 16405.2 392.402   2
   1  -4 -15 16282.2 404.528   4
  -1  -4  15 15110.0 1092.67   0
   1   4 -15 14956.9 914.194   0
  -1   4  14 3163.43 1013.76   0
  -1   4  14 3499.69 228.966   2
   1  -4 -14 2691.37 857.608   0
   1   4 -14 2399.05 730.290   0
   1   4 -14 2499.27 607.293   0
   1  -4 -14 3513.48 219.612   4
   1   4 -14 3736.37 295.952   1
  -1  -4  14 3370.69 644.360   0
  -1  -4  14 3085.57 716.083   0
   1  -4 -13 2555.68 194.998   4
   1  -4 -13 1723.11 958.070   0
   1   4 -13 2085.67 710.414   0
  -1   4  13 2043.77 808.761   0
  -1   4  13 1751.73 190.856   2
  -1  -4  13 2230.06 653.165   0
   1   4 -13 1286.64 520.558   0
  -1   4  13 1640.30 728.065   0
   1  -4 -13 2263.94 901.494   0
   1   4 -13 2006.14 211.133   1
  -1  -4  13 1820.31 520.106   0
  -1   4  12 412.182 462.453   0
   1  -4 -12 1088.46 142.916   4
   1  -4 -12 635.555 561.032   0
   1   4 -12 1260.55 245.276   3
  -1   4  12 967.068 178.134   2
  -1  -4  12 378.695 343.524   0
   1   4 -12 773.028 499.789   0
  -1  -4  12 1007.01 561.481   0
  -1   4  12 531.758 494.178   0
   1   4 -12 1079.14 217.745   1
   1   4 -12 635.042 376.242   0
   1  -4 -12 1127.29 672.898   0
  -1  -4  11 78.0787 318.426   0
  -1   4  11 127.016 465.864   0
  -1   4  11-38.3270 79.2539   2
   1  -4 -11 42.4720 95.8941   4
   1   4 -11 57.6300 312.358   0
   1   4 -11 129.390 326.218   0
   1   4 -11 103.758 157.541   1
   1  -4 -11 274.831 484.990   0
   1  -4 -11 121.629 535.310   0
  -1   4  11 194.971 450.170   0
   1   4 -11 76.7038 114.500   3
  -1  -4  11 141.646 285.759   0
  -1   4  10 12938.8 691.475   0
   1   4 -10 14627.4 668.220   0
   1   4 -10 13476.0 373.601   1
   1  -4 -10 13427.9 316.672   4
  -1  -4  10 13065.2 623.000   0
   1   4 -10 13392.9 396.523   3
  -1   4  10 12816.2 310.813   2
   1   4 -10 13207.0 646.511   0
   1  -4 -10 13040.6 763.017   0
  -1   4  10 11362.5 696.559   0
  -1  -4  10 11355.5 581.680   0
   1  -4 -10 12604.1 702.781   0
   1  -4  -9 246.895 110.761   4
   1   4  -9 232.170 64.9348   2
   1  -4  -9 194.538 346.498   0
  -1   4   9 325.554 391.770   0
  -1  -4   9 307.948 276.984   0
   1   4  -9 280.891 270.047   0
  -1   4   9 192.613 508.277   0
  -1  -4   9 191.178 291.487   0
   1   4  -9 89.3100 244.481   0
  -1   4   9 177.647 88.6337   2
   1   4  -9 193.331 149.868   1
   1   4  -9 304.216 114.673   3
  -1  -4   8 2353.96 313.013   0
   1   4  -8 2213.21 183.359   1
  -1   4   8 2921.23 672.950   0
   1   4  -8 2751.65 216.518   3
   1   4  -8 2324.07 413.641   0
  -1   4   8 2409.11 172.603   2
   1  -4  -8 2297.11 493.805   0
   1  -4  -8 1829.11 484.285   0
  -1  -4   8 2136.97 297.135   0
   1   4  -8 2404.87 324.283   0
   1  -4  -8 2739.10 170.925   4
  -1   4   8 2784.60 672.451   0
   1   4  -8 2559.08 116.834   2
   1   4  -7 5070.24 237.738   3
  -1  -4   7 4906.22 361.630   0
  -1   4   7 4209.14 450.484   0
   1  -4  -7 4605.97 193.339   4
   1   4  -7 4937.98 350.997   0
  -1   4   7 4820.97 561.208   0
   1  -4  -7 4855.09 643.867   0
  -1  -4   7 4711.12 344.175   0
   1   4  -7 4686.20 240.207   1
  -1   4   7 4669.39 225.045   2
   1  -4  -7 4788.65 562.072   0
   1   4  -7 4836.82 307.709   0
   1   4  -7 5264.10 160.379   2
   1   4  -6 16713.2 368.542   0
   1   4  -6 17947.7 248.836   2
   1  -4  -6 17492.4 675.106   0
   1   4  -6 18761.3 318.658   3
   1   4  -6 17169.0 340.106   1
  -1   4   6 18876.6 666.734   0
  -1   4   6 17582.7 682.695   0
   1  -4  -6 17743.4 290.215   4
   1   4  -6 16812.5 364.420   0
  -1  -4   6 18045.3 388.842   0
  -1  -4   6 17713.9 373.945   0
  -1   4   6 17669.5 357.928   1
  -1   4   6 17645.5 321.478   2
   1   4  -5 7694.81 249.923   1
  -1   4   5 8298.76 496.419   0
   1   4  -5 8128.56 199.681   2
  -1   4   5 8453.91 257.145   1
  -1  -4   5 8030.02 216.497   0
  -1   4   5 7857.78 162.515   3
  -1   4   5 7385.56 583.835   0
   1   4  -5 8365.53 251.965   3
   1   4  -5 7459.19 207.251   0
  -1   4   5 8428.14 270.718   2
   1   4  -5 7955.74 222.031   0
   1  -4  -5 8146.81 208.461   4
   1  -4  -5 8302.42 507.884   0
  -1  -4   5 7946.53 226.931   0
  -1   4   4 20247.1 652.831   0
  -1   4   4 21756.4 661.579   0
   1   4  -4 21785.4 293.368   2
   1   4  -4 21344.8 317.322   3
  -1   4   4 20857.8 344.941   2
   1  -4  -4 19800.1 620.484   0
  -1   4   4 21117.4 367.684   1
  -1   4   4 20638.0 212.121   3
   1   4  -4 20979.7 362.961   1
  -1   4   3 85946.9 1083.14   0
   1   4  -3 89575.1 534.130   2
   1   4  -3 89086.4 541.280   3
  -1   4   3 88947.6 659.259   1
   1   4  -3 87465.2 650.660   1
  -1   4   3 82781.8 1051.54   0
   1  -4  -3 84241.8 1057.59   0
  -1   4   3 85388.1 588.637   2
   1   4  -2 158112. 2523.96   3
   1  -4  -2 154312. 1323.23   0
  -1   4   2 157611. 1339.62   0
   1   4  -2 155132. 819.958   1
   1   4  -2 158808. 2682.57   2
  -1   4   2 158076. 846.670   1
  -1   4   2 151040. 2778.99   2
   1   4  -1 1227.49 127.801   3
  -1   4   1 1319.29 171.233   2
   1   4  -1 1293.32 130.365   2
   1   4  -1 1001.93 122.413   0
   1  -4  -1 886.161 241.069   0
  -1   4   1 1053.73 262.826   0
  -1   4   1 1232.54 169.326   1
   1   4  -1 1128.32 112.645   0
  -1  -4   1 1108.80 111.996   0
   1   4  -1 1279.76 136.166   1
   1   4   0 12491.1 296.679   1
  -1  -4   0 11871.7 291.068   0
   1   4   0 12788.8 276.365   2
   1  -4   0 12312.3 417.851   0
  -1  -4   0 12137.7 316.186   0
  -1   4   0 11965.0 406.817   0
  -1   4   0 12348.8 309.698   1
   1   4   0 12759.1 325.435   0
  -1   4   0 12859.3 272.446   2
   1   4   0 12186.2 323.204   0
   1   4   0 12468.1 219.688   3
   1  -4   1 55674.4 727.878   0
   1   4   1 53483.1 671.219   0
   1   4   1 55830.1 676.913   0
  -1  -4  -1 51285.4 654.800   0
   1   4   1 55374.2 529.953   1
  -1   4  -1 53912.7 546.923   1
  -1   4  -1 56697.7 287.728   3
   1   4   1 55440.1 475.666   2
  -1   4  -1 54818.6 426.646   2
  -1  -4  -1 51695.1 655.816   0
  -1   4  -1 53934.8 719.261   0
   1   4   1 54574.7 390.627   3
  -1   4  -2 13087.3 226.787   2
   1   4   2 12629.1 435.530   0
  -1   4  -2 12868.0 405.659   0
   1   4   2 13135.0 294.365   2
   1   4   2 13372.5 235.933   3
  -1   4  -2 13318.8 184.491   3
   1  -4   2 12232.1 382.918   0
   1   4   2 13255.9 431.545   0
  -1  -4  -2 12368.7 423.550   0
   1   4   2 13396.2 335.242   1
  -1  -4  -2 12182.7 428.039   0
  -1   4  -2 12787.1 334.996   1
  -1   4  -3 17398.4 234.033   2
  -1   4  -3 16679.6 232.499   3
   1   4   3 17049.1 381.098   1
   1  -4   3 16259.6 432.438   0
   1   4   3 17043.4 266.285   3
  -1   4  -3 16682.9 361.001   1
  -1  -4  -3 15994.2 490.365   0
  -1   4  -3 16585.3 436.298   0
   1   4   3 16851.3 307.869   2
   1   4   3 16691.9 534.886   0
  -1  -4  -3 16134.2 521.201   0
   1   4   3 15827.5 497.407   0
  -1  -4  -4 3098.10 363.314   0
  -1   4  -4 2895.32 273.356   0
   1   4   4 3083.31 407.527   0
   1  -4   4 2603.71 268.591   0
   1   4   4 3118.02 189.476   2
   1   4   4 3534.66 360.849   0
   1   4   4 3342.60 152.002   3
  -1  -4  -4 3112.29 96.4268   4
   1  -4   4 3157.52 303.194   0
  -1  -4  -4 2896.72 376.316   0
  -1   4  -4 3261.35 117.873   2
  -1   4  -4 3034.75 204.736   1
   1   4   5 4024.63 453.859   0
  -1  -4  -5 3621.02 366.607   0
  -1  -4  -5 3809.00 108.786   4
   1  -4   5 3451.88 320.968   0
  -1   4  -5 3967.44 251.350   1
  -1   4  -5 3734.90 113.372   2
  -1   4  -5 3606.52 318.512   0
   1  -4   5 4101.73 385.884   0
   1   4   5 3911.80 191.398   2
   1   4   5 3685.76 196.313   3
   1   4   5 3870.67 480.888   0
  -1  -4  -5 3569.03 437.595   0
   1  -4   6 344.538 312.366   0
   1   4   6 381.150 78.6532   3
  -1  -4  -6 324.025 48.5946   4
   1  -4   6 273.212 275.465   0
   1   4   7 17852.4 336.272   3
  -1  -4  -7 17228.2 695.381   0
   1   4   7 18354.0 331.595   2
   1   4   7 17631.6 773.828   0
  -1  -4  -7 18191.7 233.274   4
   1   4   7 17693.1 799.381   0
   1  -4   7 18231.0 602.620   0
   1  -4   7 15867.6 542.668   0
  -1   4  -7 17547.5 415.558   1
  -1  -4  -7 16584.5 752.479   0
  -1   4  -7 17326.5 583.757   0
  -1   4  -7 18768.6 177.139   2
   1   4   8 45519.8 1078.37   0
   1   4   8 44749.2 522.850   3
  -1  -4  -8 46610.2 369.357   4
   1   4   8 46783.4 1138.60   0
   1   4   8 45734.6 504.780   2
   1  -4   8 47086.1 914.320   0
  -1   4  -8 45288.6 915.059   0
  -1   4  -8 47078.0 912.474   0
   1  -4   8 44645.8 894.590   0
  -1  -4  -8 45171.4 1080.28   0
  -1   4  -8 45345.9 634.746   1
  -1  -4  -8 45114.2 1108.76   0
   1   4   9 12830.4 303.408   2
   1  -4   9 12501.4 667.332   0
   1   4   9 10576.5 837.540   0
   1   4   9 12945.0 928.276   0
  -1   4  -9 12798.3 600.255   0
  -1   4  -9 13309.9 607.537   0
   1  -4   9 12005.7 538.434   0
   1   4   9 12586.7 346.914   3
  -1  -4  -9 13158.5 226.111   4
  -1  -4  -9 13134.7 907.540   0
  -1  -4  -9 12408.1 844.423   0
  -1   4  -9 11993.1 382.595   1
   1   4  10 15870.4 379.825   3
  -1  -4 -10 16809.5 280.802   4
  -1   4 -10 15681.0 454.236   1
   1   4  10 14391.4 947.103   0
  -1  -4 -10 14214.4 729.724   0
  -1   4 -10 16046.2 663.175   0
  -1  -4 -10 15033.7 1008.10   0
  -1   4 -10 16194.5 683.849   0
   1  -4  10 15572.6 712.055   0
   1   4  10 16219.8 882.042   0
   1   4  10 16108.2 332.000   2
   1  -4  10 15053.4 682.915   0
  -1   4 -11 48089.0 1096.83   0
   1   4  11 53701.6 1360.77   0
  -1   4 -11 46179.7 1049.63   0
  -1  -4 -11 50103.5 1280.88   0
  -1  -4 -11 50119.9 466.717   4
   1   4  11 48624.7 1263.68   0
   1   4  11 48586.8 548.345   2
  -1   4 -11 48983.5 748.207   1
   1  -4  11 47291.2 1075.06   0
  -1  -4 -11 48968.4 1311.29   0
   1   4  11 48119.3 624.312   3
   1  -4  11 48469.2 1111.86   0
   1   4  12 5692.48 933.722   0
  -1  -4 -12 4861.91 898.269   0
  -1  -4 -12 5390.80 1008.51   0
   1   4  12 5032.08 220.766   2
  -1   4 -12 4232.76 665.071   0
  -1   4 -12 3925.14 539.967   0
   1   4  12 4486.26 939.064   0
  -1   4 -12 5168.07 361.428   1
   1  -4  12 4433.86 854.578   0
   1  -4  12 5826.53 790.308   0
   1   4  12 5258.58 302.230   3
  -1  -4 -12 4941.93 184.201   4
  -1   4 -13 9327.27 477.995   1
   1   4  13 8375.69 1001.69   0
  -1  -4 -13 9022.94 1046.75   0
   1  -4  13 9299.03 788.422   0
   1   4  13 9746.38 281.760   2
  -1  -4 -13 9890.60 259.636   4
   1   4  13 7383.35 1065.50   0
   1  -4  13 8546.32 967.192   0
   1   4  13 9376.46 400.544   3
  -1  -4 -13 9312.22 1157.07   0
  -1   4 -13 9356.48 996.836   0
  -1   4 -13 9773.97 823.480   0
  -1   4 -14 2662.98 678.652   0
  -1  -4 -14 2922.89 365.261   1
   1   4  14 2571.64 252.916   3
   1   4  14 2595.58 204.683   2
   1  -4  14 2939.95 889.092   0
   1  -4  14 2202.21 745.217   0
  -1   4 -14 2327.92 744.891   0
  -1   4 -14 2293.35 279.107   1
  -1  -4 -14 2722.78 185.594   4
  -1   4 -15 195.670 593.224   0
   1  -4  15 157.520 635.741   0
   1   4  15 97.3125 125.403   2
  -1  -4 -15 207.682 197.213   1
   1   4  15 438.926 224.739   3
  -1   4 -15-116.007 514.669   0
  -1   4 -15 258.041 269.767   1
   1  -4  15-52.0881 535.660   0
  -1  -4 -15 96.1688 109.933   4
   1  -4  16 110.654 580.368   0
   1  -4  16 269.042 700.836   0
  -1   4 -16 155.937 568.501   0
  -1   4 -16 250.317 292.072   1
  -1  -4 -16 39.4033 125.008   4
  -1   4 -16 100.572 612.726   0
  -1  -4 -16 232.264 207.229   1
   1   4  16-35.2483 165.350   3
   1   4  16 37.5968 119.830   2
  -1   4 -17 2101.56 381.008   1
   1   4  17 1881.53 249.509   3
  -1  -4 -17 2321.64 336.188   1
  -1   4 -18 2190.22 461.537   1
   1   4  18 2097.50 357.770   3
  -1   4 -19 831.214 292.945   1
  -1  -4 -19 767.531 431.743   1
   1   4  19 736.582 216.153   3
  -1   4 -20 7251.28 651.137   1
  -1  -4 -20 6844.90 553.692   1
   1   4  20 7577.62 471.838   3
  -1   4 -21 274.820 320.814   1
  -1  -4 -21 355.555 411.181   1
   1   4  22 1980.56 457.835   3
  -1  -4 -22 2407.44 553.681   1
  -1   4 -22 2310.88 504.782   1
   1   4  23 491.276 274.211   3
  -1  -4 -23 325.320 427.624   1
  -1   4 -23 629.320 532.321   1
  -1   4 -24 3282.09 541.101   1
   1   4  24 3600.43 564.745   3
  -1  -4 -24 3053.09 620.071   1
  -1  -4 -25 2419.41 622.603   1
   1   4  25 1654.60 576.811   3
  -1   4 -25 2022.38 746.729   1
  -1   5  25 324.435 362.434   3
   1  -5 -25 380.289 431.319   1
   1   5 -24 1191.47 548.657   1
   1  -5 -24 1318.65 482.102   1
   1   5 -23 879.317 463.535   1
   1  -5 -23 855.552 422.126   1
  -1   5  23 951.905 358.590   3
  -1   5  22 550.138 317.217   3
   1   5 -22 509.711 392.796   1
   1  -5 -22 586.543 453.518   1
  -1   5  21 12787.4 528.164   3
   1   5 -21 12251.9 612.615   1
   1  -5 -20 1491.70 358.482   4
   1  -5 -20 1780.85 434.368   1
   1   5 -20 1427.68 349.501   1
  -1   5  20 1890.27 370.917   3
   1  -5 -19 537.847 327.907   1
   1  -5 -19 376.632 224.166   4
   1   5 -19 436.129 376.915   1
  -1   5  19 575.858 304.903   3
   1   5 -18 14466.2 525.993   1
   1  -5 -18 15575.7 437.654   4
  -1   5  18 15078.4 417.783   2
  -1   5  18 15758.7 513.551   3
   1  -5 -18 14867.7 553.076   1
  -1   5  17 447.438 215.679   2
   1  -5 -17 434.272 202.088   4
   1  -5 -17 264.777 215.606   1
   1   5 -17 333.745 236.478   1
  -1   5  17 272.970 196.510   3
   1   5 -16 30941.8 1305.87   0
  -1  -5  16 30548.5 1343.62   0
   1   5 -16 30132.5 1350.06   0
  -1   5  16 33291.3 561.225   2
   1   5 -16 31786.8 687.052   1
  -1  -5  16 28622.9 1219.13   0
   1  -5 -16 32594.4 549.315   4
  -1   5  16 32680.6 605.728   3
   1   5 -15 3339.15 325.296   1
  -1  -5  15 2705.94 613.701   0
  -1  -5  15 3465.88 700.194   0
   1   5 -15 3033.73 710.713   0
  -1   5  15 3161.93 260.129   2
   1  -5 -15 3718.26 254.529   4
   1   5 -15 2029.41 589.414   0
  -1   5  14 18049.0 412.593   2
   1   5 -14 17317.2 483.896   1
   1   5 -14 17202.8 977.847   0
  -1  -5  14 17316.4 947.042   0
   1  -5 -14 18045.3 392.840   4
  -1  -5  14 16283.0 872.759   0
   1   5 -14 17619.5 895.383   0
  -1  -5  13 1983.63 636.455   0
   1   5 -13 1792.76 262.703   1
  -1  -5  13 1580.03 758.139   0
   1  -5 -13 2008.40 204.815   4
   1   5 -13 1847.06 643.659   0
  -1   5  13 2140.07 211.547   2
   1  -5 -13 2078.56 1050.08   0
   1  -5 -13 2393.96 824.552   0
  -1   5  13 1521.65 1062.30   0
  -1   5  13 1464.51 636.573   0
   1   5 -13 1885.58 581.544   0
  -1   5  12 8302.59 1111.94   0
  -1   5  12 8928.89 289.650   2
   1   5 -12 8631.34 623.057   0
   1  -5 -12 8814.73 1139.50   0
   1   5 -12 8889.70 372.558   1
   1   5 -12 9177.06 365.466   3
  -1  -5  12 8720.20 665.936   0
  -1  -5  12 9178.02 614.867   0
   1   5 -12 8184.56 681.685   0
  -1   5  12 9730.57 996.061   0
   1  -5 -12 8479.91 996.222   0
   1  -5 -12 9120.11 296.795   4
   1   5 -11 62319.1 736.050   3
   1   5 -11 61491.1 772.048   1
   1   5 -11 57868.8 990.547   0
   1   5 -11 59104.3 992.984   0
   1  -5 -11 62630.6 1429.90   0
  -1   5  11 61326.5 620.282   3
  -1   5  11 61841.9 1441.24   0
  -1  -5  11 60440.9 999.273   0
   1  -5 -11 59890.2 1439.35   0
   1  -5 -11 61901.7 611.017   4
  -1   5  11 61962.1 1471.97   0
  -1   5  11 61356.6 673.474   2
  -1  -5  11 60085.1 1008.44   0
  -1   5  10 5552.12 240.532   3
   1  -5 -10 4339.76 742.162   0
   1   5 -10 5158.32 152.378   2
  -1   5  10 4885.71 247.164   2
  -1  -5  10 5439.56 522.837   0
   1  -5 -10 4560.40 812.162   0
   1   5 -10 5441.64 418.868   0
   1   5 -10 4895.40 277.297   1
  -1   5  10 4764.15 912.765   0
   1   5 -10 5293.54 281.434   3
   1  -5 -10 5010.43 222.031   4
  -1   5  10 5352.98 667.490   0
  -1  -5  10 5783.57 544.098   0
   1   5 -10 4332.04 467.232   0
  -1   5   9 2657.32 180.911   3
   1  -5  -9 2761.44 736.950   0
   1   5  -9 2174.28 348.080   0
   1   5  -9 2462.28 242.429   1
  -1   5   9 2152.75 624.662   0
  -1  -5   9 2380.77 331.510   0
   1  -5  -9 2682.95 166.682   4
  -1   5   9 3107.04 258.418   2
  -1   5   9 2407.07 535.378   0
   1   5  -9 2344.11 385.634   0
  -1  -5   9 2341.82 352.734   0
   1   5  -9 2523.53 195.150   3
   1  -5  -9 2041.80 590.002   0
   1   5  -9 2636.78 138.248   2
   1   5  -8 5420.95 163.487   2
  -1   5   8 5266.62 690.684   0
   1   5  -8 5436.58 256.133   3
   1   5  -8 5092.15 341.760   0
  -1   5   8 5450.43 253.222   2
   1  -5  -8 5465.17 214.217   4
  -1   5   8 4896.04 728.236   0
   1   5  -8 5110.24 282.706   1
   1   5  -8 5201.32 399.064   0
  -1   5   8 4895.39 184.517   3
  -1  -5   8 4316.29 327.069   0
   1  -5  -8 4129.20 579.763   0
  -1  -5   8 4889.24 323.797   0
  -1   5   7 61.6173 308.250   0
   1   5  -7 92.2520 159.428   0
  -1  -5   7 233.541 202.302   0
  -1   5   7 161.873 152.734   1
  -1   5   7 35.8469 58.0376   3
   1   5  -7 74.5721 103.680   1
   1  -5  -7 52.6471 78.4664   4
  -1   5   7 74.6056 91.6731   2
   1  -5  -7 190.498 373.741   0
   1   5  -7 123.863 108.002   3
   1   5  -7 92.0248 60.4910   2
  -1  -5   7 176.663 174.083   0
  -1   5   7 142.897 403.723   0
  -1   5   6 227.084 51.8192   3
   1   5  -6 391.483 126.329   1
  -1   5   6 136.385 83.7985   2
  -1   5   6 148.449 282.619   0
   1  -5  -6 236.074 362.729   0
  -1   5   6 338.572 352.609   0
  -1   5   6 137.493 111.694   1
   1   5  -6 170.874 137.296   0
   1  -5  -6 238.491 96.6661   4
   1   5  -6 263.592 95.2600   2
  -1  -5   6 247.828 146.923   0
   1   5  -6 255.089 94.4484   3
  -1  -5   6 369.175 158.989   0
   1   5  -5 3300.52 223.230   1
   1  -5  -5 3246.17 505.042   0
  -1   5   5 3250.41 122.677   3
  -1   5   5 3080.18 213.798   2
   1   5  -5 3297.13 167.514   2
  -1  -5   5 2832.76 119.144   0
  -1  -5   5 2886.95 131.273   0
   1  -5  -5 3576.01 188.570   4
  -1   5   5 3130.78 465.042   0
  -1   5   5 3236.72 221.009   1
   1   5  -5 3716.61 197.589   3
  -1   5   5 2952.37 512.249   0
  -1   5   4 223121. 1883.06   0
   1   5  -4 224786. 922.742   3
   1   5  -4 223502. 3444.29   2
  -1   5   4 215286. 3860.35   2
   1   5  -4 221139. 1112.15   1
  -1   5   4 219795. 1857.46   0
   1  -5  -4 225291. 1882.26   0
  -1   5   4 216238. 1123.17   1
  -1   5   4 218332. 2368.91   3
  -1   5   3 52149.8 585.307   1
   1   5  -3 52633.5 460.548   3
  -1   5   3 53743.4 277.564   3
  -1   5   3 49257.2 875.608   0
   1   5  -3 51760.1 573.481   1
  -1   5   3 52001.3 534.251   2
  -1   5   3 54971.8 941.220   0
   1   5  -3 53102.4 479.964   2
   1  -5  -3 50984.9 905.154   0
   1   5  -2 1191.41 164.711   2
  -1   5   2 831.064 265.976   0
  -1   5   2 968.103 289.515   0
   1   5  -2 1118.05 191.380   1
   1   5  -2 883.972 89.8382   3
  -1   5   2 814.023 133.908   2
   1  -5  -2 820.755 312.667   0
  -1   5   2 715.733 131.382   1
   1   5  -1 25815.3 429.574   1
  -1   5   1 26609.6 638.098   0
   1   5  -1 25259.2 369.350   0
   1   5  -1 25079.8 360.903   2
   1   5  -1 25777.9 309.416   3
  -1  -5   1 25233.8 365.508   0
   1   5  -1 25158.2 360.457   0
   1  -5  -1 24379.2 607.910   0
  -1   5   1 25727.3 430.521   1
  -1   5   1 26600.6 389.482   2
   1   5   0 56438.7 592.638   1
   1   5   0 58026.0 534.697   2
  -1   5   0 54622.6 590.305   1
   1   5   0 54540.4 619.640   0
  -1   5   0 55580.5 496.290   2
  -1  -5   0 55248.6 618.078   0
   1  -5   0 55921.6 788.251   0
  -1   5   0 55781.7 812.820   0
   1   5   0 57238.9 430.442   3
  -1   5   0 58546.7 279.902   3
   1   5   0 57877.1 644.878   0
  -1   5  -1 117.291 83.4478   2
  -1   5  -1 156.983 101.823   1
  -1   5  -1 62.9865 154.676   0
   1   5   1 140.168 175.230   0
  -1  -5  -1 132.630 166.855   0
   1  -5   1 65.3468 157.213   0
  -1   5  -1 79.4075 49.1925   3
  -1  -5  -1 97.8751 173.509   0
   1   5   1 76.3326 66.1527   2
   1   5   1 42.3851 155.480   0
   1   5   1 36.4540 77.2533   1
   1   5   1 19.9933 52.9762   3
  -1   5  -2 1268.94 133.534   2
  -1   5  -2 1161.05 162.629   1
   1   5   2 1243.17 122.302   3
  -1  -5  -2 1190.77 355.778   0
  -1   5  -2 1252.45 279.457   0
   1   5   2 1094.10 136.820   2
   1   5   2 1158.28 149.210   1
   1   5   2 1289.32 326.262   0
   1  -5   2 1010.54 228.135   0
  -1   5  -2 1070.50 79.2245   3
  -1  -5  -2 1037.53 290.456   0
   1   5   2 1043.10 260.549   0
  -1   5  -3 5111.70 309.862   0
   1   5   3 5059.83 440.988   0
  -1  -5  -3 5370.22 374.641   0
   1   5   3 5570.10 215.653   2
  -1   5  -3 5728.07 160.881   3
   1   5   3 5504.08 253.387   1
  -1  -5  -3 4533.05 423.283   0
   1  -5   3 4943.97 334.442   0
  -1   5  -3 4871.14 251.468   1
   1   5   3 5050.58 444.229   0
   1   5   3 5614.15 172.526   3
  -1   5  -3 5675.78 185.581   2
   1   5   4 5062.77 413.771   0
   1  -5   4 5142.78 343.182   0
  -1   5  -4 5836.71 237.960   1
   1  -5   4 6161.65 361.395   0
   1   5   4 5724.88 413.124   0
   1   5   4 5537.92 222.567   2
   1   5   4 5386.69 180.923   3
  -1   5  -4 5819.24 165.389   2
  -1  -5  -4 5604.13 557.893   0
  -1   5  -4 5540.84 369.441   0
  -1   5  -4 6005.26 178.130   3
  -1  -5  -4 5343.06 441.836   0
   1   5   4 5956.58 294.749   1
  -1   5  -5 4090.07 140.061   2
  -1  -5  -5 4209.82 122.311   4
  -1  -5  -5 3861.80 502.603   0
   1  -5   5 3808.30 331.918   0
   1   5   5 3770.06 475.652   0
   1   5   5 4429.34 200.508   2
  -1   5  -5 4241.99 251.422   1
  -1  -5  -5 3711.26 414.108   0
   1   5   5 4326.55 186.660   3
   1   5   5 4324.79 592.658   0
   1  -5   5 4173.88 392.220   0
  -1   5  -5 4089.83 323.020   0
   1  -5   6 53708.7 847.338   0
  -1   5  -6 51144.7 654.386   1
   1  -5   6 50976.1 833.265   0
  -1  -5  -6 52387.1 370.933   4
  -1   5  -6 52597.3 376.702   2
   1   5   6 53939.3 1101.84   0
   1   5   6 51951.3 552.518   2
   1   5   6 50471.0 498.025   3
  -1   5  -6 51577.0 831.568   0
  -1  -5  -6 49708.8 1053.00   0
  -1  -5  -6 51715.5 1069.34   0
   1   5   6 51257.8 1073.42   0
   1  -5   7 19828.4 598.964   0
  -1  -5  -7 19980.3 771.169   0
   1   5   7 21237.9 401.208   2
   1  -5   7 19675.8 600.695   0
  -1  -5  -7 20879.2 256.058   4
  -1   5  -7 21700.3 240.657   2
  -1   5  -7 20319.2 616.767   0
   1   5   7 20764.8 758.456   0
   1   5   7 21242.6 894.502   0
   1   5   7 20712.5 371.868   3
  -1  -5  -7 20777.7 898.230   0
  -1   5  -7 20815.6 455.356   1
   1   5   8 80418.9 1439.00   0
   1   5   8 81316.5 699.259   2
  -1  -5  -8 83253.1 1482.55   0
  -1   5  -8 81485.4 868.216   1
  -1   5  -8 81733.4 1153.70   0
   1   5   8 80609.1 1450.35   0
   1  -5   8 80897.4 1143.77   0
  -1  -5  -8 81555.0 1462.13   0
  -1  -5  -8 83401.5 497.719   4
   1   5   8 80109.1 684.474   3
   1  -5   8 81836.7 1159.29   0
   1   5   9 1195.18 492.851   0
   1   5   9 1261.87 148.997   3
   1  -5   9 1085.85 407.933   0
   1   5   9 1237.92 158.485   2
  -1   5  -9 1425.73 189.904   1
   1   5   9 932.107 451.383   0
  -1   5  -9 1329.28 404.641   0
  -1  -5  -9 1212.43 602.796   0
  -1   5  -9 1227.26 75.6265   2
   1  -5   9 996.980 410.536   0
  -1  -5  -9 1122.44 586.116   0
  -1  -5  -9 1150.71 112.943   4
   1  -5  10 12918.8 722.385   0
   1  -5  10 14526.0 650.450   0
  -1  -5 -10 14641.2 257.930   4
   1   5  10 14077.7 346.487   2
  -1  -5 -10 12476.5 959.169   0
   1   5  10 13572.3 852.644   0
  -1   5 -10 13941.6 455.158   1
  -1   5 -10 13678.5 712.153   0
  -1  -5 -10 13661.4 1063.91   0
   1   5  10 13713.7 966.378   0
   1   5  10 13774.5 373.338   3
   1   5  11 1789.17 880.565   0
  -1   5 -11 1383.16 222.121   1
  -1   5 -11 1568.10 609.774   0
   1   5  11 1455.49 174.871   3
   1  -5  11 1365.15 553.080   0
   1   5  11 1350.47 145.115   2
  -1   5 -11 1033.61 425.480   0
   1   5  11 802.331 540.018   0
  -1  -5 -11 1382.99 684.345   0
   1  -5  11 1561.45 565.566   0
  -1  -5 -11 1645.98 138.745   4
  -1  -5 -11 992.885 723.270   0
  -1  -5 -12 361.330 647.428   0
   1  -5  12 121.219 446.424   0
   1   5  12 456.744 671.444   0
  -1   5 -12 109.069 373.376   0
   1   5  12 269.547 148.106   2
  -1  -5 -12 137.593 88.7086   4
  -1   5 -12 346.777 236.763   1
  -1   5 -12 164.949 463.534   0
   1   5  12 165.814 120.706   3
  -1  -5 -12 118.410 534.284   0
   1   5  12 647.435 611.243   0
   1  -5  12 163.553 398.712   0
  -1  -5 -13 110.430 96.9751   4
  -1   5 -13 89.7349 539.942   0
   1   5  13 281.950 803.509   0
   1   5  13 37.1583 138.519   2
   1   5  13 67.7216 133.463   3
   1  -5  13 437.356 571.081   0
   1  -5  13 53.0189 428.859   0
  -1  -5 -13 273.234 761.439   0
  -1   5 -13 256.400 476.511   0
  -1   5 -13 182.797 162.497   1
  -1  -5 -14 11130.7 289.581   4
   1   5  14 10751.5 416.110   3
   1  -5  14 9698.84 1039.52   0
  -1   5 -14 9214.41 1008.43   0
   1   5  14 10880.3 335.007   2
   1  -5  14 10142.9 942.531   0
  -1   5 -14 11037.0 472.689   1
  -1   5 -14 8661.57 796.027   0
  -1  -5 -15 22849.9 398.801   4
  -1   5 -15 22546.6 668.220   1
   1   5  15 21351.3 546.794   3
   1  -5  15 21091.1 1324.26   0
   1  -5  15 21987.0 1276.95   0
   1   5  15 23168.1 450.293   2
  -1   5 -15 19699.3 1354.35   0
  -1   5 -15 20711.4 1273.11   0
   1   5  16 9783.71 342.734   2
  -1   5 -16 8103.30 1041.53   0
  -1   5 -16 9590.63 464.776   1
  -1  -5 -16 10175.5 538.052   1
   1   5  16 8660.58 403.279   3
   1  -5  16 8865.33 1172.36   0
  -1   5 -16 8794.32 1256.67   0
  -1  -5 -17 17882.3 639.132   1
   1   5  17 17180.3 558.349   3
   1   5  17 17358.7 422.583   2
  -1   5 -18 3665.07 479.254   1
   1   5  18 3908.10 328.312   3
  -1   5 -19 331.918 269.520   1
  -1  -5 -19 647.719 316.277   1
   1   5  19 481.076 261.081   3
  -1  -5 -20 1768.68 388.951   1
   1   5  20 1638.10 380.273   3
   1   5  21 137.786 344.277   3
  -1  -5 -21 194.974 331.704   1
  -1   5 -22 5673.56 506.066   1
   1   5  22 5910.85 574.597   3
  -1  -5 -22 5404.46 762.197   1
  -1  -5 -23 300.902 564.904   1
   1   5  23 381.673 332.078   3
  -1  -5 -24 1436.32 595.231   1
   1   5  24 1543.17 514.598   3
  -1   5 -24 1476.44 708.171   1
  -1   6  25 2958.93 448.031   3
   1  -6 -25 3033.73 687.322   1
  -1   6  24 2975.71 514.106   3
   1  -6 -24 2469.80 577.874   1
  -1   6  23 3400.11 477.740   3
   1   6 -23 2849.06 634.374   1
   1  -6 -23 2861.54 661.501   1
  -1   6  22 889.888 358.745   3
   1  -6 -22 1314.19 435.862   1
   1   6 -22 847.922 522.050   1
  -1   6  21 13537.8 557.365   3
   1   6 -21 13059.3 658.085   1
   1  -6 -21 13219.4 676.880   1
  -1   6  20 5761.06 473.784   3
   1  -6 -20 6033.86 603.816   1
  -1   6  19 815.017 294.544   3
   1  -6 -19 747.036 214.368   4
   1  -6 -19 1273.56 397.310   1
   1   6 -19 1656.75 430.422   1
  -1   6  19 981.804 295.587   2
   1  -6 -18 6888.62 552.546   1
  -1   6  18 6794.17 438.877   3
   1  -6 -18 6757.01 394.984   4
   1   6 -18 6664.47 499.627   1
  -1   6  18 6494.77 322.503   2
   1  -6 -17 1562.34 266.877   4
  -1   6  17 1692.59 295.247   3
  -1   6  17 1741.90 309.600   2
   1   6 -17 1856.22 459.375   1
  -1   6  16 454.286 220.515   3
   1   6 -16 291.911 259.308   1
   1  -6 -16 260.449 146.942   4
  -1   6  15 130.249 150.068   3
   1   6 -15 317.760 206.128   1
   1  -6 -15 556.445 213.846   4
  -1   6  15 366.317 193.160   2
   1   6 -15 388.273 581.932   0
   1   6 -14-9.30346 153.366   1
   1  -6 -14 130.636 129.315   4
  -1   6  14 102.458 124.730   2
   1   6 -14 133.314 457.959   0
  -1   6  14 99.4129 119.328   3
   1   6 -14 156.955 470.291   0
  -1  -6  14 213.428 510.583   0
  -1  -6  14 44.1386 411.376   0
  -1  -6  13 36963.9 940.966   0
  -1   6  13 36200.3 541.047   3
  -1  -6  13 36206.8 882.827   0
   1   6 -13 35887.1 672.947   1
   1  -6 -13 36348.5 515.916   4
   1   6 -13 36622.2 893.545   0
  -1   6  13 36847.4 577.675   2
   1   6 -13 35837.2 891.538   0
   1   6 -12 4032.18 590.751   0
   1   6 -12 4475.62 596.768   0
  -1   6  12 4515.46 1064.11   0
  -1   6  12 3827.03 1067.22   0
   1   6 -12 5156.66 324.290   3
  -1   6  12 5067.18 318.396   2
   1   6 -12 4546.76 322.692   1
   1  -6 -12 4163.95 1060.39   0
   1  -6 -12 3558.20 915.185   0
  -1  -6  12 4362.98 568.023   0
  -1  -6  12 4198.18 558.179   0
   1  -6 -12 4176.67 208.634   4
  -1   6  12 4887.06 251.961   3
   1   6 -11 3224.44 266.292   3
   1   6 -11 3228.15 138.901   2
  -1   6  11 3327.84 247.348   2
  -1  -6  11 3208.46 482.275   0
   1  -6 -11 2774.37 188.315   4
   1   6 -11 3006.98 462.254   0
   1   6 -11 3055.40 301.697   1
   1  -6 -11 2245.37 786.788   0
  -1  -6  11 2490.75 399.746   0
  -1   6  11 2838.09 781.256   0
  -1   6  11 2000.02 713.900   0
  -1   6  11 3160.94 210.014   3
   1   6 -11 2698.13 432.322   0
  -1   6  10 52347.9 1315.02   0
   1   6 -10 51511.2 661.699   3
   1   6 -10 49743.9 715.957   1
  -1   6  10 50410.5 652.946   2
  -1   6  10 50370.5 1333.69   0
   1  -6 -10 52298.2 1347.86   0
  -1   6  10 48881.0 530.132   3
   1  -6 -10 50495.4 559.672   4
  -1  -6  10 47674.2 788.343   0
   1   6 -10 48824.8 797.445   0
   1   6 -10 52166.8 453.029   2
  -1  -6  10 47039.7 789.404   0
  -1   6   9 24320.7 927.235   0
  -1   6   9 26158.4 488.833   2
   1  -6  -9 25023.6 922.138   0
  -1  -6   9 24369.9 529.876   0
   1   6  -9 26745.7 481.650   3
  -1  -6   9 25558.1 544.502   0
   1   6  -9 26350.7 547.568   0
  -1   6   9 25009.2 359.571   3
   1   6  -9 25991.8 515.686   1
   1   6  -9 26793.8 349.994   2
  -1   6   9 25936.6 901.343   0
   1  -6  -9 25638.3 414.769   4
   1   6  -8 15604.7 429.807   1
   1  -6  -8 13866.9 923.878   0
   1   6  -8 16021.9 288.022   2
   1  -6  -8 14992.7 315.245   4
  -1   6   8 14592.9 873.165   0
  -1   6   8 15271.3 277.303   3
  -1  -6   8 14669.3 370.349   0
   1   6  -8 15687.3 385.798   3
   1   6  -8 14938.9 377.580   0
  -1  -6   8 14599.9 385.050   0
  -1   6   8 14013.2 815.549   0
  -1   6   8 15577.0 380.961   2
  -1  -6   7 80.2710 141.481   0
  -1   6   7 117.137 443.941   0
   1   6  -7 108.649 82.2952   2
   1   6  -7 96.3946 117.194   0
  -1   6   7 86.6792 104.673   1
   1  -6  -7 74.8769 328.611   0
  -1  -6   7 70.9171 124.492   0
  -1   6   7 76.9856 102.166   2
   1   6  -7 103.153 97.0753   3
  -1   6   7 88.1742 72.9086   3
   1  -6  -7 49.7654 69.1522   4
   1   6  -7 38.3856 105.435   1
  -1   6   7 52.9105 322.554   0
   1   6  -6 5859.33 204.971   2
  -1   6   6 5849.53 632.240   0
   1   6  -6 6119.64 230.005   3
   1  -6  -6 5404.95 222.138   4
   1  -6  -6 4827.61 712.193   0
  -1   6   6 5860.32 286.921   1
  -1  -6   6 4948.76 160.672   0
  -1   6   6 4408.02 554.358   0
  -1   6   6 6015.76 313.685   2
  -1   6   6 5648.24 151.027   3
   1   6  -6 5906.16 315.969   1
  -1  -6   6 5157.76 184.800   0
  -1   6   5 31691.2 492.982   2
  -1   6   5 31744.7 885.902   0
   1   6  -5 32727.6 408.946   2
   1  -6  -5 32053.7 884.573   0
  -1   6   5 31998.9 531.771   1
  -1   6   5 32088.8 294.259   3
   1   6  -5 32544.5 448.460   3
   1   6  -5 31808.8 523.159   1
  -1   6   4 23906.6 410.954   2
   1   6  -4 24475.8 371.208   2
  -1   6   4 23877.5 473.997   1
  -1   6   4 25304.4 238.103   3
   1  -6  -4 23141.1 704.329   0
  -1   6   4 23519.1 713.459   0
   1   6  -4 24906.6 359.639   3
   1   6  -4 23518.3 468.502   1
  -1   6   4 23294.9 751.165   0
  -1   6   3 17358.6 184.662   3
  -1   6   3 17090.8 405.144   1
  -1   6   3 17102.0 601.026   0
   1   6  -3 16289.4 393.149   1
  -1   6   3 17468.7 391.672   2
   1   6  -3 17116.4 315.085   2
   1  -6  -3 15294.6 579.245   0
  -1   6   3 16433.1 598.261   0
   1   6  -3 17146.9 301.918   3
  -1   6   2 18680.5 420.403   1
   1   6  -2 17690.0 345.239   2
   1   6  -2 16880.3 265.664   0
  -1   6   2 18233.5 596.893   0
   1  -6  -2 17411.5 576.529   0
   1   6  -2 18139.0 293.506   3
  -1   6   2 18564.1 369.451   2
  -1  -6   2 16913.1 260.887   0
   1   6  -2 17468.7 381.237   1
   1   6  -2 17920.0 270.586   0
  -1   6   2 17259.0 565.177   0
  -1   6   2 18530.2 173.941   3
   1  -6  -1 13116.0 485.859   0
   1   6  -1 13060.2 309.518   0
   1   6  -1 13454.7 314.281   2
   1   6  -1 14154.3 327.467   0
   1   6  -1 14138.9 363.506   1
  -1   6   1 13917.3 380.418   1
  -1   6   1 12951.7 479.397   0
  -1   6   1 13829.7 315.126   2
  -1   6   1 14443.0 158.944   3
   1   6  -1 14531.9 262.877   3
  -1  -6   1 13016.2 306.137   0
  -1   6   0 282.208 122.601   1
   1  -6   0 299.708 287.056   0
  -1   6   0 242.959 277.709   0
   1   6   0 205.323 104.155   2
   1   6   0 322.749 107.990   3
   1   6   0 216.030 164.819   0
  -1  -6   0 281.028 208.030   0
   1   6   0 500.327 150.317   1
   1   6   0 337.011 228.280   0
  -1   6   0 245.711 44.1838   3
  -1   6   0 353.129 115.248   2
   1   6   1 100855. 1015.23   0
  -1   6  -1 100580. 1067.64   0
   1   6   1 103720. 749.863   2
   1  -6   1 105378. 1105.66   0
  -1   6  -1 109223. 464.114   3
   1   6   1 102651. 589.294   3
  -1   6  -1 103425. 690.168   2
   1   6   1 102086. 1024.69   0
  -1   6  -1 103328. 865.496   1
  -1  -6  -1 103904. 1039.65   0
   1   6   1 104331. 861.485   1
   1   6   2 33702.8 369.228   3
  -1   6  -2 32923.9 634.778   0
  -1   6  -2 32607.4 532.026   1
  -1  -6  -2 31391.3 668.040   0
   1   6   2 33496.0 481.726   2
   1  -6   2 33382.5 651.942   0
  -1   6  -2 33693.8 418.299   2
   1   6   2 33521.4 687.043   0
  -1  -6  -2 32615.0 685.726   0
   1   6   2 33375.4 693.124   0
   1   6   2 32264.6 536.157   1
  -1   6  -2 34737.2 305.764   3
  -1   6  -3 37832.2 347.823   3
   1   6   3 36371.7 773.748   0
   1   6   3 36446.0 388.650   3
  -1   6  -3 36184.0 675.720   0
   1   6   3 35218.8 494.891   2
   1   6   3 36569.4 576.401   1
  -1  -6  -3 35251.8 775.072   0
   1   6   3 37103.1 791.844   0
  -1   6  -3 36801.0 587.834   1
  -1   6  -3 37487.0 419.558   2
   1  -6   3 34107.8 647.236   0
  -1  -6  -3 37476.4 784.712   0
  -1   6  -4 1607.82 241.428   1
   1  -6   4 1275.28 296.837   0
  -1   6  -4 1167.66 257.582   0
  -1   6  -4 1422.61 124.580   2
  -1  -6  -4 1226.40 388.683   0
   1   6   4 1269.52 422.899   0
   1   6   4 1468.85 199.206   1
  -1  -6  -4 1413.09 536.215   0
   1   6   4 1273.72 173.496   2
  -1   6  -4 1453.96 126.012   3
   1   6   4 1310.31 399.226   0
   1   6   4 1653.27 132.326   3
  -1  -6  -5 32552.7 834.459   0
  -1  -6  -5 31134.1 842.687   0
  -1   6  -5 32798.5 660.591   0
  -1   6  -5 34528.9 382.847   2
   1   6   5 32758.5 858.515   0
  -1   6  -5 33227.0 574.438   1
  -1   6  -5 33197.1 391.972   3
   1   6   5 33605.6 405.345   3
   1   6   5 33564.9 882.874   0
   1  -6   5 34393.6 675.399   0
   1   6   5 33381.6 587.483   1
  -1  -6  -5 33414.5 326.921   4
   1   6   5 32972.1 474.898   2
   1  -6   5 32521.1 647.115   0
   1   6   6 1226.20 527.559   0
  -1  -6  -6 1668.16 120.346   4
  -1   6  -6 1737.91 121.668   2
   1   6   6 1377.85 188.805   2
   1   6   6 1773.27 151.547   3
   1  -6   6 1418.19 308.651   0
  -1  -6  -6 1679.46 482.424   0
  -1   6  -6 1347.24 203.438   1
   1   6   6 1880.13 525.911   0
  -1   6  -6 1443.84 336.223   0
   1  -6   6 1772.81 435.034   0
  -1  -6  -6 1741.28 537.834   0
   1  -6   7 1424.24 405.424   0
   1   6   7 1853.33 533.873   0
   1   6   7 1613.95 151.309   3
   1  -6   7 1248.77 281.050   0
  -1  -6  -7 1575.97 636.392   0
  -1   6  -7 1575.14 179.319   1
  -1   6  -7 1521.22 105.802   2
  -1  -6  -7 1516.13 123.673   4
  -1  -6  -7 1104.18 506.938   0
   1   6   7 1353.49 172.088   2
  -1   6  -7 1362.57 361.848   0
   1   6   7 1689.51 625.135   0
   1   6   8 3184.28 197.260   3
   1   6   8 3084.80 648.825   0
  -1   6  -8 3201.17 123.371   2
  -1  -6  -8 2852.42 712.110   0
   1  -6   8 2406.69 449.533   0
   1  -6   8 3372.57 522.818   0
  -1  -6  -8 2965.17 145.953   4
  -1   6  -8 2964.03 494.431   0
  -1   6  -8 3704.41 317.045   1
   1   6   8 3112.06 242.694   2
  -1  -6  -8 2673.61 695.731   0
   1   6   8 2786.48 663.958   0
  -1  -6  -9 8632.06 203.838   4
  -1   6  -9 8677.61 425.669   1
  -1  -6  -9 6655.19 849.583   0
   1   6   9 7681.08 1026.05   0
   1   6   9 8449.16 313.172   2
  -1   6  -9 8758.93 595.529   0
  -1   6  -9 8480.75 171.545   2
   1  -6   9 7883.45 552.563   0
   1   6   9 8176.43 292.655   3
   1   6   9 7770.60 809.450   0
  -1  -6  -9 7058.87 1054.96   0
   1  -6   9 7884.25 547.601   0
   1   6  10 7076.99 931.230   0
   1   6  10 4719.57 824.265   0
  -1   6 -10 5590.07 323.217   1
  -1  -6 -10 6200.55 205.584   4
  -1  -6 -10 6216.94 924.884   0
  -1   6 -10 5437.55 624.723   0
   1   6  10 6186.35 292.077   2
   1  -6  10 5278.88 560.412   0
  -1   6 -10 6090.10 131.769   2
   1   6  10 6495.99 297.472   3
  -1  -6 -10 5309.62 849.247   0
   1  -6  10 5810.31 656.959   0
  -1   6 -11 6962.45 390.234   1
  -1   6 -11 7173.38 751.751   0
  -1  -6 -11 6181.62 1003.86   0
   1   6  11 7473.18 1039.46   0
  -1  -6 -11 7472.56 210.498   4
   1   6  11 6637.04 287.478   3
   1  -6  11 6779.13 671.719   0
   1   6  11 6440.67 1075.35   0
   1  -6  11 5825.58 696.204   0
  -1  -6 -11 6440.29 951.171   0
   1   6  11 7191.27 293.223   2
   1   6  12 4925.58 999.247   0
   1   6  12 5632.30 327.904   3
   1   6  12 5503.64 283.270   2
  -1   6 -12 5269.53 771.858   0
   1   6  12 5228.31 920.432   0
  -1  -6 -12 4144.11 824.731   0
   1  -6  12 4648.83 690.091   0
   1  -6  12 5004.67 804.306   0
  -1  -6 -12 5230.35 202.911   4
  -1   6 -12 5382.01 335.555   1
  -1   6 -13 58635.6 918.387   1
  -1   6 -13 61347.3 1294.03   0
   1   6  13 59342.3 764.909   3
  -1  -6 -13 61289.4 554.228   4
   1  -6  13 60475.9 1311.78   0
   1  -6  13 58334.3 1283.60   0
   1   6  13 59429.0 702.510   2
   1  -6  14 2418.40 729.408   0
   1   6  14 3017.15 242.454   2
   1   6  14 3079.08 281.773   3
  -1   6 -14 3043.55 303.525   1
   1  -6  14 2337.31 661.007   0
  -1   6 -14 2370.19 816.979   0
   1  -6  15 4453.39 1134.77   0
   1   6  15 4778.62 360.904   3
   1  -6  15 3065.45 763.184   0
  -1   6 -15 3581.65 827.217   0
   1   6  15 4970.69 268.330   2
  -1   6 -15 4201.45 335.220   1
  -1   6 -16 13157.2 526.548   1
   1   6  16 13664.3 493.355   3
   1   6  16 13591.3 412.089   2
  -1  -6 -17 2504.30 514.103   1
   1   6  17 2582.83 250.519   2
   1   6  17 2702.61 308.639   3
  -1  -6 -18 349.036 332.952   1
  -1   6 -18 231.764 264.283   1
  -1  -6 -19 1495.52 433.561   1
   1   6  19 1992.64 483.779   3
  -1   6 -19 1904.93 428.352   1
  -1  -6 -20 434.587 410.411   1
  -1   6 -20 313.973 384.504   1
   1   6  21 2171.21 414.936   3
  -1  -6 -21 2486.47 538.816   1
  -1   6 -22 2694.60 628.358   1
  -1  -6 -22 3030.90 674.090   1
   1   6  22 2734.08 359.373   3
  -1   6 -23 6834.69 632.578   1
   1   6  23 6975.66 616.265   3
  -1  -6 -23 6126.00 834.694   1
  -1   6 -24 260.753 528.990   1
   1   6  24 155.782 294.857   3
  -1   7  24 2111.13 465.234   3
   1  -7 -24 1896.91 673.682   1
  -1   7  23 208.770 337.996   3
   1  -7 -23 729.698 595.099   1
   1   7 -23 438.224 495.534   1
  -1   7  22 19135.6 657.041   3
   1   7 -22 20094.0 814.329   1
   1  -7 -22 21001.7 879.376   1
   1  -7 -21 375.050 402.235   1
   1   7 -21 314.323 373.455   1
  -1   7  20 76.9170 256.807   3
   1   7 -20 148.020 406.943   1
   1   7 -19 492.951 461.845   1
  -1   7  19 172.169 216.046   2
  -1   7  19 149.322 252.197   3
   1  -7 -19 613.489 423.622   1
  -1   7  18 1010.44 242.611   2
   1   7 -18 1022.58 379.365   1
  -1   7  18 1137.84 318.327   3
   1  -7 -17 779.695 208.170   4
  -1   7  17 876.672 297.554   3
  -1   7  17 531.917 180.898   2
   1   7 -17 724.239 320.119   1
   1   7 -16 265.596 275.011   1
  -1   7  16 430.041 238.352   2
  -1   7  16 384.577 188.859   3
   1  -7 -16 493.820 240.856   4
  -1   7  15 3558.52 327.950   3
  -1   7  15 3680.30 307.747   2
   1   7 -15 3347.31 391.977   1
   1  -7 -15 3676.47 257.425   4
   1  -7 -14 7126.51 288.584   4
  -1   7  14 7442.53 347.340   2
   1   7 -14 7520.85 400.613   1
  -1   7  14 7854.73 302.547   3
   1   7 -13 1872.69 269.317   3
   1   7 -13 2037.60 287.631   1
  -1   7  13 1764.51 202.615   3
   1  -7 -13 1821.07 193.696   4
  -1   7  13 1802.04 237.452   2
   1  -7 -12 18227.7 1326.65   0
  -1   7  12 18629.7 377.717   3
   1   7 -12 18713.5 720.178   0
  -1   7  12 19375.5 497.940   2
   1   7 -12 20026.0 482.675   3
   1   7 -12 19073.3 540.881   1
   1  -7 -12 19552.3 398.424   4
  -1   7  12 17720.3 1296.14   0
  -1  -7  11 16001.4 613.578   0
  -1   7  11 14259.3 1067.19   0
   1   7 -11 17370.8 442.074   3
   1   7 -11 15519.5 471.700   1
  -1   7  11 16478.9 477.884   2
  -1  -7  11 14366.8 539.574   0
   1  -7 -11 14833.6 1168.83   0
   1  -7 -11 16447.9 374.654   4
  -1   7  11 15797.1 345.578   3
   1   7 -11 16574.1 291.071   2
  -1   7  11 15347.7 1091.76   0
   1   7 -11 15112.0 590.535   0
  -1   7  10 28801.5 1043.35   0
   1   7 -10 29112.0 382.514   2
   1   7 -10 29050.7 609.546   1
   1   7 -10 30262.2 555.127   3
   1  -7 -10 27056.6 1135.72   0
  -1  -7  10 27188.0 584.966   0
  -1  -7  10 28212.2 578.524   0
   1  -7 -10 28409.5 459.572   4
  -1   7  10 28115.5 542.841   2
  -1   7  10 27879.9 414.728   3
   1   7 -10 26751.0 556.393   0
  -1   7  10 28037.0 1194.33   0
  -1   7   9 366.158 511.687   0
  -1   7   9 833.974 120.333   3
  -1   7   9 688.863 506.040   0
   1   7  -9 932.251 170.258   3
   1  -7  -9 818.377 144.233   4
  -1   7   9 1329.28 252.465   2
   1   7  -9 1012.22 138.741   2
  -1  -7   9 874.279 262.613   0
   1   7  -9 996.942 201.539   1
   1   7  -9 697.511 228.095   0
   1  -7  -9 516.434 594.536   0
  -1  -7   9 642.642 222.588   0
  -1  -7   8 118559. 829.987   0
   1   7  -8 119289. 825.559   0
   1   7  -8 130404. 782.119   2
  -1   7   8 126336. 1116.95   1
  -1   7   8 124415. 1012.56   2
  -1   7   8 130084. 1934.49   0
   1   7  -8 129346. 946.237   3
  -1  -7   8 118081. 827.593   0
  -1   7   8 126278. 708.705   3
   1  -7  -8 122689. 816.832   4
  -1   7   8 128429. 1926.57   0
   1   7  -8 124658. 1098.57   1
   1  -7  -8 126908. 1904.09   0
   1  -7  -7 1843.10 535.418   0
  -1  -7   7 2045.38 150.962   0
  -1   7   7 1828.37 606.639   0
  -1   7   7 2072.66 215.595   1
   1  -7  -7 2168.33 197.993   4
   1   7  -7 2220.15 210.560   3
  -1   7   7 2294.04 248.936   2
  -1   7   7 1764.13 550.074   0
   1   7  -7 2105.13 207.881   1
   1   7  -7 2316.91 172.534   2
  -1   7   7 2059.91 112.834   3
  -1  -7   7 1717.85 144.724   0
   1   7  -6 2655.70 173.512   2
  -1   7   6 2758.95 237.534   2
  -1   7   6 2445.62 586.146   0
  -1   7   6 2398.88 253.230   1
  -1   7   6 2005.44 539.761   0
   1   7  -6 2723.99 181.871   3
  -1   7   6 2230.32 117.401   3
   1   7  -6 2369.88 237.696   1
   1  -7  -6 2198.01 656.900   0
   1   7  -5 7460.68 245.644   3
  -1   7   5 6569.70 600.322   0
   1  -7  -5 6843.52 675.957   0
   1   7  -5 7156.05 315.237   1
  -1   7   5 7630.86 156.404   3
  -1   7   5 7933.14 292.188   2
   1   7  -5 7774.99 243.675   2
  -1   7   5 7200.13 321.250   1
  -1   7   5 7275.98 591.450   0
  -1   7   4 3700.53 111.381   3
  -1   7   4 3442.83 248.622   1
   1   7  -4 3447.36 238.744   1
   1   7  -4 3853.03 199.521   3
   1   7  -4 3658.25 215.135   2
   1  -7  -4 3912.62 588.981   0
  -1   7   4 3028.56 585.198   0
  -1   7   4 2924.56 498.464   0
  -1   7   4 3476.87 234.357   2
  -1   7   3 97.2982 249.066   0
   1   7  -3 133.268 144.138   1
   1   7  -3 163.891 111.557   2
  -1   7   3 74.9897 52.4785   3
   1  -7  -3 225.064 294.009   0
  -1   7   3 159.861 253.831   0
  -1   7   3 83.7451 88.7392   2
   1   7  -3 20.4123 60.9891   3
  -1   7   3 148.876 136.729   1
  -1   7   2 2457.32 88.8552   3
  -1   7   2 2438.55 203.214   2
  -1   7   2 1847.19 404.758   0
  -1  -7   2 2225.40 175.888   0
   1   7  -2 1942.50 182.470   0
  -1   7   2 2301.39 233.348   1
   1   7  -2 2327.90 192.176   2
   1   7  -2 2146.54 194.286   0
   1   7  -2 2505.19 137.999   3
   1  -7  -2 1790.65 433.876   0
   1   7  -2 2365.10 232.136   1
  -1   7   2 2235.81 402.487   0
   1   7  -1 10782.3 323.488   0
  -1   7   1 10808.9 356.891   1
  -1   7   1 11653.6 165.347   3
   1   7  -1 11079.7 340.230   2
  -1   7   1 11610.7 330.783   2
   1   7  -1 11056.0 378.801   1
  -1   7   1 11527.9 543.166   0
   1  -7  -1 10886.6 488.266   0
  -1  -7   1 11272.0 335.711   0
   1   7  -1 11119.8 251.613   3
   1   7  -1 10042.6 304.769   0
  -1   7   1 9934.01 511.809   0
  -1  -7   0 94915.4 937.626   0
  -1   7   0 97806.6 1160.78   0
   1  -7   0 96904.5 1152.07   0
   1   7   0 99472.2 925.491   1
   1   7   0 95295.1 943.331   0
   1   7   0 98802.8 972.441   0
  -1   7   0 96763.5 899.635   1
  -1   7   0 100434. 445.175   3
   1   7   0 100694. 620.966   3
  -1   7   0 96035.0 756.522   2
   1   7   0 97476.2 775.358   2
  -1   7  -1 1855.31 95.0090   3
   1   7   1 2061.76 411.839   0
   1   7   1 1805.11 143.594   3
   1   7   1 1815.68 352.547   0
   1   7   1 1773.90 183.201   2
  -1   7  -1 1920.38 214.944   1
   1  -7   1 1652.47 409.130   0
  -1   7  -1 1477.85 326.190   0
   1   7   1 1806.25 196.311   1
  -1  -7  -1 2174.63 407.883   0
  -1   7  -1 1948.07 182.441   2
  -1   7  -2 18451.7 253.886   3
  -1  -7  -2 17020.4 579.663   0
  -1   7  -2 17023.8 505.302   0
   1   7   2 17859.2 297.776   3
   1   7   2 15946.3 565.617   0
   1   7   2 16732.1 448.789   1
   1  -7   2 16599.1 496.935   0
   1   7   2 16768.4 533.650   0
   1   7   2 16434.3 368.497   2
  -1   7  -2 17658.3 357.192   2
  -1   7  -2 16941.4 437.765   1
  -1   7  -3 1895.28 144.304   2
  -1  -7  -3 1682.57 440.665   0
   1   7   3 1806.37 186.130   2
   1  -7   3 1807.75 286.424   0
  -1   7  -3 1782.79 203.603   1
   1   7   3 1614.87 442.841   0
  -1   7  -3 1959.40 326.407   0
   1   7   3 1833.71 202.736   1
   1   7   3 1790.92 137.174   3
   1   7   3 1687.96 451.177   0
  -1   7  -3 1853.63 121.807   3
   1   7   4 49307.3 1001.77   0
  -1   7  -4 50916.5 720.845   1
   1   7   4 51107.2 660.653   2
  -1  -7  -4 48207.5 956.681   0
  -1   7  -4 52395.4 830.672   0
  -1  -7  -4 48517.1 1004.31   0
   1   7   4 51566.2 493.762   3
  -1   7  -4 52138.6 458.753   3
   1   7   4 50025.0 981.649   0
   1  -7   4 48462.9 788.403   0
  -1   7  -4 50033.2 509.345   2
   1   7   4 49369.9 718.181   1
   1   7   5 18854.7 487.236   1
   1   7   5 18693.8 330.221   3
  -1   7  -5 17336.3 506.515   0
  -1  -7  -5 16463.9 686.288   0
  -1   7  -5 18414.4 480.276   1
   1   7   5 18873.0 410.515   2
  -1   7  -5 18867.8 311.567   3
  -1  -7  -5 17192.5 719.345   0
   1  -7   5 17471.3 568.162   0
   1  -7   5 17213.5 537.309   0
   1   7   5 17665.3 694.044   0
  -1   7  -5 18609.7 319.517   2
   1   7   5 18534.2 723.346   0
   1  -7   6 26679.1 633.132   0
  -1   7  -6 28645.1 377.489   2
  -1  -7  -6 26825.2 862.382   0
  -1   7  -6 27873.2 558.644   1
   1   7   6 28427.5 523.362   2
   1   7   6 28200.5 404.524   3
  -1   7  -6 28205.4 645.177   0
   1   7   6 29804.9 623.643   1
   1  -7   6 27118.1 642.424   0
   1   7   6 27820.0 859.816   0
  -1   7  -6 30063.5 415.301   3
  -1  -7  -6 28508.7 337.786   4
  -1  -7  -6 26952.1 847.029   0
   1   7   6 28629.0 868.052   0
   1   7   7 5590.03 234.273   3
  -1   7  -7 5278.35 324.962   1
   1  -7   7 5642.80 481.960   0
   1   7   7 5674.93 786.890   0
  -1   7  -7 5824.78 192.653   2
  -1  -7  -7 5513.83 691.176   0
  -1  -7  -7 5320.63 763.149   0
  -1   7  -7 5676.59 419.400   0
   1   7   7 5452.35 834.526   0
   1   7   7 5358.56 272.065   2
   1  -7   7 5806.08 558.598   0
  -1  -7  -7 5717.35 190.100   4
  -1  -7  -8 2482.07 152.244   4
   1  -7   8 2134.88 414.648   0
   1   7   8 1995.03 676.500   0
  -1  -7  -8 1515.49 541.596   0
  -1   7  -8 2195.76 519.465   0
   1  -7   8 1942.45 446.710   0
  -1   7  -8 2460.43 135.828   2
   1   7   8 2179.64 216.237   2
   1   7   8 2367.64 202.673   3
   1   7   8 2260.02 637.119   0
  -1   7  -8 2227.33 272.186   1
  -1  -7  -8 1967.57 674.734   0
   1   7   9 1941.08 654.344   0
   1   7   9 2720.86 192.022   3
   1   7   9 2372.40 662.564   0
  -1   7  -9 2618.82 149.456   2
   1  -7   9 2466.52 564.951   0
  -1  -7  -9 2573.84 151.220   4
  -1  -7  -9 1822.89 659.246   0
  -1   7  -9 2908.06 608.102   0
  -1  -7  -9 2842.71 889.852   0
   1   7   9 2632.77 214.563   2
  -1   7  -9 2938.72 300.988   1
   1  -7   9 2429.40 467.930   0
  -1  -7 -10 7088.42 1204.96   0
  -1  -7 -10 6472.59 1019.91   0
   1   7  10 7581.51 289.157   3
   1   7  10 7380.65 337.570   2
   1  -7  10 7503.42 667.603   0
  -1  -7 -10 7420.57 209.195   4
   1  -7  10 7330.28 557.947   0
  -1   7 -10 7084.88 567.276   0
   1   7  10 7169.62 1164.29   0
   1   7  10 7376.14 1176.08   0
  -1   7 -10 7686.06 391.877   1
   1   7  11 3387.40 849.620   0
  -1   7 -11 3510.56 708.259   0
   1  -7  11 3763.45 653.608   0
  -1  -7 -11 3221.71 855.790   0
   1  -7  11 3436.97 680.649   0
  -1  -7 -11 3256.15 967.738   0
   1   7  11 4142.89 276.787   2
  -1   7 -11 4016.71 321.470   1
   1   7  11 4176.88 254.444   3
  -1  -7 -11 3784.97 184.594   4
   1   7  11 3406.65 930.741   0
   1  -7  12 4927.07 794.838   0
   1   7  12 4610.47 294.509   2
   1   7  12 4380.61 266.344   3
  -1   7 -12 4335.75 699.726   0
   1  -7  12 4335.80 788.405   0
  -1   7 -12 3959.63 328.166   1
  -1   7 -13 2115.95 634.702   0
  -1   7 -13 3065.09 409.230   1
   1   7  13 2514.22 224.838   3
   1   7  13 2475.80 219.178   2
   1  -7  13 2101.21 639.897   0
  -1   7 -14 11731.3 534.013   1
   1   7  14 12023.2 413.423   3
   1   7  14 11844.0 399.259   2
  -1   7 -15 7212.41 584.967   1
   1   7  15 7736.02 357.326   2
   1   7  15 7236.96 373.538   3
   1   7  16 3222.59 280.509   2
  -1   7 -16 3028.74 459.920   1
  -1   7 -17 392.856 307.865   1
   1   7  17 244.685 193.739   2
   1   7  17 558.908 319.094   3
  -1  -7 -18 39325.3 946.737   1
   1   7  18 39701.8 763.679   3
   1   7  18 39197.6 665.041   2
  -1   7 -19 5042.53 625.191   1
   1   7  19 3873.69 474.494   3
  -1  -7 -19 3990.94 572.910   1
   1   7  20 2268.49 414.740   3
  -1   7 -20 2299.38 587.352   1
  -1  -7 -20 2451.07 608.072   1
   1   7  21 2104.07 493.882   3
  -1   7 -21 1820.91 517.633   1
  -1   7 -22-33.3797 447.093   1
   1   7  22 213.647 341.866   3
  -1  -7 -23 930.917 641.710   1
   1   7  23 424.925 382.209   3
  -1   7 -23 880.087 552.188   1
   1  -8 -23 503.931 542.034   1
   1   8 -23 692.484 526.662   1
   1  -8 -22 320.538 533.185   1
  -1   8  22 273.694 341.532   3
  -1   8  21 2897.35 337.192   3
   1   8 -21 2776.54 387.087   1
   1   8 -20 386.380 285.855   1
  -1   8  20 596.508 273.822   2
   1  -8 -20 588.854 459.925   1
  -1   8  20 420.060 314.341   3
   1   8 -19 9.71161 263.920   1
  -1   8  19-44.9338 207.190   2
   1   8 -18 4291.21 507.639   1
  -1   8  18 4201.58 412.653   3
  -1   8  18 4782.85 433.780   2
  -1   8  17 7907.10 443.818   2
  -1   8  17 7322.74 386.922   3
   1   8 -17 7417.06 584.892   1
  -1   8  16 1176.63 228.201   3
  -1   8  16 1270.41 325.866   2
  -1   8  15 237.886 230.184   2
   1   8 -15 248.737 276.688   1
   1  -8 -15 222.023 162.843   4
  -1   8  15 183.668 177.421   3
   1   8 -14 231.303 215.608   1
  -1   8  14 282.106 158.565   2
   1  -8 -14 255.809 182.075   4
  -1   8  14 301.028 166.654   3
   1   8 -13 21208.6 566.850   1
   1   8 -13 23000.8 567.995   3
   1  -8 -13 21756.8 442.797   4
  -1   8  13 20727.9 422.245   3
  -1   8  13 22395.3 551.361   2
   1   8 -12 2473.05 297.777   1
  -1   8  12 2767.83 297.995   2
   1  -8 -12 2466.54 231.016   4
  -1   8  12 2206.32 201.414   3
   1   8 -12 2645.96 264.747   3
  -1   8  11 3566.92 191.876   3
   1   8 -11 3514.47 305.156   1
   1  -8 -11 2059.60 897.126   0
  -1   8  11 3735.61 281.684   2
   1  -8 -11 3278.71 222.157   4
   1   8 -11 3777.04 279.763   3
  -1   8  11 2019.76 896.230   0
   1   8 -11 3369.42 181.128   2
  -1   8  10 18880.5 345.399   3
  -1   8  10 19290.2 524.080   2
  -1   8  10 18612.8 1270.79   0
   1  -8 -10 15791.9 1266.78   0
   1  -8 -10 18353.6 388.831   4
   1   8 -10 19169.1 344.774   2
   1   8 -10 18899.5 523.250   1
   1   8 -10 19332.7 460.052   3
  -1   8  10 17153.1 1380.55   0
  -1  -8   9 10983.8 290.585   0
   1   8  -9 12777.9 310.708   2
  -1  -8   9 11487.0 295.549   0
   1  -8  -9 12280.1 317.170   4
  -1   8   9 11738.2 1009.96   0
  -1   8   9 13055.9 467.164   2
  -1   8   9 12313.5 1176.50   0
   1   8  -9 11914.2 326.511   0
   1   8  -9 11934.4 379.630   3
   1  -8  -9 11776.5 1064.43   0
   1   8  -9 12639.4 449.469   1
  -1   8   9 12587.5 277.524   3
  -1   8   8 7016.42 918.759   0
   1  -8  -8 8134.51 267.287   4
   1   8  -8 8818.95 269.650   2
  -1   8   8 9005.81 394.355   2
   1   8  -8 8698.11 401.670   1
  -1   8   8 8223.82 213.061   3
  -1   8   8 9005.93 457.463   1
   1  -8  -8 8550.61 1018.76   0
  -1   8   8 7889.56 944.544   0
   1   8  -8 8428.96 304.857   3
  -1   8   7 57154.2 1330.84   0
  -1   8   7 59612.2 467.694   3
   1  -8  -7 56619.3 1316.19   0
  -1   8   7 56458.8 714.910   2
   1   8  -7 60643.7 657.549   3
   1   8  -7 58031.8 810.242   1
   1   8  -7 60753.7 613.752   2
   1  -8  -7 56593.4 613.120   4
  -1   8   7 57547.6 1306.45   0
  -1   8   7 57653.7 820.846   1
  -1   8   6 188.771 481.887   0
   1   8  -6 79.6794 161.991   1
  -1   8   6 100.193 151.260   2
  -1   8   6 48.9267 57.0825   3
   1   8  -6 62.5678 83.0797   2
   1  -8  -6 548.176 524.542   0
  -1   8   6 15.0538 492.966   0
   1   8  -6 69.0318 99.2648   3
  -1   8   6 290.499 208.027   1
   1   8  -5 1750.92 242.734   1
  -1   8   5 1721.56 255.711   2
   1   8  -5 1890.71 164.687   3
  -1   8   5 1219.47 385.653   0
  -1   8   5 1483.54 570.692   0
  -1   8   5 1102.29 172.809   1
   1   8  -5 1788.58 178.301   2
   1  -8  -5 1942.20 607.699   0
  -1   8   5 1748.37 118.381   3
  -1   8   4 386.791 410.249   0
  -1   8   4 360.450 144.139   2
   1  -8  -4 267.500 349.946   0
  -1   8   4 181.371 318.672   0
  -1   8   4 304.913 182.230   1
   1   8  -4 325.360 126.370   3
   1   8  -4 556.805 142.145   2
  -1   8   4 296.277 72.6473   3
   1   8  -4 327.636 148.281   1
  -1   8   3 9589.19 648.264   0
  -1   8   3 10061.1 165.153   3
  -1   8   3 9835.95 374.404   2
   1   8  -3 10383.4 305.633   2
   1   8  -3 9483.79 385.143   1
  -1   8   3 8146.06 546.900   0
  -1   8   3 9440.23 390.704   1
   1   8  -3 9929.44 264.660   3
   1  -8  -3 8836.46 641.634   0
  -1   8   2 4765.98 304.953   2
   1   8  -2 3895.84 252.147   0
   1   8  -2 4636.28 199.721   3
   1   8  -2 4432.59 287.522   1
  -1   8   2 3823.43 503.863   0
   1   8  -2 4063.94 206.341   2
   1  -8  -2 3770.12 539.136   0
  -1   8   2 4561.37 116.177   3
  -1   8   2 5105.18 310.996   1
  -1   8   2 4580.62 623.693   0
  -1  -8   2 4116.92 221.538   0
   1   8  -2 4668.64 249.044   0
   1   8  -1 6262.82 301.416   1
  -1   8   1 5179.36 643.879   0
   1  -8  -1 5464.05 550.804   0
  -1   8   1 6332.27 307.431   2
   1   8  -1 6508.41 207.614   3
  -1  -8   1 6127.49 373.402   0
   1   8  -1 6185.24 259.912   2
   1   8  -1 5042.91 298.225   0
   1   8  -1 6045.25 381.282   0
  -1   8   1 5829.56 296.373   1
  -1   8   1 5583.03 571.897   0
  -1   8   1 6404.71 136.657   3
   1   8   0 7943.70 413.659   0
   1   8   0 8351.73 295.926   2
   1  -8   0 7738.05 558.460   0
   1   8   0 8514.77 432.603   0
  -1   8   0 8687.64 161.448   3
  -1  -8   0 7674.91 390.861   0
  -1   8   0 7933.86 534.758   0
   1   8   0 8564.17 361.125   1
  -1   8   0 7766.19 285.242   2
  -1   8   0 8084.09 387.928   1
  -1   8   0 7990.74 531.256   0
   1   8   0 8630.61 240.584   3
  -1   8  -1 1954.28 452.964   0
   1   8   1 2240.65 449.219   0
   1   8   1 1948.85 130.201   3
   1   8   1 1794.52 365.688   0
  -1   8  -1 1959.79 208.479   2
   1   8   1 1874.63 199.742   1
  -1   8  -1 2391.88 270.144   1
  -1  -8  -1 1909.52 419.123   0
   1  -8   1 2045.48 388.592   0
  -1   8  -1 2174.51 115.433   3
   1   8   1 1994.97 211.108   2
   1  -8   2 70459.2 982.003   0
   1   8   2 72599.2 566.452   3
   1   8   2 73325.8 1075.94   0
  -1   8  -2 71822.9 866.977   1
   1   8   2 73281.4 881.071   1
  -1  -8  -2 73974.8 1077.73   0
  -1   8  -2 75441.9 484.037   3
   1   8   2 73576.4 783.691   2
  -1   8  -2 72169.4 686.305   2
   1   8   2 71593.7 1073.25   0
  -1   8  -2 72237.9 1004.36   0
  -1   8  -3 3772.48 264.852   1
   1  -8   3 3225.58 363.012   0
  -1   8  -3 3668.97 208.877   2
   1   8   3 4101.64 262.445   2
   1   8   3 3183.68 563.907   0
  -1  -8  -3 3477.03 520.366   0
   1   8   3 3285.68 255.585   1
  -1   8  -3 3900.05 163.051   3
   1   8   3 3831.65 181.552   3
  -1   8  -3 3509.71 404.512   0
   1   8   3 3047.28 521.159   0
   1  -8   4 20436.1 593.781   0
  -1  -8  -4 19135.6 706.664   0
   1   8   4 18513.4 671.135   0
   1   8   4 20632.0 545.346   1
   1   8   4 20172.7 454.656   2
   1   8   4 20273.5 681.409   0
  -1   8  -4 21687.7 333.663   3
   1   8   4 20273.2 327.717   3
  -1   8  -4 19876.7 551.782   1
  -1   8  -4 20101.4 380.608   2
  -1   8  -4 20874.8 600.733   0
  -1   8  -5 86480.1 628.154   3
   1   8   5 87691.0 663.457   3
   1  -8   5 80384.1 1026.05   0
   1  -8   5 81294.3 1033.73   0
  -1  -8  -5 81972.9 1368.80   0
   1   8   5 89572.1 1436.58   0
   1   8   5 84844.8 861.963   2
  -1   8  -5 83512.2 1040.78   0
   1   8   5 81753.9 1360.65   0
  -1   8  -5 86218.5 1006.25   1
  -1   8  -5 86454.8 696.199   2
   1   8   5 84952.6 982.358   1
  -1  -8  -6 3161.90 616.417   0
  -1   8  -6 3381.54 195.923   3
   1   8   6 2849.60 677.359   0
   1  -8   6 2729.21 427.894   0
  -1   8  -6 3442.97 315.666   1
  -1  -8  -6 3100.66 168.531   4
   1  -8   6 2558.44 405.768   0
  -1   8  -6 2841.36 412.527   0
  -1  -8  -6 2266.34 635.716   0
   1   8   6 3213.16 329.726   1
   1   8   6 3517.30 661.859   0
   1   8   6 3170.26 234.396   2
  -1   8  -6 2883.48 178.788   2
   1   8   6 2927.30 190.517   3
   1   8   7 2412.42 204.224   3
  -1  -8  -7 1694.36 627.457   0
   1   8   7 1750.16 224.958   2
   1   8   7 2113.16 601.827   0
   1  -8   7 1620.19 444.789   0
  -1   8  -7 1852.28 235.453   1
  -1   8  -7 2051.72 164.935   2
   1  -8   7 1958.78 531.505   0
  -1  -8  -7 1633.07 591.743   0
  -1  -8  -7 1960.35 187.413   4
   1   8   7 1622.36 594.114   0
  -1   8  -7 1876.16 480.609   0
   1  -8   8 162.510 293.998   0
   1   8   8 269.708 137.837   3
  -1   8  -8 290.201 205.071   1
  -1  -8  -8 163.717 452.246   0
   1   8   8 20.7116 150.972   2
  -1   8  -8 296.071 378.073   0
  -1   8  -8 310.189 142.553   2
   1   8   8 108.372 459.495   0
   1  -8   8 90.5299 312.472   0
  -1  -8  -8 168.715 95.1246   4
  -1  -8  -8 354.364 472.832   0
   1   8   8 187.962 456.268   0
  -1  -8  -9 20039.5 1259.66   0
   1   8   9 21396.6 1231.45   0
   1   8   9 21521.6 1102.62   0
  -1  -8  -9 21530.8 323.195   4
   1   8   9 21504.2 521.133   2
   1  -8   9 21494.0 731.418   0
  -1  -8  -9 21690.1 1183.86   0
   1   8   9 22176.0 418.709   3
  -1   8  -9 22646.0 337.865   2
   1  -8   9 20047.2 733.006   0
  -1   8  -9 22941.6 732.541   0
  -1   8  -9 21190.3 591.323   1
   1  -8  10 2889.96 651.594   0
  -1   8 -10 3242.12 619.807   0
  -1  -8 -10 2633.96 831.374   0
   1   8  10 3599.71 233.599   3
   1   8  10 3824.49 272.668   2
   1   8  10 2541.00 837.001   0
   1  -8  10 2928.47 564.675   0
  -1  -8 -10 2857.29 1050.82   0
   1   8  10 2794.29 892.589   0
  -1   8 -10 3615.88 329.650   1
   1   8  11 6755.89 327.926   2
  -1   8 -11 5975.50 807.469   0
   1   8  11 6401.30 1063.12   0
  -1   8 -11 6747.04 419.644   1
   1   8  11 6543.87 284.696   3
  -1   8 -12 165.338 207.541   1
   1   8  12 76.3739 143.861   2
   1   8  13 296.156 147.085   3
   1   8  13 244.928 144.135   2
  -1   8 -13 269.656 261.624   1
  -1   8 -14 202.814 290.500   1
   1   8  14 95.2809 189.115   3
   1   8  14 4.02049 187.947   2
  -1   8 -15 2814.46 430.818   1
   1   8  15 2604.66 314.147   3
   1   8  16 8282.58 394.476   3
   1   8  16 7902.54 423.439   2
  -1   8 -16 8600.62 563.860   1
   1   8  17 7210.20 395.353   2
   1   8  17 7012.68 447.048   3
  -1   8 -17 6921.28 561.459   1
  -1   8 -18 66.8816 295.791   1
   1   8  18 103.278 234.050   2
  -1   8 -19 28323.8 866.361   1
  -1  -8 -19 27884.7 913.138   1
  -1   8 -20 1127.39 359.817   1
   1   8  20 1181.40 326.724   3
  -1  -8 -20 2207.88 744.008   1
   1   8  21 2642.07 354.848   3
  -1   8 -21 2843.50 723.052   1
  -1   8 -22 1426.54 497.284   1
   1   8  22 1756.51 380.587   3
  -1   8 -23 320.019 556.321   1
   1   8  23 321.247 449.647   3
  -1  -8 -23 638.546 514.195   1
   1  -9 -23 376.127 484.937   1
   1   9 -23 1055.14 657.534   1
   1   9 -22 294.023 429.799   1
   1  -9 -22 346.513 478.336   1
   1  -9 -21 453.381 431.929   1
   1   9 -21 847.475 499.150   1
   1   9 -20 2743.69 442.809   1
  -1   9  20 2869.01 455.453   2
   1   9 -19 453.078 491.298   1
  -1   9  19 157.101 322.546   2
   1   9 -18 320.896 309.665   1
  -1   9  18 167.299 264.290   2
  -1   9  17 342.751 259.662   2
   1   9 -17 461.099 363.890   1
   1   9 -16 3097.01 427.893   1
  -1   9  16 3941.19 448.982   2
  -1   9  15 2883.81 315.954   3
  -1   9  15 3255.07 351.579   2
   1   9 -15 2929.42 374.864   1
   1  -9 -14 678.837 214.006   4
  -1   9  14 803.725 235.236   2
  -1   9  14 795.790 218.611   3
   1   9 -14 771.997 325.486   1
   1  -9 -13 4668.86 306.583   4
  -1   9  13 4913.63 318.817   3
   1   9 -13 4711.08 439.656   1
  -1   9  13 4568.55 328.085   2
   1   9 -12 3005.82 400.765   1
  -1   9  12 3077.32 293.277   2
  -1   9  12 3318.06 230.324   3
   1  -9 -12 3079.28 256.175   4
   1   9 -12 3139.70 270.428   3
   1   9 -11 316.989 192.168   1
  -1   9  11 178.082 158.218   2
   1   9 -11 108.561 113.105   2
  -1   9  11 108.158 140.699   3
   1   9 -11 265.913 225.580   3
   1  -9 -11 79.9040 118.943   4
  -1   9  10 241.399 149.058   2
   1  -9 -10 209.682 166.442   4
   1  -9 -10 353.057 776.328   0
   1   9 -10 197.500 140.974   2
   1   9 -10 299.281 244.372   1
  -1   9  10 451.424 705.536   0
  -1   9  10 256.801 149.206   3
   1   9 -10 165.491 124.476   3
   1   9  -9 46.3061 114.956   2
  -1   9   9 452.166 240.129   1
   1  -9  -9 180.163 558.016   0
  -1   9   9 85.5715 106.596   3
  -1   9   9 75.0493 567.413   0
  -1   9   9 351.446 216.806   2
  -1   9   9 505.383 894.952   0
   1   9  -9 227.178 169.621   3
   1   9  -9 208.538 233.647   1
   1  -9  -9 166.809 122.596   4
  -1   9   8 711.660 617.662   0
   1   9  -8 1401.48 212.877   3
  -1   9   8 1585.10 135.468   3
  -1   9   8 1087.46 775.622   0
   1  -9  -8 1533.79 180.234   4
   1   9  -8 1868.46 223.113   2
  -1   9   8 1403.56 228.504   2
  -1   9   8 1394.19 300.544   1
   1   9  -8 1223.61 191.294   1
   1  -9  -8 1728.69 716.821   0
   1   9  -7 40.8011 167.175   1
  -1   9   7 116.380 81.0219   3
   1   9  -7 189.861 124.148   3
  -1   9   7 44.2232 551.746   0
  -1   9   7-109.304 559.297   0
   1   9  -7 138.849 96.4763   2
   1  -9  -7 66.3753 481.571   0
  -1   9   7 234.566 163.139   2
  -1   9   7 208.552 172.228   1
   1  -9  -7 315.380 152.016   4
  -1   9   6 610.269 128.727   3
   1  -9  -6 513.194 532.262   0
   1   9  -6 647.845 148.233   2
  -1   9   6 744.555 612.440   0
   1   9  -6 471.675 136.145   3
  -1   9   6 589.166 187.504   2
  -1   9   6 919.626 581.581   0
  -1   9   6 1067.59 318.993   1
   1   9  -6 673.600 213.828   1
   1   9  -5 15858.3 345.795   3
  -1   9   5 15808.8 229.374   3
   1   9  -5 16446.7 412.078   2
   1   9  -5 17249.0 554.140   1
  -1   9   5 14223.4 1053.60   0
  -1   9   5 14537.2 501.475   1
  -1   9   5 15804.7 852.955   0
   1  -9  -5 14187.1 947.390   0
  -1   9   5 15847.1 477.397   2
   1  -9  -4 40743.7 1051.47   0
  -1   9   4 40442.5 1045.78   0
   1   9  -4 41326.9 573.792   2
   1   9  -4 41120.3 505.058   3
  -1   9   4 39935.5 731.372   1
  -1   9   4 40430.7 1076.74   0
  -1   9   4 42450.1 330.856   3
  -1   9   4 42547.8 691.804   2
   1   9  -4 39726.0 701.194   1
   1  -9  -3 20745.4 832.963   0
  -1   9   3 20492.1 831.395   0
  -1   9   3 22214.5 238.784   3
   1   9  -3 21971.4 457.359   2
  -1   9   3 20350.8 762.000   0
   1   9  -3 22165.5 381.757   3
  -1   9   3 22350.8 605.880   1
  -1   9   3 20858.4 511.973   2
   1   9  -3 22187.7 594.212   1
   1   9  -2 33740.8 434.092   3
   1  -9  -2 32682.5 900.318   0
  -1   9   2 33033.9 593.474   2
   1   9  -2 33654.0 556.308   2
   1   9  -2 31623.4 477.636   0
  -1   9   2 35093.7 877.718   0
   1   9  -2 31131.9 620.363   1
  -1   9   2 32586.6 677.224   1
  -1   9   2 33411.3 875.007   0
  -1   9   2 33545.6 283.805   3
   1   9  -2 31727.5 470.177   0
  -1  -9   2 30898.3 463.500   0
   1   9  -1 14140.4 400.379   0
   1   9  -1 16060.9 495.300   1
  -1   9   1 14526.4 411.704   2
  -1  -9   1 13922.2 414.483   0
   1   9  -1 14900.5 413.928   0
   1   9  -1 15129.5 420.033   2
  -1   9   1 14904.0 716.333   0
   1   9  -1 16004.1 325.172   3
  -1   9   1 16268.3 526.853   1
  -1   9   1 14092.8 760.968   0
   1  -9  -1 14242.5 674.016   0
  -1   9   1 15746.4 211.432   3
   1   9   0 7181.55 395.663   1
   1   9   0 7293.51 230.227   3
  -1   9   0 7379.46 397.792   1
   1   9   0 7054.94 296.589   2
  -1   9   0 6985.43 536.299   0
  -1   9   0 7197.35 162.731   3
  -1  -9   0 6390.00 453.692   0
   1  -9   0 6443.33 559.339   0
  -1   9   0 7458.55 335.417   2
   1   9   0 6455.63 447.814   0
   1   9   0 7156.11 491.775   0
  -1   9   0 6836.99 591.691   0
  -1   9  -1 433.968 210.817   1
   1   9   1 301.552 298.575   0
  -1   9  -1 210.793 106.440   2
   1  -9   1 335.499 282.258   0
   1   9   1 379.899 171.847   1
  -1   9  -1 319.897 88.2740   3
   1   9   1 228.572 113.990   3
   1   9   1 173.116 111.992   2
  -1   9  -1 313.474 283.358   0
   1   9   1 259.050 367.823   0
  -1  -9  -1 206.231 322.897   0
  -1   9  -1 480.307 362.081   0
  -1   9  -2 2257.62 141.283   3
  -1   9  -2 2029.67 393.334   0
  -1   9  -2 2456.18 291.033   1
  -1  -9  -2 2223.42 619.542   0
  -1   9  -2 2500.72 225.706   2
   1   9   2 2429.62 257.919   2
   1   9   2 2300.49 281.271   1
   1   9   2 2404.81 151.151   3
   1   9   2 2311.07 530.563   0
   1   9   2 2401.00 627.462   0
   1  -9   2 1894.86 491.040   0
   1   9   3 6689.96 672.904   0
   1   9   3 6406.81 322.947   2
  -1   9  -3 6914.72 196.871   3
  -1   9  -3 6856.60 288.651   2
  -1  -9  -3 5993.36 642.526   0
   1  -9   3 6197.27 428.798   0
  -1   9  -3 6318.69 505.292   0
   1   9   3 7109.46 232.014   3
   1   9   3 7196.38 685.962   0
  -1   9  -3 6648.90 397.990   1
   1   9   3 6575.88 403.242   1
  -1  -9  -4 311.832 366.809   0
  -1   9  -4 402.188 146.943   3
   1   9   4 510.145 222.841   2
  -1   9  -4 692.313 164.360   2
  -1   9  -4 216.998 179.290   1
   1  -9   4 308.971 357.536   0
   1   9   4 443.813 452.628   0
  -1   9  -4 305.112 263.523   0
   1   9   4 961.513 304.695   1
   1   9   4 434.158 328.427   0
   1   9   4 548.111 144.211   3
  -1   9  -5 20264.0 576.310   0
   1   9   5 22006.5 630.439   1
   1  -9   5 18609.4 552.492   0
   1   9   5 22557.1 1007.89   0
   1   9   5 21394.0 1020.20   0
   1   9   5 21355.7 509.314   2
   1   9   5 21847.1 379.381   3
  -1   9  -5 20929.6 415.889   2
  -1  -9  -5 19888.6 885.871   0
  -1   9  -5 22570.8 362.383   3
  -1   9  -5 20845.1 601.032   1
   1  -9   5 20298.0 595.126   0
   1  -9   6 709.695 434.905   0
   1   9   6 9.64523 569.855   0
   1  -9   6 282.474 310.841   0
  -1   9  -6 347.648 202.999   1
   1   9   6 339.418 135.103   3
  -1   9  -6 24.6590 93.1467   2
  -1   9  -6 382.633 100.940   3
   1   9   6 318.256 528.407   0
   1   9   6 113.162 123.068   2
   1   9   6 277.920 210.985   1
  -1   9  -6 292.015 315.256   0
  -1  -9  -6 292.765 533.651   0
  -1  -9  -7 21361.3 351.044   4
  -1   9  -7 21300.4 385.221   2
   1   9   7 20970.9 567.626   1
   1   9   7 21277.3 1087.18   0
   1   9   7 20175.5 1125.77   0
   1   9   7 21115.2 520.726   2
  -1  -9  -7 19932.3 984.621   0
  -1   9  -7 22019.6 658.743   1
   1  -9   7 20523.9 677.281   0
   1   9   7 21584.9 391.796   3
   1  -9   7 20209.8 735.274   0
  -1   9  -7 21389.4 660.288   0
   1   9   8 2577.97 231.953   2
  -1   9  -8 2786.75 195.062   2
   1   9   8 2927.73 248.968   3
   1   9   8 2974.77 964.722   0
  -1  -9  -8 2228.21 884.238   0
  -1   9  -8 2743.77 382.937   1
   1   9   8 1869.22 887.565   0
  -1   9  -8 2266.30 503.264   0
  -1  -9  -8 2917.40 163.820   4
   1   9   9 2355.20 213.312   3
  -1  -9  -9 1434.54 813.963   0
  -1   9  -9 1935.23 190.066   2
  -1  -9  -9 1112.41 725.139   0
   1   9   9 1701.73 212.612   2
  -1   9  -9 1793.20 304.160   1
   1   9   9 1258.36 868.854   0
   1   9   9 2696.86 1015.67   0
  -1   9 -10 3439.03 354.504   1
   1   9  10 3208.51 248.897   3
   1   9  10 3307.88 283.752   2
   1   9  11 2183.42 264.438   2
   1   9  11 2354.40 249.121   3
  -1   9 -11 2135.17 337.040   1
   1   9  12-13.7621 171.621   2
  -1   9 -12 89.4133 228.913   1
   1   9  12 197.510 187.965   3
   1   9  13 2502.94 366.452   2
   1   9  13 2643.83 278.857   3
   1   9  14 2379.89 261.101   2
   1   9  14 2498.14 292.594   3
   1   9  15 919.712 236.673   3
   1   9  15 776.831 192.668   2
   1   9  16 676.141 239.727   3
  -1   9 -16 614.955 347.575   1
  -1   9 -17 12609.9 703.873   1
   1   9  17 12655.0 485.263   3
   1   9  17 12093.2 456.326   2
   1   9  18 1356.89 309.931   2
   1   9  18 1147.52 335.870   3
  -1   9 -18 1111.02 454.849   1
   1   9  19 992.244 319.961   3
  -1   9 -19 1122.58 534.547   1
  -1   9 -20 1328.57 544.166   1
  -1  -9 -20 1042.83 534.456   1
   1   9  20 1290.66 407.693   3
   1   9  21 1704.18 464.807   3
  -1  -9 -21 1467.34 709.320   1
  -1   9 -21 1221.00 541.831   1
  -1   9 -22 1798.18 617.504   1
  -1  -9 -22 1725.00 692.847   1
   1   9  22 1922.72 519.240   3
   1 -10 -22 1264.46 642.148   1
   1  10 -22 1101.87 584.285   1
   1  10 -21 538.969 585.381   1
  -1  10  21 1273.65 480.001   2
   1  10 -20 161.373 452.457   1
  -1  10  20 462.996 352.924   2
  -1  10  19 225.031 376.492   2
   1  10 -19 382.616 453.643   1
   1  10 -18 176.956 402.137   1
  -1  10  18-11.9231 234.174   2
  -1  10  17 2223.87 390.253   2
   1  10 -17 2918.92 625.803   1
  -1  10  16 594.938 320.958   2
   1  10 -16 364.533 269.110   1
   1  10 -15 9880.47 614.767   1
  -1  10  15 9268.36 464.958   2
   1  10 -14 271.637 248.486   1
  -1  10  14 79.2030 209.841   2
   1  10 -13 4822.95 483.578   1
  -1  10  13 4434.26 380.477   2
  -1  10  12 4387.98 366.857   2
   1 -10 -12 4441.13 308.691   4
   1  10 -12 4020.18 399.020   1
   1  10 -12 4304.43 307.886   3
   1  10 -11 3699.78 252.540   2
   1  10 -11 3873.69 480.705   1
   1  10 -11 3365.54 286.362   3
  -1  10  11 3438.75 296.324   2
   1 -10 -11 3789.68 287.934   4
   1  10 -10 468.906 171.358   2
  -1  10  10 602.541 186.811   2
   1  10 -10 589.512 293.829   1
   1  10 -10 564.805 256.560   3
  -1  10   9 80.8883 159.337   2
   1  10  -9 144.176 237.589   1
   1  10  -9 57.8928 127.020   3
  -1  10   9 62.6536 203.602   1
   1  10  -9 49.5015 140.869   2
   1 -10  -9 41.4923 153.505   4
   1 -10  -9 117.318 809.486   0
  -1  10   9 46.4509 738.470   0
   1  10  -8 2182.54 395.247   1
   1 -10  -8 1523.51 1007.62   0
  -1  10   8 1503.56 844.388   0
   1 -10  -8 1806.74 230.526   4
  -1  10   8 2829.88 377.633   1
   1  10  -8 1894.76 217.606   3
   1  10  -8 2328.30 245.411   2
  -1  10   8 1393.09 811.256   0
  -1  10   8 1794.52 213.928   2
  -1  10   7 7835.90 1117.85   0
   1 -10  -7 7899.12 1201.98   0
  -1  10   7 8184.83 427.969   2
  -1  10   7 9026.36 477.290   1
   1  10  -7 8063.63 420.003   1
   1  10  -7 8858.47 321.280   2
   1 -10  -7 8993.04 329.827   4
   1  10  -7 8176.44 320.440   3
  -1  10   7 7843.66 1030.52   0
  -1  10   6 1947.50 891.033   0
  -1  10   6 2010.03 658.105   0
   1 -10  -6 2174.64 867.396   0
   1  10  -6 2794.16 372.481   1
   1  10  -6 2504.70 198.002   3
   1  10  -6 2610.85 208.916   2
  -1  10   6 2745.43 298.837   2
  -1  10   6 2636.04 346.696   1
   1 -10  -5-8.40749 583.936   0
  -1  10   5-5.06706 161.495   1
   1  10  -5 43.1254 121.469   3
   1  10  -5 194.027 180.356   1
  -1  10   5 216.914 609.421   0
  -1  10   5 81.8728 477.635   0
  -1  10   5 147.333 169.046   2
   1  10  -5 25.1821 111.561   2
  -1  10   4 3636.44 682.184   0
  -1  10   4 3008.81 632.885   0
   1  10  -4 3660.35 206.950   3
  -1  10   4 3337.41 277.677   2
  -1  10   4 4370.57 358.273   1
   1 -10  -4 3089.69 755.830   0
   1  10  -4 3965.85 318.448   1
   1  10  -4 3985.32 260.707   2
   1 -10  -3 234.362 527.254   0
   1  10  -3 178.557 222.692   1
   1  10  -3 56.4963 119.765   2
  -1  10   3 121.548 426.839   0
  -1  10   3 11.2851 491.971   0
  -1  10   3 128.453 141.950   2
  -1  10   3 43.3534 186.777   1
   1  10  -3 103.916 98.9895   3
  -1 -10   2 72.7082 153.153   0
   1  10  -2 100.941 101.533   3
   1  10  -2 180.898 166.597   0
   1  10  -2 182.207 162.542   1
  -1  10   2 64.1805 128.935   2
  -1  10   2 153.199 396.126   0
   1  10  -2 280.309 168.217   2
   1  10  -2 104.630 176.145   0
  -1  10   2 38.6942 345.244   0
  -1  10   2 395.646 237.453   1
   1 -10  -2 95.9270 335.874   0
  -1  10   1 6615.35 654.861   0
   1  10  -1 7976.87 333.716   2
   1  10  -1 7821.06 446.886   0
   1  10  -1 8289.25 425.609   1
  -1  10   1 8119.13 464.565   1
   1  10  -1 8659.99 513.658   0
  -1  10   1 7614.31 350.660   2
  -1 -10   1 7833.61 485.899   0
   1  10  -1 8340.53 267.452   3
   1 -10  -1 7449.64 766.370   0
  -1  10   1 7254.76 677.418   0
   1 -10   0 14892.2 804.302   0
   1  10   0 16381.9 466.916   2
   1  10   0 15586.8 609.382   0
   1  10   0 15916.4 593.381   0
  -1  10   0 16907.2 689.787   0
  -1  10   0 15361.0 460.128   2
   1  10   0 16040.7 561.768   1
   1  10   0 16891.1 331.737   3
  -1  10   0 15476.2 816.712   0
  -1 -10   0 14729.7 572.165   0
  -1  10   0 15915.0 506.531   1
  -1  10  -1 27581.3 816.625   0
  -1 -10  -1 27093.3 687.581   0
   1 -10   1 26855.0 823.104   0
   1  10   1 27261.1 684.224   0
   1  10   1 27215.0 635.890   1
   1  10   1 27882.6 399.981   3
  -1  10  -1 27569.5 800.826   0
   1  10   1 28021.4 696.740   0
  -1  10  -1 27332.2 666.587   1
   1  10   1 27585.2 578.289   2
  -1  10  -1 27285.6 536.037   2
  -1  10  -2 30279.7 715.983   0
  -1  10  -2 32183.3 559.686   2
  -1 -10  -2 31463.7 820.915   0
   1 -10   2 31604.3 733.480   0
   1  10   2 32764.4 833.278   0
  -1  10  -2 33664.7 365.149   3
   1  10   2 33091.6 621.046   2
  -1  10  -2 31253.9 770.981   0
   1  10   2 31207.5 824.453   0
  -1  10  -2 33007.8 716.351   1
   1  10   2 31464.2 734.750   1
   1  10   2 32685.3 437.657   3
   1 -10   3 2539.86 471.894   0
   1  10   3 3142.66 679.670   0
  -1  10  -3 3115.61 303.424   1
  -1  10  -3 3157.49 546.057   0
  -1 -10  -3 2999.27 693.527   0
  -1  10  -3 3249.36 168.554   3
   1  10   3 3498.62 182.620   3
   1  10   3 2705.47 306.836   1
   1  10   3 3344.17 676.074   0
   1  10   3 3268.34 299.407   2
  -1  10  -3 3396.38 260.725   2
  -1  10  -4 38277.8 763.367   0
   1  10   4 37656.6 978.477   0
  -1 -10  -4 37326.6 964.665   0
  -1  10  -4 38006.3 760.925   1
   1  10   4 40248.8 493.876   3
  -1  10  -4 40488.3 452.795   3
   1 -10   4 37121.1 749.168   0
   1  10   4 39507.2 771.029   1
   1  10   4 39461.2 983.859   0
  -1  10  -4 39218.1 573.804   2
   1  10   4 38741.7 664.634   2
   1  10   5 25560.6 408.265   3
  -1  10  -5 23083.9 659.447   0
  -1  10  -5 25570.0 471.388   2
  -1  10  -5 25786.1 395.193   3
  -1 -10  -5 22241.0 1134.71   0
   1  10   5 25540.5 582.762   2
  -1  10  -5 25136.7 671.322   1
   1  10   5 23580.9 1138.59   0
   1  10   5 23587.6 1030.33   0
   1  10   5 24842.2 692.974   1
   1  10   6 125.467 614.762   0
  -1 -10  -6-41.8292 448.523   0
  -1  10  -6-23.6375 127.551   2
  -1  10  -6 202.364 232.412   1
   1  10   6 62.9511 190.944   1
   1  10   6 156.031 144.616   2
   1  10   6 50.9175 107.118   3
   1  10   6 123.253 445.086   0
   1  10   7 5215.89 238.833   3
   1  10   7 5634.00 425.133   1
   1  10   7 5405.09 961.431   0
  -1 -10  -7 4774.61 226.552   4
   1  10   7 5619.07 373.390   2
  -1 -10  -7 4686.00 759.072   0
  -1  10  -7 5521.03 404.155   1
  -1  10  -7 5559.94 261.110   2
   1  10   7 4344.25 832.655   0
   1  10   8 508.446 159.677   2
   1  10   8 615.395 721.602   0
   1  10   8 126.411 702.920   0
  -1  10  -8 781.635 195.363   2
  -1 -10  -8 274.222 690.407   0
   1  10   8 606.353 196.894   3
  -1  10  -8 601.895 231.203   1
   1  10   9 75.9606 154.829   2
   1  10   9 297.441 167.099   3
  -1  10  -9 298.912 141.415   2
  -1 -10  -9 198.258 838.311   0
  -1  10  -9 279.696 258.768   1
   1  10   9 372.726 816.418   0
  -1  10 -10 302.559 221.704   1
   1  10  10 365.882 192.106   3
   1  10  10 392.165 191.603   2
   1  10  11 12203.2 372.559   3
  -1  10 -11 12385.6 564.469   1
   1  10  11 12303.0 479.937   2
   1  10  12 139.702 174.678   2
   1  10  12 187.599 175.842   3
   1  10  13 895.367 295.113   3
   1  10  13 1250.46 274.403   2
  -1  10 -13 1210.48 457.632   1
   1  10  14 49.0175 172.098   3
   1  10  14 108.300 209.756   2
   1  10  15 5084.82 455.646   2
  -1  10 -15 4970.80 498.228   1
   1  10  15 5271.54 369.159   3
   1  10  16 623.272 318.937   2
  -1  10 -16 750.799 423.428   1
   1  10  17 267.330 271.539   3
  -1  10 -17 323.588 434.888   1
  -1  10 -18 160.346 440.761   1
   1  10  18 164.563 276.556   3
   1  10  18 233.683 306.543   2
  -1  10 -19 6581.09 765.714   1
   1  10  19 5912.42 357.979   2
  -1  10 -20 2730.58 641.228   1
  -1 -10 -21 260.398 438.214   1
  -1  10 -21-1.37951 971.667   1
  -1  11  21 337.916 392.088   2
   1  11 -21 561.889 526.688   1
   1  11 -20 1636.25 671.452   1
  -1  11  20 1931.75 496.745   2
   1  11 -19 3844.00 523.262   1
  -1  11  19 4617.56 525.221   2
   1  11 -18 200.081 375.196   1
  -1  11  18 103.840 302.204   2
  -1  11  17 18.5030 233.388   2
   1  11 -17 519.092 467.039   1
  -1  11  16 595.131 395.908   2
   1  11 -16 690.930 449.139   1
  -1  11  15 2707.16 340.981   2
   1  11 -15 3219.84 621.939   1
   1  11 -14 5399.27 540.582   1
  -1  11  14 5320.12 420.388   2
  -1  11  13 13734.6 559.570   2
   1  11 -13 14174.0 649.419   1
  -1  11  12 59.3895 253.980   2
   1  11 -12 7.58507 247.940   1
  -1  11  11 13286.9 547.190   2
   1  11 -11 13352.5 561.554   1
   1  11 -11 13691.3 458.757   3
   1  11 -10 714.088 282.065   3
  -1  11  10 438.668 207.901   2
   1  11 -10 465.004 353.459   1
   1  11 -10 586.061 221.512   2
   1 -11 -10 597.103 217.803   4
   1  11  -9 15097.2 391.394   2
  -1  11   9 15996.8 529.616   2
   1  11  -9 15395.7 590.452   1
  -1  11   9 16618.0 654.662   1
   1 -11  -9 15140.3 396.875   4
   1  11  -9 16025.0 442.282   3
  -1  11   8 5066.47 349.404   2
   1  11  -8 4775.00 461.397   1
  -1  11   8 5174.37 443.672   1
  -1  11   8 4346.51 1224.44   0
   1  11  -8 5413.11 317.506   3
   1  11  -8 5103.79 325.507   2
   1 -11  -8 4737.41 294.494   4
   1  11  -7 9093.13 336.037   3
   1 -11  -7 7283.95 1145.89   0
  -1  11   7 7885.86 1137.65   0
  -1  11   7 9509.96 518.051   1
  -1  11   7 8738.92 417.198   2
   1 -11  -7 9295.88 339.415   4
   1  11  -7 8576.86 462.269   1
  -1  11   7 8830.20 1218.90   0
   1  11  -7 9770.01 360.123   2
   1 -11  -6 3083.45 999.581   0
  -1  11   6 3741.19 310.315   2
  -1  11   6 3280.69 792.128   0
   1  11  -6 4183.66 291.312   2
   1  11  -6 3572.71 378.777   1
  -1  11   6 4551.65 368.505   1
  -1  11   6 3612.04 1058.76   0
   1  11  -6 4065.78 281.948   3
  -1  11   5 10982.2 1230.62   0
   1  11  -5 12088.7 505.573   1
   1  11  -5 12124.7 323.787   3
   1 -11  -5 10810.1 1181.44   0
  -1  11   5 10096.6 908.272   0
  -1  11   5 10718.0 493.862   1
  -1  11   5 11512.2 497.582   2
   1  11  -5 13000.7 445.308   2
   1  11  -4 2706.19 258.777   2
   1  11  -4 2196.59 339.235   1
  -1  11   4 2689.25 273.808   2
  -1  11   4 2722.38 858.488   0
  -1  11   4 1922.49 770.037   0
  -1  11   4 2769.32 361.036   1
   1 -11  -4 1760.32 721.826   0
   1  11  -4 2474.35 234.648   3
  -1  11   3 15172.7 942.935   0
  -1  11   3 14481.7 1135.26   0
   1 -11  -3 14689.6 1053.50   0
   1  11  -3 16341.3 581.388   1
   1  11  -3 15180.3 340.841   3
  -1  11   3 14752.1 465.435   2
   1  11  -3 15528.2 456.399   2
  -1  11   3 15813.7 546.651   1
   1  11  -2 7171.04 245.637   3
  -1  11   2 6742.86 435.422   1
  -1  11   2 7563.96 1005.54   0
  -1  11   2 6966.80 339.367   2
  -1  11   2 7197.08 838.487   0
   1 -11  -2 7223.36 892.668   0
   1  11  -2 7828.22 386.850   2
   1  11  -2 6836.19 465.229   1
   1 -11  -1 930.927 598.170   0
  -1  11   1 546.368 203.680   1
   1  11  -1 385.954 221.341   1
   1  11  -1 635.618 191.593   3
  -1  11   1 404.850 459.498   0
  -1  11   1 542.766 159.619   2
  -1  11   1 471.367 489.718   0
   1  11  -1 849.064 232.219   2
   1  11   0 3874.03 320.555   1
  -1  11   0 3711.69 366.861   1
   1  11   0 2970.57 286.117   2
  -1  11   0 3535.09 286.137   2
  -1  11   0 3773.12 797.684   0
   1  11   0 3333.89 218.374   3
  -1  11   0 2750.48 690.269   0
  -1  11  -1 12297.7 437.878   2
   1  11   1 11713.6 287.854   3
  -1  11  -1 10863.7 552.319   1
   1  11   1 11853.2 485.594   1
   1  11   1 11523.1 436.390   2
   1  11   2 1728.62 666.000   0
   1  11   2 2199.78 296.295   2
  -1  11  -2 2140.57 265.497   2
   1  11   2 2042.17 165.056   3
  -1  11  -2 2565.94 422.589   1
   1  11   2 2378.71 378.098   1
  -1  11  -3 36924.8 782.392   1
   1  11   3 36540.9 466.632   3
   1  11   3 35687.8 820.738   1
   1  11   3 35745.3 1102.79   0
   1  11   3 35172.3 901.524   0
  -1  11  -3 36501.6 626.113   2
   1  11   3 36261.1 698.353   2
  -1 -11  -4 283.930 465.534   0
   1  11   4 434.327 644.080   0
   1  11   4 15.8632 511.523   0
   1  11   4 242.902 143.213   3
  -1  11  -4 178.606 120.820   2
   1  11   4 163.941 203.539   2
   1  11   4 331.080 206.395   1
  -1  11  -4 189.780 230.940   1
  -1 -11  -5 6982.76 1027.04   0
   1  11   5 7050.88 995.183   0
   1  11   5 8029.06 292.051   3
   1  11   5 8165.09 460.916   1
  -1  11  -5 7889.63 451.652   1
   1  11   5 8300.84 398.742   2
   1  11   5 6888.58 993.759   0
  -1  11  -5 7447.44 326.509   2
   1  11   6 1058.15 849.850   0
   1  11   6 1610.96 422.245   1
   1  11   6 1342.84 205.609   3
   1  11   6 1221.89 253.862   2
  -1  11  -6 1138.63 309.941   1
  -1 -11  -6 649.959 740.531   0
   1  11   6 1114.87 667.041   0
  -1  11  -6 997.203 188.785   2
   1  11   7 33069.2 1554.18   0
   1  11   7 32812.5 727.875   2
  -1  11  -7 33439.3 844.785   1
  -1  11  -7 33498.5 545.564   2
   1  11   7 34264.7 1485.88   0
   1  11   7 32329.4 479.956   3
   1  11   7 32299.6 810.371   1
  -1 -11  -7 33400.7 1493.69   0
  -1  11  -8 1600.20 306.496   1
  -1  11  -8 1230.12 216.445   2
   1  11   8 1717.08 275.566   2
   1  11   8 1484.81 214.966   3
   1  11   9 2478.86 331.706   2
  -1  11  -9 2611.72 446.842   1
  -1  11  -9 2589.16 250.437   2
  -1  11 -10 394.742 282.200   1
   1  11  10 718.227 265.826   2
   1  11  11 5005.25 422.572   2
  -1  11 -11 6214.00 535.126   1
  -1  11 -12 6803.94 514.923   1
   1  11  12 7043.22 440.265   2
  -1  11 -13 1119.02 501.539   1
   1  11  13 474.228 218.940   2
  -1  11 -14 1326.57 507.508   1
   1  11  14 915.096 315.985   2
  -1  11 -15 1672.72 482.470   1
   1  11  15 1561.17 386.963   2
   1  11  16 551.600 303.383   2
  -1  11 -16 229.804 317.301   1
  -1  11 -17 26617.4 885.704   1
   1  11  17 26701.8 744.896   2
   1  11  18 1044.61 432.486   2
  -1  11 -18 575.835 460.766   1
  -1  11 -19 365.274 493.660   1
   1  11  19 381.408 348.204   2
  -1  11 -20 237.982 500.188   1
   1  12 -19 1837.35 640.379   1
  -1  12  19 1797.39 450.846   2
   1  12 -18 775.329 436.614   1
  -1  12  18 752.024 511.913   2
   1  12 -17 1565.78 482.420   1
  -1  12  17 1173.12 388.558   2
  -1  12  16 50.5331 277.318   2
   1  12 -16 145.714 343.489   1
   1  12 -15 4179.52 583.304   1
  -1  12  15 3919.31 487.274   2
  -1  12  14 12842.6 573.074   2
   1  12 -14 13261.5 642.196   1
  -1  12  13 17683.6 641.838   2
   1  12 -13 17547.9 694.135   1
  -1  12  12 142.805 278.815   2
   1  12 -12 1044.66 320.836   3
   1  12 -12 569.288 366.023   1
   1  12 -11 1601.43 489.312   1
  -1  12  11 1875.63 353.819   2
   1  12 -11 1846.12 365.454   3
   1  12 -10 24033.5 557.282   3
  -1  12  10 22110.5 651.423   2
   1  12 -10 21811.8 714.574   1
   1  12 -10 22845.5 503.753   2
  -1  12   9 11992.3 599.080   1
   1  12  -9 11094.8 563.319   1
   1 -12  -9 10826.4 389.668   4
  -1  12   9 10867.9 526.114   2
   1  12  -9 12087.2 389.558   2
   1  12  -9 11339.8 386.242   3
   1  12  -8 11876.1 385.078   3
   1 -12  -8 11052.6 412.099   4
   1  12  -8 12435.9 433.287   2
  -1  12   8 11694.3 551.264   1
   1  12  -8 11746.6 579.982   1
  -1  12   8 11968.2 575.292   2
   1  12  -7 13538.6 389.643   3
  -1  12   7 12585.5 553.166   2
   1 -12  -7 13128.6 414.143   4
   1  12  -7 14160.7 457.365   2
   1  12  -7 12882.2 592.333   1
  -1  12   7 12982.5 602.256   1
  -1  12   6 1952.87 243.845   2
   1  12  -6 1990.58 277.462   3
  -1  12   6 1943.13 483.478   1
   1  12  -6 1388.29 264.485   1
   1  12  -6 1905.73 291.109   2
  -1  12   5 6812.68 420.567   2
   1  12  -5 6433.53 360.262   2
   1  12  -5 6360.59 474.591   1
   1  12  -5 6410.78 317.522   3
   1  12  -4 1148.41 300.474   2
  -1  12   4 1065.42 346.182   2
  -1  12   4 615.998 266.933   1
   1  12  -4 749.313 315.706   1
   1  12  -4 1006.40 248.311   3
  -1  12   3 7617.92 438.205   2
   1  12  -3 8154.65 390.364   2
   1  12  -3 7885.04 277.752   3
   1  12  -3 7798.10 555.878   1
  -1  12   3 7951.01 489.302   1
   1  12  -2 9690.35 496.690   1
   1  12  -2 9478.94 298.470   3
  -1  12   2 8853.03 498.533   1
  -1  12   2 8985.67 429.363   2
  -1  12   1 16952.5 639.620   1
  -1  12   1 17147.4 562.515   2
   1  12  -1 16832.5 608.793   1
   1  12  -1 16945.6 538.931   2
  -1  12   0 8377.45 519.735   1
   1  12   0 8495.49 491.726   1
  -1  12   0 8654.61 461.220   2
   1  12   0 8905.33 387.235   2
  -1  12  -1 8938.48 495.682   1
  -1  12  -1 8456.41 384.582   2
   1  12   1 9129.82 462.670   1
   1  12   1 8707.54 399.301   2
   1  12   2 10447.4 498.736   1
   1  12   2 9006.22 449.885   2
  -1  12  -2 9671.43 538.494   1
  -1  12  -2 10304.9 422.258   2
   1  12   3 285.555 226.865   1
   1  12   3 166.382 184.098   2
  -1  12  -3 133.816 161.013   2
  -1  12  -3 37.5479 230.524   1
  -1  12  -4 2095.30 216.052   2
  -1  12  -4 1783.01 272.627   1
   1  12   4 2165.48 383.008   1
   1  12   4 2378.57 358.237   2
  -1  12  -5 49385.2 1012.10   1
   1  12   5 50259.5 1020.79   1
  -1  12  -5 47269.1 701.977   2
   1  12   5 48077.4 858.605   2
   1  12   6 21545.7 733.080   1
   1  12   6 22821.8 646.018   2
  -1  12  -6 22039.9 742.804   1
  -1  12  -6 22601.2 529.489   2
  -1  12  -7 9721.98 359.411   2
   1  12   7 8901.51 447.325   2
  -1  12  -7 9584.45 562.275   1
   1  12   7 9613.95 582.757   1
   1  12   8 3596.72 325.742   2
  -1  12  -8 3711.81 527.504   1
  -1  12  -8 4491.90 319.572   2
  -1  12  -9 10000.9 572.117   1
   1  12   9 10405.6 463.630   2
  -1  12 -10 301.028 317.919   1
   1  12  10 59.7131 211.169   2
   1  12  11 3154.98 327.673   2
  -1  12 -11 3263.93 579.328   1
  -1  12 -12 8264.28 619.982   1
   1  12  12 8726.31 522.624   2
   1  12  13 7037.92 554.456   2
  -1  12 -13 7108.76 644.759   1
   1  12  14 119.930 272.081   2
  -1  12 -14 121.532 322.694   1
   1  12  15 17378.2 660.469   2
  -1  12 -15 19667.8 888.226   1
  -1  12 -16 14105.1 789.929   1
   1  12  16 14068.6 646.839   2
   1  12  17 2524.36 532.077   2
  -1  12 -17 2198.78 586.833   1
  -1  12 -18 520.313 584.289   1
   1  12  18 46.3645 348.645   2
   1  12  19 6261.74 623.129   2
  -1  12 -19 6808.04 867.114   1
   1  13 -18 6654.93 838.858   1
  -1  13  18 5947.01 486.864   2
  -1  13  17-249.099 344.809   2
   1  13 -17 31.7162 353.336   1
   1  13 -16 1334.48 560.633   1
  -1  13  16 1784.52 395.732   2
   1  13 -15 675.498 407.030   1
  -1  13  15 802.559 321.994   2
  -1  13  14 434.014 389.395   2
   1  13 -14 42.6236 325.288   1
  -1  13  13 5055.01 479.406   2
   1  13 -13 4597.18 591.717   1
  -1  13  12 28277.3 777.194   2
   1  13 -12 28095.1 906.304   1
   1  13 -11 973.665 271.316   3
   1  13 -11 911.126 428.827   1
  -1  13  11 886.794 335.993   2
  -1  13  10 6309.20 492.191   2
   1  13 -10 6756.23 387.506   3
   1  13  -9 6106.15 542.019   1
   1  13  -9 6004.57 379.865   3
  -1  13   9 6026.54 499.522   1
   1  13  -9 6206.77 401.690   2
  -1  13   8 18645.2 729.645   1
  -1  13   8 16382.3 618.709   2
   1  13  -8 17474.7 497.248   2
   1  13  -8 17210.8 703.796   1
   1 -13  -7 849.411 282.419   4
   1  13  -7 971.732 337.949   2
  -1  13   7 971.827 395.309   1
   1  13  -7 557.709 266.732   1
  -1  13   7 563.938 265.166   2
  -1  13   6 10394.7 523.920   2
   1  13  -6 10161.7 455.189   2
   1  13  -6 10917.7 603.581   1
  -1  13   6 11320.0 631.096   1
   1  13  -5 2614.48 335.920   2
  -1  13   5 2625.28 372.502   2
   1  13  -5 2293.87 410.121   1
  -1  13   5 2526.47 402.019   1
  -1  13   4 5702.56 383.724   2
   1  13  -4 5924.23 435.925   1
  -1  13   4 6006.86 411.519   1
   1  13  -3 1779.32 385.382   1
  -1  13   3 1688.26 331.142   2
  -1  13   3 1778.23 513.251   1
   1  13  -2 1593.49 428.915   1
  -1  13   2 1493.79 325.325   2
   1  13  -2 1679.79 285.370   2
  -1  13   1 6878.77 561.970   1
   1  13  -1 6873.93 392.015   2
  -1  13   1 7431.98 425.313   2
   1  13  -1 6843.70 558.016   1
   1  13   0 36903.3 866.378   1
  -1  13   0 35475.9 704.761   2
   1  13   0 36934.3 755.997   2
  -1  13   0 37268.7 934.962   1
  -1  13  -1 1867.76 437.123   1
   1  13   1 1553.88 349.609   1
  -1  13  -1 1484.96 311.590   2
   1  13   1 1969.12 325.900   2
   1  13   2 25761.7 700.098   2
  -1  13  -2 25031.5 597.154   2
   1  13   2 25712.1 792.909   1
  -1  13  -2 24763.9 775.459   1
   1  13   3 4429.64 497.755   1
   1  13   3 3877.91 367.784   2
  -1  13  -3 4344.63 326.353   2
  -1  13  -3 4816.20 558.392   1
  -1  13  -4 55072.5 812.268   2
   1  13   4 56856.5 1133.61   1
   1  13   4 54831.1 963.196   2
  -1  13  -4 55309.7 1076.50   1
  -1  13  -5 2599.32 302.331   2
   1  13   5 2505.16 356.313   2
   1  13   5 2985.31 486.440   1
  -1  13  -5 2853.71 581.299   1
   1  13   6 8340.93 493.776   2
   1  13   6 9149.43 582.026   1
  -1  13  -6 8786.67 390.071   2
  -1  13  -6 8108.05 507.805   1
  -1  13  -7 727.519 409.875   1
  -1  13  -7 1254.05 272.205   2
   1  13   7 363.523 227.251   2
   1  13   7 919.415 398.739   1
   1  13   8 58.3828 226.402   2
  -1  13  -8-29.0494 307.823   1
  -1  13  -9 192.359 290.390   1
   1  13   9-85.3677 228.177   2
  -1  13 -10 16210.9 726.564   1
   1  13  10 14914.8 604.946   2
  -1  13 -11 2674.78 518.251   1
   1  13  11 2910.36 371.587   2
  -1  13 -12 174.758 441.202   1
   1  13  12 338.450 322.041   2
   1  13  13 1513.55 326.936   2
  -1  13 -13 1569.97 495.680   1
   1  13  14 13357.9 639.184   2
  -1  13 -14 13370.5 854.284   1
  -1  13 -15 184.104 370.981   1
   1  13  15 571.910 304.337   2
  -1  13 -16 1508.52 643.532   1
   1  13  16 876.034 494.596   2
  -1  13 -17 2218.36 746.066   1
   1  13  17 1408.85 468.763   2
   1  14 -16 762.132 510.226   1
  -1  14  16 247.967 388.576   2
   1  14 -15 849.948 558.897   1
  -1  14  15 1406.70 420.931   2
  -1  14  14 611.839 472.856   2
   1  14 -14 159.893 566.476   1
   1  14 -13 1101.11 544.247   1
  -1  14  13 696.538 390.390   2
  -1  14  12 659.675 396.426   2
   1  14 -12 715.728 471.853   1
   1  14 -11 686.941 545.557   1
  -1  14  11 397.129 361.275   2
   1  14 -10 11575.6 703.403   1
  -1  14  10 11755.7 654.425   2
  -1  14   9 1669.46 367.552   2
   1  14  -9 2278.89 527.491   1
   1  14  -9 2297.26 399.117   2
   1  14  -8 3079.53 633.065   1
  -1  14   8 3374.89 520.838   1
  -1  14   8 3727.36 410.824   2
   1  14  -8 3385.28 359.086   2
   1  14  -7 1926.12 411.201   2
   1  14  -7 1719.10 445.265   1
  -1  14   7 1952.36 566.043   1
   1  14  -6 661.787 291.306   2
  -1  14   6 746.392 333.668   1
   1  14  -6 646.019 365.946   1
   1  14  -5 11000.5 690.487   1
  -1  14   5 11307.5 677.623   1
   1  14  -5 11802.2 512.605   2
  -1  14   5 10356.7 511.584   2
   1  14  -4 274.351 344.578   1
  -1  14   4 145.995 288.669   1
  -1  14   4 9.82486 205.805   2
   1  14  -4 296.675 210.288   2
  -1  14   3 24403.9 733.193   2
  -1  14   3 23584.6 775.593   1
   1  14  -3 24447.1 677.127   2
  -1  14   2 1.44321 494.414   2
   1  14  -2 436.134 227.861   2
   1  14  -2 466.813 397.092   1
  -1  14   2 175.386 293.096   1
  -1  14   1 1165.36 290.325   2
   1  14  -1 1012.36 326.302   1
   1  14   0 465.363 297.309   1
   1  14   0 472.483 289.712   2
  -1  14   0 360.848 357.615   1
  -1  14  -1 266.207 319.117   1
  -1  14  -1 300.244 215.861   2
  -1  14  -2 7030.16 403.426   2
   1  14   2 9233.19 516.417   2
  -1  14  -2 7905.88 636.106   1
   1  14   2 8679.47 719.633   1
   1  14   3 224.588 259.723   2
   1  14   3 188.329 288.444   1
  -1  14  -3 66.1274 232.888   2
  -1  14  -3 394.641 393.786   1
  -1  14  -4 3054.63 374.002   2
   1  14   4 3216.05 529.494   1
   1  14   4 3024.84 456.002   2
   1  14   5 1179.07 329.491   2
  -1  14  -5 1190.13 394.130   1
  -1  14  -5 1112.87 330.657   2
  -1  14  -6 4295.52 604.039   1
   1  14   6 5271.52 676.049   1
  -1  14  -6 5049.41 446.879   2
   1  14   6 4785.41 465.112   2
  -1  14  -7 1679.15 413.212   1
  -1  14  -7 2951.50 417.509   2
   1  14   7 2759.77 614.923   1
   1  14   7 1747.31 325.553   2
  -1  14  -8 326.904 439.277   1
   1  14   8 243.118 316.224   2
   1  14   9 30159.5 798.472   2
  -1  14  -9 31043.0 942.925   1
   1  14  10 5867.07 449.104   2
  -1  14 -10 5296.87 735.306   1
   1  14  11 2373.20 384.608   2
  -1  14 -11 3652.36 684.418   1
  -1  14 -12 872.834 594.122   1
   1  14  12 1342.23 434.823   2
  -1  14 -13 628.068 601.185   1
   1  14  13 765.431 402.246   2
  -1  14 -14 321.335 416.173   1
   1  14  14 285.616 347.359   2
   1  14  15 823.255 439.722   2
  -1  14 -15 1014.01 606.444   1
  -1  14 -16 1811.26 617.325   1
   1  14  16 2902.40 662.713   2
   1  15 -14 1324.31 676.890   1
  -1  15  14 1994.72 687.435   2
  -1  15  13 1605.49 549.811   2
   1  15 -13 1174.76 641.216   1
   1  15 -12 177.970 523.160   1
  -1  15  12 161.521 298.881   2
   1  15 -11 1558.57 430.588   1
  -1  15  11 2709.25 552.902   2
  -1  15  10 602.957 383.265   2
   1  15 -10 77.8461 385.180   1
   1  15  -9 4447.86 777.732   1
  -1  15   9 4719.98 680.097   1
   1  15  -8 480.542 338.333   2
  -1  15   8 604.946 453.795   1
   1  15  -8 410.182 456.977   1
  -1  15   8 290.981 366.196   2
   1  15  -7 1991.49 577.075   1
   1  15  -7 2519.44 344.395   2
  -1  15   7 2084.35 376.964   2
  -1  15   7 3124.32 627.519   1
  -1  15   6 917.493 400.415   2
   1  15  -6 936.600 324.652   2
   1  15  -6 966.788 464.342   1
  -1  15   6 1063.10 466.603   1
   1  15  -5 1007.38 317.255   2
  -1  15   5 783.943 342.682   1
   1  15  -5 1285.02 551.571   1
  -1  15   5 606.950 384.536   2
   1  15  -4 8483.82 515.559   2
  -1  15   4 7545.40 533.539   2
   1  15  -4 8789.63 809.247   1
  -1  15   4 7856.08 583.202   1
  -1  15   3 4318.99 457.515   2
   1  15  -3 4554.94 764.349   1
  -1  15   3 4981.22 613.442   1
   1  15  -3 5518.36 503.679   2
   1  15  -2 297.054 406.505   1
  -1  15   2 382.339 323.804   1
  -1  15   2 282.672 263.824   2
   1  15  -2 472.947 225.202   2
   1  15  -1 1558.47 428.653   2
  -1  15   1 1491.32 570.294   1
  -1  15   1 1442.21 440.003   2
  -1  15   0 50.1382 325.479   1
   1  15   0 83.1359 342.642   1
  -1  15   0 15.5919 224.768   2
  -1  15  -1 478.872 352.863   2
  -1  15  -1 489.315 452.466   1
   1  15   1 113.295 333.631   2
   1  15   1-62.9241 320.075   1
   1  15   2 2373.90 385.120   2
  -1  15  -2 2178.50 404.575   2
   1  15   2 2580.42 451.560   1
  -1  15  -2 2699.84 630.959   1
  -1  15  -3 4068.29 464.787   2
   1  15   3 4869.89 712.043   1
  -1  15  -3 3951.58 606.857   1
   1  15   3 4542.77 462.893   2
  -1  15  -4 2181.79 450.137   1
   1  15   4 2143.74 568.972   1
  -1  15  -4 2343.17 400.179   2
   1  15   5 392.017 334.488   1
  -1  15  -5 210.850 334.393   1
  -1  15  -5 250.117 293.743   2
   1  15   5 106.270 259.076   2
  -1  15  -6 825.875 503.587   1
  -1  15  -6 749.082 296.755   2
  -1  15  -7 4524.23 714.459   1
   1  15   7 6001.49 815.717   1
   1  15   7 5521.68 506.568   2
  -1  15  -7 5081.27 452.523   2
  -1  15  -8 4785.72 640.653   1
   1  15   8 5703.29 571.888   2
   1  15   9 177.578 362.492   2
  -1  15  -9 33.6551 389.279   1
   1  15  10 300.833 448.176   2
  -1  15 -10 687.320 562.551   1
   1  15  11 976.181 379.446   2
  -1  15 -11 674.225 458.837   1
   1  15  12 199.894 358.200   2
  -1  15 -12 434.186 594.630   1
   1  15  13 762.399 412.769   2
  -1  15 -13 476.428 554.241   1
  -1  15 -14 303.723 560.293   1
   1  15  14 327.117 408.623   2
  -1  16  12 110.377 400.157   2
   1  16 -12 357.060 624.431   1
  -1  16  11 3390.40 490.548   2
   1  16 -11 2687.78 780.272   1
  -1  16  10 20298.2 884.602   2
   1  16 -10 20824.8 964.214   1
   1  16  -9 438.410 493.948   1
  -1  16   9 616.277 470.616   2
  -1  16   9 801.550 566.362   1
   1  16  -8 479.008 547.666   1
  -1  16   8-52.1201 291.099   2
   1  16  -8 85.4970 293.546   2
  -1  16   8 328.053 483.605   1
  -1  16   7 158.672 462.534   1
  -1  16   7 236.690 285.525   2
   1  16  -7 14.3731 231.006   2
   1  16  -7 448.746 482.882   1
   1  16  -6 236.291 357.287   2
  -1  16   6 217.661 419.944   1
   1  16  -6 317.386 525.635   1
  -1  16   5 3336.88 686.524   1
   1  16  -5 3343.54 536.381   2
  -1  16   5 3217.04 431.914   2
  -1  16   4 319.686 325.199   2
   1  16  -4 735.752 344.192   2
   1  16  -4 370.305 401.085   1
  -1  16   4 614.474 368.233   1
  -1  16   3 644.660 544.064   1
   1  16  -3 914.690 549.038   1
  -1  16   3 699.061 350.447   2
   1  16  -3 1118.61 327.059   2
   1  16  -2 92.2165 451.069   1
   1  16  -2 303.336 343.116   2
  -1  16   2-57.3618 312.467   2
  -1  16   2-102.827 367.463   1
   1  16  -1 453.122 422.340   1
  -1  16   1 438.151 381.001   2
   1  16  -1 545.132 362.910   2
  -1  16   0 817.526 461.405   1
  -1  16   0 1438.02 404.284   2
   1  16   0 918.951 466.485   1
   1  16   0 1477.87 466.413   2
  -1  16  -1 3189.04 673.359   1
   1  16   1 4057.34 586.569   2
  -1  16  -1 2962.35 454.742   2
   1  16   1 4452.43 708.279   1
   1  16   2 4651.12 464.738   2
   1  16   2 5742.48 629.261   1
  -1  16  -2 5803.76 848.478   1
  -1  16  -2 5008.06 464.680   2
  -1  16  -3 428.587 272.811   2
  -1  16  -3 625.009 507.683   1
   1  16   3 851.758 388.409   2
   1  16   3 461.040 430.098   1
  -1  16  -4 925.010 552.147   1
  -1  16  -4 1404.84 433.488   2
   1  16   4 739.846 271.477   2
   1  16   4 1184.80 493.865   1
  -1  16  -5 397.323 442.888   1
   1  16   5 514.210 313.556   2
  -1  16  -5 575.462 372.380   2
   1  16   5 501.348 387.265   1
  -1  16  -6 473.825 556.338   1
  -1  16  -6 214.137 303.618   2
   1  16   6 237.591 349.710   2
   1  16   6 364.736 539.933   1
   1  16   7 1384.24 472.255   2
  -1  16  -7 954.891 617.489   1
   1  16   8 192.250 349.666   2
  -1  16  -8 198.234 535.883   1
   1  16   9 6266.62 559.422   2
  -1  16  -9 6732.85 827.772   1
  -1  16 -10-28.6032 436.263   1
   1  16  10 351.020 394.703   2
  -1  16 -11 205.141 571.024   1
   1  16  11 327.287 420.786   2
  -1  17   8 8579.94 671.811   2
   1  17  -8 9893.75 1021.33   1
  -1  17   8 9902.62 901.749   1
  -1  17   7 2170.11 442.884   2
   1  17  -7 2037.98 603.489   1
  -1  17   6 1035.15 455.537   2
   1  17  -6 1585.07 470.439   2
  -1  17   6 1878.53 632.342   1
   1  17  -6 1356.28 633.520   1
   1  17  -5 4040.83 880.030   1
   1  17  -5 4027.11 456.727   2
  -1  17   5 4317.76 548.765   2
  -1  17   4 1496.19 612.892   1
   1  17  -4 1403.65 470.030   2
  -1  17   4 1432.62 444.311   2
   1  17  -3 11737.5 684.449   2
  -1  17   3 11383.2 700.406   2
  -1  17   3 12035.1 849.335   1
   1  17  -3 11248.2 824.868   1
  -1  17   2 110.766 454.971   1
   1  17  -2 223.483 392.309   2
  -1  17   2 15.1116 354.138   2
   1  17  -2 115.004 525.352   1
  -1  17   1 512.976 380.429   2
   1  17  -1 204.533 400.147   1
   1  17  -1 646.097 387.483   2
  -1  17   1 454.189 558.410   1
  -1  17   0 255.122 330.435   2
   1  17   0 333.676 502.831   1
   1  17   0 627.636 347.555   2
  -1  17   0 854.860 707.017   1
   1  17   1 263.146 312.888   2
  -1  17  -1-31.3522 266.930   2
   1  17   1 317.265 454.926   1
  -1  17  -1 24.1239 464.206   1
   1  17   2 1252.82 624.798   1
  -1  17  -2 1118.60 476.536   2
   1  17   2 994.354 429.399   2
  -1  17  -3 4740.91 619.617   2
   1  17   3 4687.14 576.923   2
  -1  17  -3 4930.18 892.000   1
  -1  17  -4 603.381 425.046   2
   1  17   4 787.616 587.400   1
  -1  17  -4 732.928 547.011   1
  -1  17  -5 348.679 548.334   1
  -1  17  -5 917.409 410.123   2
   1  17   5 219.108 394.596   2
   1  17   5 575.247 613.292   1
   1  17   6 493.714 459.632   2
  -1  17  -6 669.432 578.527   1
   1  17   6 874.765 704.733   1
  -1  17  -7 11996.6 869.157   1
   1  17   7 14874.7 838.727   2
   1  17   8 1039.07 584.121   2
  -1  17  -8 760.797 664.409   1
   2   0 -22 32552.8 786.948   1
   2   0 -21 231.039 291.307   1
   2   0 -20 47679.7 800.947   4
   2   0 -20 46113.6 796.906   1
   2   0 -19 60.4601 179.500   1
   2   0 -19 225.878 204.452   4
   2   0 -18 7436.26 366.466   1
   2   0 -18 7832.14 399.375   4
   2   0 -17 18.9913 144.770   1
   2   0 -17 100.621 148.847   4
   2   0 -16 18676.9 1151.96   0
  -2   0  16 19054.5 332.801   2
  -2   0  16 18100.6 1190.24   0
   2   0 -16 18234.9 453.352   1
  -2   0  16 17155.9 1403.90   0
   2   0 -16 18998.3 520.143   4
   2   0 -16 16320.1 1400.07   0
   2   0 -15 82.8947 140.326   4
  -2   0  15 187.412 556.010   0
  -2   0  15 68.4895 483.332   0
   2   0 -15 198.214 509.846   0
  -2   0  15 92.4185 89.5750   2
   2   0 -15 69.3048 131.620   1
   2   0 -15 87.0582 492.736   0
  -2   0  14 622.924 509.247   0
   2   0 -14 1095.53 169.073   4
  -2   0  14 970.382 119.186   2
   2   0 -14 1001.75 189.920   1
  -2   0  14 704.885 743.908   0
   2   0 -14 1429.36 662.602   0
   2   0 -14 560.915 487.199   0
  -2   0  13 33.6130 79.2360   2
   2   0 -13-52.8878 119.683   1
  -2   0  13 148.801 398.238   0
   2   0 -13 45.4328 123.839   4
   2   0 -13 394.877 415.161   0
  -2   0  13 54.9095 403.107   0
   2   0 -13-195.184 395.020   0
   2   0 -12 46.2857 129.228   4
   2   0 -12 71.0014 389.767   0
  -2   0  12 186.142 394.509   0
   2   0 -12-0.66903 247.884   1
   2   0 -12 53.4910 399.469   0
  -2   0  12 124.175 358.988   0
  -2   0  12 19.4941 74.0071   2
  -2   0  11 219.037 317.195   0
  -2   0  11-19.3026 64.5986   2
   2   0 -11-22.1308 95.0924   1
   2   0 -11 126.520 100.070   4
   2   0 -11 142.680 361.093   0
   2   0 -11-24.4255 300.058   0
  -2   0  11 233.789 355.258   0
  -2   0  10 5563.23 653.036   0
   2   0 -10 5908.54 246.789   4
  -2   0  10 5660.42 189.031   2
   2   0 -10 5455.64 197.155   1
   2   0 -10 5735.42 274.317   3
  -2   0  10 5145.29 617.404   0
   2   0 -10 6055.91 653.249   0
   2   0 -10 6187.83 685.705   0
  -2   0   9 30.0665 256.972   0
   2   0  -9 51.2599 83.8599   3
  -2   0   9 47.5983 303.912   0
   2   0  -9 62.3608 83.9894   4
   2   0  -9 332.453 366.071   0
   2   0  -9-1.32530 102.647   1
   2   0  -9 232.226 359.232   0
  -2   0   9 98.9885 71.7483   2
   2   0  -8 281748. 2103.64   0
  -2   0   8 280470. 2112.83   0
   2   0  -8 277849. 4260.26   4
  -2   0   8 274909. 2090.22   0
  -2   0   8 264839. 3497.83   2
   2   0  -8 270556. 3605.30   1
   2   0  -8 279174. 4193.48   3
  -2   0   7-16.1155 188.390   0
   2   0  -7 24.5627 59.1473   3
   2   0  -7 84.2001 60.2240   1
   2   0  -7 76.3859 83.1554   4
   2   0  -7-0.93067 553.040   0
  -2   0   7 216.898 245.835   0
  -2   0   6 18067.4 554.998   0
   2   0  -6 18352.8 550.143   0
   2   0  -6 17794.5 310.340   4
  -2   0   6 17466.9 541.367   0
   2   0  -6 18597.1 303.473   3
   2   0  -6 18448.4 221.640   1
  -2   0   5 0.63509 74.7276   0
   2   0  -5 72.9143 79.2846   4
   2   0  -5 122.355 82.7856   3
  -2   0   5 147.645 178.476   0
   2   0  -5 78.3300 143.910   0
   2   0  -4 190135. 1330.63   0
   2   0  -4 193859. 2592.06   3
  -2   0   4 190463. 1345.76   0
   2   0  -4 190430. 2728.43   4
   2   0  -3 248.702 213.522   0
   2   0  -3 8.45324 55.7810   4
   2   0  -3 98.1883 71.3236   3
  -2   0   3 336.740 195.875   0
   2   0   1 102.775 52.6787   2
  -2   0  -1 57.5244 77.9279   1
   2   0   1 137.414 79.2048   3
  -2   0  -2 103720. 586.178   1
   2   0   2 104919. 534.612   3
  -2   0  -3 398.804 159.001   1
   2   0   3 141.420 145.445   0
  -2   0  -3 311.148 267.477   0
  -2   0  -3 83.6202 149.522   0
   2   0   3 158.700 92.2079   3
   2   0   3 349.391 257.577   0
   2   0   3 17.9448 27.4221   2
   2   0   4 389904. 2916.51   2
   2   0   4 362001. 2132.37   0
   2   0   4 365313. 4111.19   3
  -2   0  -4 379607. 2180.33   0
  -2   0  -4 368660. 4801.67   1
   2   0   4 374902. 2161.89   0
  -2   0  -4 367463. 2143.61   0
  -2   0  -5-37.7048 193.767   0
  -2   0  -5 42.0511 71.8476   1
   2   0   5 115.594 107.370   3
   2   0   5 47.2953 38.0805   2
   2   0   5 177.204 265.901   0
   2   0   5 106.339 253.013   0
  -2   0  -5 148.933 185.775   0
   2   0   6 293757. 2191.25   0
   2   0   6 301374. 2564.69   2
   2   0   6 294267. 2166.84   0
  -2   0  -6 284045. 2153.51   0
  -2   0  -6 283260. 2130.61   0
  -2   0  -6 287394. 4856.89   1
  -2   0  -7 122.211 250.309   0
   2   0   7 30.5610 38.6476   2
  -2   0  -7 127.299 88.4140   1
   2   0   7 99.0734 366.194   0
   2   0   7 225.917 294.357   0
  -2   0  -7 342.443 399.014   0
  -2   0  -8 15044.8 369.504   1
   2   0   8 14524.2 683.847   0
  -2   0  -8 15320.8 783.619   0
   2   0   8 14839.0 630.019   0
   2   0   8 15656.1 171.471   2
  -2   0  -8 14833.5 679.670   0
   2   0   9 125.455 364.264   0
  -2   0  -9 30.3446 312.981   0
   2   0   9 38.3905 35.5986   2
  -2   0  -9 61.4178 323.467   0
   2   0   9 169.525 323.307   0
  -2   0  -9 67.0588 131.972   1
  -2   0 -10 46789.8 1155.13   0
   2   0  10 48109.1 1179.38   0
  -2   0 -10 47104.3 677.705   1
   2   0  10 50520.9 285.491   2
   2   0  10 47866.9 1161.48   0
  -2   0 -10 48914.5 1207.33   0
  -2   0 -11 128.978 413.187   0
  -2   0 -11 28.7945 130.320   1
   2   0  11 37.4439 35.4781   2
   2   0  11 71.7209 406.108   0
   2   0  11 261.921 464.286   0
  -2   0 -11 440.522 511.923   0
  -2   0 -12 29173.3 1209.22   0
   2   0  12 27867.3 1157.54   0
  -2   0 -12 27753.7 999.867   0
   2   0  12 26397.9 1003.78   0
  -2   0 -12 28338.1 663.329   1
  -2   0 -13 243.680 520.440   0
   2   0  13 273.703 678.440   0
  -2   0 -13 170.372 169.327   1
   2   0  13 332.617 649.623   0
  -2   0 -14 33048.4 1457.06   0
  -2   0 -14 34567.4 752.537   1
   2   0  14 32256.9 1558.03   0
   2   0  14 33193.6 1187.65   0
  -2   0 -14 34026.5 1238.96   0
  -2   0 -15 340.923 184.700   1
  -2   0 -16 2360.33 349.152   1
  -2   0 -17-262.810 226.414   1
  -2   0 -18 15242.4 652.148   1
  -2   0 -19 162.872 311.414   1
   2   0  20 2814.76 432.418   3
  -2   0 -20 2404.53 557.484   1
  -2   0 -21 176.181 375.655   1
   2   0  21 223.320 275.126   3
  -2   0 -22 1300.44 552.613   1
   2   0  22 1337.05 431.221   3
   2   0  23 318.460 336.653   3
  -2   0 -23 160.001 459.797   1
   2   0  24 27473.0 897.408   3
  -2   0 -24 26044.7 917.309   1
  -2   0 -25 598.655 647.735   1
   2   0  25 90.1217 353.387   3
   2  -1 -22 4435.56 474.157   1
   2   1 -22 4050.76 437.294   1
   2  -1 -21 13680.3 493.401   4
   2   1 -21 14046.6 587.595   1
   2  -1 -21 13187.6 541.604   1
   2  -1 -20 5618.60 493.314   1
   2  -1 -20 5967.63 433.615   4
   2   1 -20 5164.85 440.940   1
   2  -1 -19 2762.36 346.239   1
   2   1 -19 2955.40 387.784   1
   2  -1 -18 3964.62 288.156   4
   2   1 -18 3714.71 347.209   1
   2  -1 -18 3792.56 325.557   1
   2   1 -17 6813.02 381.066   1
   2   1 -17 6099.94 1169.29   0
   2  -1 -17 6202.97 317.456   1
   2   1 -17 6968.41 329.671   4
  -2   1  17 7172.63 235.860   2
   2  -1 -17 6921.55 340.211   4
  -2  -1  17 6882.13 1263.74   0
   2   1 -16 10688.5 412.849   4
   2   1 -16 9870.92 366.123   1
  -2  -1  16 9773.70 1347.84   0
  -2   1  16 9458.15 1291.68   0
   2   1 -16 9325.54 1280.70   0
   2  -1 -16 9699.16 361.156   1
  -2   1  16 9991.99 279.883   2
   2  -1 -16 10048.5 1183.98   0
   2  -1 -16 10600.4 420.449   4
  -2  -1  16 10024.9 952.078   0
   2   1 -16 9483.47 1188.04   0
   2  -1 -15 14906.3 433.151   1
  -2  -1  15 13465.6 973.655   0
  -2   1  15 14845.9 1134.75   0
   2   1 -15 14754.5 1213.93   0
  -2  -1  15 15092.2 1168.92   0
  -2   1  15 14253.2 1026.73   0
  -2  -1  15 15095.3 280.088   2
   2   1 -15 14746.3 463.922   4
   2  -1 -15 15172.0 418.154   4
  -2   1  15 14888.7 303.648   2
   2   1 -15 15340.1 1064.27   0
   2  -1 -15 16133.5 1195.25   0
   2   1 -15 15504.5 419.378   1
   2  -1 -15 13686.0 1120.90   0
   2  -1 -14 4086.18 889.064   0
   2  -1 -14 3611.61 949.973   0
   2  -1 -14 4513.65 281.590   4
   2  -1 -14 4302.91 261.392   1
   2   1 -14 5007.90 827.920   0
  -2   1  14 4588.40 947.459   0
  -2  -1  14 4548.39 902.783   0
   2   1 -14 4311.71 813.663   0
  -2   1  14 4751.82 207.556   2
   2   1 -14 4516.88 280.550   4
  -2  -1  14 4217.50 168.524   2
  -2   1  14 3929.69 850.949   0
  -2  -1  14 4435.06 713.451   0
   2   1 -14 5080.95 246.652   1
  -2   1  13 32975.7 1033.12   0
   2  -1 -13 31739.0 508.926   1
  -2  -1  13 31443.5 369.404   2
   2   1 -13 33571.6 1005.05   0
   2   1 -13 32078.5 500.691   1
  -2  -1  13 30268.4 948.606   0
  -2  -1  13 31918.1 1006.20   0
   2   1 -13 32787.9 552.587   4
   2  -1 -13 31600.2 515.934   4
   2   1 -13 29786.5 941.982   0
   2  -1 -13 33630.8 1153.72   0
  -2   1  13 31994.6 419.996   2
   2  -1 -13 33790.9 1054.74   0
  -2   1  13 32686.4 1119.17   0
   2  -1 -12 64.4132 367.187   0
   2  -1 -12 177.726 394.602   0
   2   1 -12 201.327 431.100   0
   2   1 -12 215.602 149.687   1
   2   1 -12 325.794 349.961   0
   2  -1 -12 308.546 158.262   1
  -2  -1  12 257.314 88.8283   2
  -2  -1  12 347.364 420.610   0
  -2  -1  12 250.340 339.823   0
   2   1 -12 108.269 102.993   4
   2  -1 -12 218.747 116.763   4
   2   1 -12 539.419 161.887   3
  -2   1  12 214.870 110.728   2
  -2   1  12 94.2430 409.845   0
  -2   1  12 320.867 424.931   0
  -2  -1  11 1113.17 438.580   0
   2  -1 -11 1456.53 567.692   0
   2   1 -11 1134.53 155.914   1
  -2   1  11 1428.20 499.367   0
   2  -1 -11 956.762 489.328   0
   2   1 -11 1024.47 431.793   0
  -2   1  11 1259.82 119.303   2
   2  -1 -11 1116.47 177.302   1
  -2   1  11 1021.55 498.682   0
   2  -1 -11 1244.06 183.125   4
  -2  -1  11 1154.73 107.236   2
  -2  -1  11 1431.21 573.113   0
   2   1 -11 1387.04 200.987   3
   2   1 -11 912.847 438.582   0
   2   1 -11 1225.17 176.896   4
   2   1 -10 23971.7 738.250   0
  -2  -1  10 24654.7 739.880   0
  -2   1  10 23004.7 791.990   0
   2  -1 -10 23529.8 367.009   1
   2  -1 -10 25889.2 427.146   4
   2   1 -10 24779.3 368.143   1
   2   1 -10 25618.2 444.335   4
  -2  -1  10 24387.2 769.803   0
   2  -1 -10 23501.8 798.294   0
   2   1 -10 25691.3 439.429   3
   2  -1 -10 25376.8 797.016   0
   2   1 -10 26063.2 783.667   0
  -2   1  10 23767.3 330.842   2
  -2   1  10 24481.0 797.989   0
  -2   1   9 18735.4 695.927   0
   2  -1  -9 20202.8 769.597   0
   2  -1  -9 20200.8 325.272   1
   2   1  -9 20560.1 638.099   0
   2   1  -9 19822.7 315.887   1
  -2   1   9 18894.4 732.566   0
   2   1  -9 20140.0 645.199   0
  -2   1   9 19735.9 303.081   2
   2   1  -9 20081.2 374.222   4
   2  -1  -9 18328.0 707.956   0
   2   1  -9 20648.9 384.852   3
  -2  -1   9 19880.5 656.480   0
  -2  -1   9 20435.2 660.297   0
   2  -1  -9 20685.2 346.187   3
   2  -1  -9 20393.2 362.967   4
  -2  -1   8 16874.3 555.942   0
   2  -1  -8 16650.5 653.409   0
   2   1  -8 17348.3 262.926   1
   2   1  -8 16018.3 542.979   0
   2   1  -8 16789.4 574.117   0
   2  -1  -8 17514.6 338.132   4
  -2   1   8 16992.5 290.461   2
   2   1  -8 17989.5 355.266   3
   2  -1  -8 16657.2 281.498   1
  -2   1   8 17355.6 658.119   0
   2   1  -8 17467.0 345.186   4
  -2   1   8 17452.6 655.130   0
   2  -1  -8 18214.6 337.407   3
  -2  -1   8 16661.5 557.997   0
   2  -1  -7 44470.2 923.531   0
   2  -1  -7 46086.5 464.889   4
  -2  -1   7 45151.2 812.209   0
   2   1  -7 45095.4 816.151   0
   2  -1  -7 46776.2 438.305   3
   2   1  -7 45900.7 380.928   1
  -2   1   7 45605.9 916.982   0
  -2   1   7 43259.4 907.471   0
  -2  -1   7 45102.8 803.420   0
   2   1  -7 46501.3 482.347   3
   2   1  -7 46158.3 481.120   4
  -2   1   7 44175.6 411.652   2
   2  -1  -6 114813. 1309.31   0
  -2   1   6 112871. 1296.58   0
  -2  -1   6 115470. 1113.40   0
   2   1  -6 119293. 508.890   1
   2   1  -6 121146. 680.522   3
   2   1  -6 118100. 1132.38   0
   2  -1  -6 120336. 625.543   3
   2  -1  -6 117240. 666.138   4
  -2  -1   6 113716. 1124.40   0
  -2   1   6 112374. 1301.79   0
  -2   1   6 112435. 608.147   2
   2   1  -6 119077. 684.454   4
  -2   1   5 140.213 161.623   0
   2   1  -5 233.627 51.1713   1
   2  -1  -5 254.026 273.816   0
   2  -1  -5 329.061 88.5373   3
  -2   1   5 191.007 251.332   0
   2   1  -5 322.074 102.399   4
  -2  -1   5 340.229 236.575   0
  -2  -1   5 151.412 159.660   0
  -2   1   5 357.846 116.685   2
   2   1  -5 467.407 151.602   3
   2   1  -5 98.4716 120.006   0
   2  -1  -5 139.772 103.928   4
   2   1  -4 13133.2 400.232   0
   2  -1  -4 12620.0 252.977   4
  -2   1   4 12211.8 257.139   2
  -2  -1   4 12428.1 406.802   0
  -2   1   4 12842.6 511.877   0
   2   1  -4 13174.7 253.936   3
   2   1  -4 12596.4 251.380   4
   2  -1  -4 13372.8 214.670   3
   2  -1  -4 12653.5 466.636   0
   2   1  -3 265867. 2970.40   4
   2   1  -3 261823. 1282.32   0
   2  -1  -3 254897. 3027.29   4
   2   1  -3 268266. 2967.97   2
  -2   1   3 255504. 1576.32   0
  -2  -1   3 253378. 4910.16   0
   2  -1  -3 268052. 2522.83   3
  -2   1  -1 19283.2 284.401   1
   2   1   1 19714.2 239.987   2
   2  -1   1 18812.4 230.822   3
  -2  -1  -1 19601.6 503.097   0
   2   1   1 19178.8 492.595   0
   2   1   1 19529.0 492.163   0
   2  -1   2 248404. 1575.58   0
   2   1   2 244486. 3019.08   3
   2  -1   2 239112. 2709.80   3
  -2  -1  -2 241103. 1527.23   0
  -2   1  -2 248395. 1583.22   0
  -2   1  -2 244489. 3382.04   1
   2   1   2 248111. 1559.64   0
   2   1   2 252430. 2724.02   2
  -2  -1  -2 241544. 1512.57   0
   2   1   2 243298. 1525.47   0
  -2   1  -3 57.7434 148.032   0
  -2  -1  -3 201.575 213.250   0
   2   1   3 189.878 76.4196   2
   2   1   3 355.748 271.792   0
   2  -1   3 484.812 135.376   3
   2   1   3 243.422 101.234   3
   2   1   3 238.322 194.359   0
   2  -1   3 174.543 151.843   0
   2  -1   3 214.003 230.571   0
  -2  -1  -3 55.6903 163.319   0
  -2   1  -3 275.693 106.398   1
  -2   1  -4 70393.9 609.942   1
   2  -1   4 69625.2 987.319   0
  -2   1  -4 72251.6 1026.87   0
   2   1   4 68845.3 988.567   0
  -2  -1  -4 68383.7 985.622   0
  -2  -1  -4 73725.1 1039.27   0
   2   1   4 71778.3 1048.16   0
   2   1   4 70493.3 526.738   3
   2   1   4 73675.1 414.608   2
   2  -1   4 71430.1 1004.65   0
  -2   1  -4 71997.2 1001.77   0
  -2   1  -5 63575.6 1010.47   0
  -2  -1  -5 63989.3 1038.64   0
   2   1   5 66795.4 395.655   2
  -2  -1  -5 62289.6 602.582   1
  -2   1  -5 63566.9 618.100   1
   2  -1   5 62195.4 998.662   0
   2  -1   5 63316.1 998.266   0
   2   1   5 65543.3 1079.08   0
  -2   1  -5 63055.4 1009.67   0
   2   1   5 62799.0 529.674   3
   2   1   5 63301.2 1034.34   0
  -2  -1  -5 64926.3 1060.70   0
   2  -1   6 8716.60 481.419   0
  -2  -1  -6 8146.32 509.021   0
   2   1   6 8293.33 505.964   0
   2   1   6 9007.76 288.917   3
   2   1   6 9188.59 548.270   0
  -2   1  -6 8693.88 293.066   1
  -2  -1  -6 8500.42 292.872   1
   2  -1   6 9371.70 476.828   0
  -2   1  -6 8186.19 500.263   0
  -2  -1  -6 8492.81 468.824   0
   2   1   6 8929.66 168.906   2
  -2   1  -6 8898.09 470.455   0
   2   1   7 3835.58 519.124   0
   2   1   7 4893.71 146.115   2
  -2  -1  -7 4037.54 489.893   0
  -2  -1  -7 4605.62 249.819   1
  -2   1  -7 4858.03 251.238   1
   2  -1   7 4213.74 578.371   0
  -2   1  -7 4636.10 453.803   0
   2   1   7 4566.09 241.099   3
   2   1   7 3977.55 390.259   0
   2  -1   7 4649.52 600.292   0
  -2  -1  -7 3777.16 412.841   0
  -2   1  -7 4501.86 575.128   0
  -2  -1  -8 8914.91 614.565   0
   2   1   8 8463.06 672.430   0
   2   1   8 9027.51 316.334   3
   2  -1   8 8920.73 635.840   0
  -2   1  -8 9630.38 625.223   0
   2   1   8 9945.40 186.001   2
  -2   1  -8 9031.24 669.167   0
  -2   1  -8 9016.81 313.833   1
   2  -1   8 9398.46 603.415   0
  -2  -1  -8 9167.14 326.914   1
  -2  -1  -8 8198.65 650.772   0
   2   1   8 9230.75 612.309   0
  -2  -1  -9 59327.0 1289.78   0
  -2  -1  -9 56904.3 709.611   1
  -2   1  -9 57918.2 721.872   1
   2  -1   9 60445.1 1236.18   0
  -2   1  -9 61550.9 1217.05   0
   2   1   9 58953.9 658.538   3
  -2   1  -9 58446.1 1207.97   0
   2  -1   9 59462.8 1198.04   0
  -2  -1  -9 57218.4 1186.68   0
   2   1   9 59826.7 1282.73   0
   2   1   9 63471.6 407.590   2
   2   1   9 59159.6 1216.32   0
   2  -1  10 3455.71 645.172   0
  -2   1 -10 3798.97 299.611   1
  -2   1 -10 3361.88 676.832   0
   2  -1  10 3081.24 631.303   0
  -2  -1 -10 3311.63 646.158   0
  -2  -1 -10 3442.23 616.855   0
   2   1  10 3784.15 791.424   0
  -2  -1 -10 3453.85 279.109   1
   2   1  10 3336.82 739.996   0
  -2   1 -10 3833.50 745.396   0
   2   1  10 3677.96 126.363   2
   2   1  11 14749.3 744.007   0
  -2  -1 -11 14321.7 906.288   0
  -2   1 -11 13979.1 785.247   0
   2   1  11 15264.3 1068.32   0
  -2   1 -11 17464.1 1086.84   0
  -2  -1 -11 14519.7 814.192   0
   2   1  11 16000.2 228.929   2
  -2  -1 -11 15454.3 510.672   1
   2  -1  11 14208.6 943.908   0
   2  -1  11 14872.2 846.928   0
  -2   1 -11 14555.2 472.741   1
   2   1  12 6143.93 999.623   0
   2   1  12 5951.09 155.937   2
  -2   1 -12 5575.02 909.448   0
   2  -1  12 5322.04 744.428   0
  -2  -1 -12 5629.07 929.847   0
  -2  -1 -12 4849.72 858.597   0
  -2   1 -12 5746.64 819.942   0
  -2  -1 -12 6028.17 357.932   1
   2  -1  12 6754.77 821.170   0
  -2   1 -12 6389.04 369.366   1
   2   1  12 5560.86 936.381   0
   2   1  13 12683.5 1002.92   0
   2   1  13 13523.2 216.312   2
   2   1  13 12337.4 1079.81   0
   2  -1  13 12463.0 971.830   0
  -2   1 -13 12915.2 1161.07   0
  -2   1 -13 13124.9 492.021   1
  -2   1 -13 11454.4 1088.29   0
  -2  -1 -13 12287.5 498.439   1
   2  -1  13 12502.9 1269.77   0
  -2  -1 -13 13522.5 1126.59   0
  -2  -1 -13 12752.1 1054.63   0
   2  -1  14 1512.46 765.051   0
  -2   1 -14 1721.05 316.108   1
  -2  -1 -14 1517.38 348.027   1
  -2   1 -14 1648.95 873.388   0
   2  -1  14 792.549 564.129   0
  -2   1 -14 1222.18 824.841   0
   2   1  14 461.153 748.607   0
  -2  -1 -14 1392.21 846.213   0
  -2  -1 -15 14603.6 539.148   1
  -2   1 -15 15379.2 526.023   1
  -2   1 -16 11294.1 508.423   1
   2   1  16 11522.9 483.714   3
   2   1  17 840.336 206.839   3
  -2  -1 -17 365.536 224.654   1
  -2   1 -17 849.062 284.762   1
  -2   1 -18 610.321 257.201   1
  -2  -1 -18 627.241 361.315   1
   2   1  18 471.724 220.540   3
   2   1  19 13557.9 576.954   3
  -2   1 -19 13230.0 644.401   1
  -2  -1 -20 1418.89 396.120   1
   2   1  20 2109.76 464.339   3
  -2   1 -20 1782.78 527.519   1
   2   1  21 246.425 265.303   3
  -2  -1 -21 181.991 382.018   1
  -2  -1 -22 13308.1 674.968   1
  -2   1 -22 12028.3 710.435   1
   2  -1  22 14367.9 678.020   3
   2   1  22 13279.2 647.639   3
  -2   1 -23 3972.36 605.501   1
   2   1  23 3984.94 559.828   3
  -2  -1 -23 3665.16 637.687   1
  -2   1 -24 7629.81 717.276   1
  -2  -1 -24 7680.97 738.071   1
   2   1  24 8230.20 701.160   3
   2   1  25 91.2756 397.483   3
  -2  -1 -25 401.671 521.562   1
  -2   1 -25-22.7559 386.869   1
   2  -1  25 657.843 553.984   3
   2  -2 -22 3293.98 380.657   4
   2   2 -22 3422.17 531.049   1
   2  -2 -21 1366.74 395.796   1
   2   2 -21 1549.05 401.086   1
   2  -2 -20 745.047 265.798   4
   2  -2 -20 904.247 325.915   1
   2   2 -19 970.420 364.018   1
   2  -2 -19 1079.56 321.173   4
   2  -2 -18 367.196 194.363   4
   2   2 -18 418.351 240.550   1
   2  -2 -18 307.692 225.199   1
   2   2 -17 21475.5 1397.02   0
   2   2 -17 20435.4 506.542   1
  -2   2  17 21482.3 406.165   2
   2  -2 -17 21859.2 504.514   4
   2   2 -17 20571.9 1301.34   0
   2  -2 -17 20540.1 507.618   1
  -2  -2  17 19782.3 1182.99   0
  -2  -2  17 20218.1 1233.89   0
  -2  -2  16 9091.14 972.984   0
  -2  -2  16 9517.77 953.120   0
   2  -2 -16 9871.34 382.984   4
   2   2 -16 9820.06 359.170   1
  -2   2  16 9867.40 284.148   2
   2  -2 -16 9789.14 364.391   1
   2   2 -16 10776.7 1205.27   0
   2   2 -16 8849.71 977.049   0
   2   2 -15 7895.85 321.815   1
   2  -2 -15 8333.67 345.681   1
  -2  -2  15 7762.29 1006.62   0
   2  -2 -15 8320.01 335.617   4
   2  -2 -15 7152.77 1151.19   0
  -2   2  15 8518.84 1150.72   0
   2   2 -15 7499.84 931.459   0
   2   2 -15 8475.43 386.347   4
  -2  -2  15 8153.74 1086.43   0
   2  -2 -15 7482.39 1167.34   0
  -2   2  15 8184.29 272.011   2
  -2   2  15 6447.63 1094.11   0
   2   2 -15 6733.43 961.160   0
   2  -2 -14 2167.74 245.276   4
  -2  -2  14 1771.57 670.941   0
   2   2 -14 1242.33 183.395   1
   2  -2 -14 1386.30 774.852   0
   2  -2 -14 1415.51 222.738   1
  -2   2  14 1678.93 871.847   0
  -2  -2  14 1562.83 137.398   2
  -2   2  14 1713.27 164.709   2
   2  -2 -14 1338.55 936.561   0
   2   2 -14 1084.02 536.762   0
  -2   2  14 1370.97 790.334   0
   2   2 -14 1106.78 658.085   0
   2   2 -14 1752.77 223.748   4
  -2  -2  14 1393.77 584.697   0
   2  -2 -13 13959.6 362.064   1
   2   2 -13 14192.4 791.115   0
  -2  -2  13 15375.7 267.365   2
   2  -2 -13 14391.8 363.272   4
  -2   2  13 15575.3 877.187   0
   2   2 -13 15339.4 400.596   4
  -2   2  13 15221.3 320.708   2
  -2   2  13 16172.0 972.590   0
   2   2 -13 16627.3 456.719   3
   2   2 -13 14992.2 382.608   1
  -2  -2  13 15164.7 704.626   0
   2  -2 -13 15287.1 1022.17   0
  -2  -2  13 14539.7 835.736   0
   2  -2 -13 13989.5 880.718   0
   2   2 -13 14226.5 830.039   0
   2  -2 -12 23928.8 440.773   1
   2  -2 -12 25227.3 463.232   4
   2   2 -12 24673.0 811.159   0
  -2  -2  12 24300.7 813.388   0
   2   2 -12 26203.4 510.556   3
  -2   2  12 24281.6 389.461   2
  -2   2  12 25100.3 1027.75   0
   2  -2 -12 26323.8 1026.79   0
   2   2 -12 24572.6 426.132   1
   2   2 -12 23197.1 857.559   0
   2   2 -12 25091.8 494.111   4
   2  -2 -12 24342.4 950.966   0
  -2   2  12 25923.6 1101.97   0
  -2  -2  12 23115.0 758.086   0
   2   2 -11 30184.7 824.566   0
   2   2 -11 30821.3 454.733   1
   2  -2 -11 29919.6 1060.32   0
   2  -2 -11 30469.8 460.464   1
   2  -2 -11 29771.5 946.143   0
  -2   2  11 30538.8 422.508   2
   2   2 -11 31371.7 830.917   0
   2   2 -11 31116.1 510.927   4
  -2  -2  11 30063.3 815.226   0
  -2  -2  11 31366.8 851.845   0
  -2   2  11 30837.3 964.371   0
  -2   2  11 29252.5 964.841   0
   2   2 -11 31503.8 495.220   3
   2  -2 -11 31149.2 474.705   4
   2   2 -10 5660.72 281.135   3
   2  -2 -10 5521.34 523.090   0
  -2  -2  10 4820.10 464.628   0
  -2  -2  10 5246.17 611.367   0
   2   2 -10 5683.53 246.065   4
   2  -2 -10 5562.01 225.723   4
   2  -2 -10 5653.25 618.575   0
  -2   2  10 5762.93 715.087   0
   2   2 -10 5313.47 578.881   0
   2   2 -10 5504.25 592.524   0
  -2   2  10 5323.79 217.995   2
   2   2 -10 5410.37 215.865   1
  -2   2  10 4575.21 641.041   0
  -2   2   9 4412.77 600.714   0
  -2  -2   9 3859.15 451.863   0
   2   2  -9 4208.32 176.989   1
   2   2  -9 4283.37 475.552   0
   2   2  -9 3822.63 210.710   4
   2  -2  -9 4627.41 754.188   0
   2   2  -9 4604.45 234.200   3
   2  -2  -9 4110.66 198.910   4
   2   2  -9 3931.83 369.410   0
  -2  -2   9 4396.19 409.597   0
  -2   2   9 3782.54 577.188   0
  -2   2   9 4143.92 179.519   2
   2  -2  -8 112.285 332.315   0
   2   2  -8 112.549 114.518   3
  -2  -2   8 89.1842 233.837   0
   2   2  -8 564.122 330.534   0
  -2   2   8 190.078 349.812   0
  -2   2   8 391.646 383.991   0
   2  -2  -8 105.314 82.3287   4
  -2   2   8 22.9252 61.4501   2
   2   2  -8 127.017 72.6104   1
   2   2  -8 24.3917 76.4389   4
  -2  -2   8 20.1760 212.681   0
   2   2  -8 84.3677 224.732   0
  -2  -2   7 29270.8 621.509   0
   2  -2  -7 29349.2 802.845   0
  -2  -2   7 29116.9 612.432   0
   2   2  -7 30202.1 338.692   1
  -2   2   7 29430.9 384.394   2
   2  -2  -7 29610.0 400.353   4
  -2   2   7 28695.0 800.321   0
   2   2  -7 30188.3 417.161   4
  -2   2   7 28494.1 797.325   0
   2   2  -7 29790.4 393.216   3
   2   2  -7 29524.2 602.357   0
   2   2  -6 11782.7 395.422   0
  -2  -2   6 10901.5 380.774   0
   2   2  -6 11196.4 204.002   1
  -2   2   6 12313.7 598.609   0
   2  -2  -6 11751.6 234.048   3
  -2  -2   6 10622.0 359.827   0
   2   2  -6 11360.0 300.234   3
   2   2  -6 11450.8 280.246   4
   2  -2  -6 11413.0 499.420   0
  -2   2   6 11808.0 513.092   0
  -2   2   6 11044.6 265.259   2
   2  -2  -6 11466.4 264.003   4
  -2  -2   5 21925.7 454.026   0
   2  -2  -5 23622.4 262.562   3
  -2   2   5 21635.5 662.828   0
   2   2  -5 22851.1 261.533   1
   2  -2  -5 21295.5 646.234   0
  -2   2   5 22297.7 345.106   2
   2  -2  -5 21633.9 315.498   4
  -2   2   5 22264.7 647.561   0
  -2   2   5 22715.0 278.320   1
  -2  -2   5 22168.7 469.565   0
   2   2  -5 21816.8 448.915   0
   2   2  -5 22766.1 334.867   4
   2   2  -5 22797.0 281.305   2
   2   2  -5 22610.2 335.784   3
  -2   2   4 1728.42 163.443   2
   2   2  -4 1782.12 201.603   0
   2  -2  -4 1579.99 287.348   0
   2   2  -4 1932.06 142.113   2
   2   2  -4 1784.13 146.667   3
   2  -2  -4 1804.38 96.1937   3
  -2   2   4 1548.70 113.038   1
  -2  -2   4 1446.30 171.659   0
   2   2  -4 1789.45 118.344   1
  -2   2   4 1991.26 344.739   0
   2   2  -4 1832.58 151.834   4
   2  -2  -4 1772.66 157.573   4
   2   2  -3 211516. 2955.67   3
   2   2  -3 203736. 2704.04   4
   2   2  -3 207993. 2781.17   2
   2  -2  -3 209716. 1959.62   3
  -2   2   3 204930. 1544.28   0
  -2  -2   3 201064. 1000.27   0
   2   2  -3 211869. 2477.86   1
   2  -2  -3 206184. 1525.25   0
   2   2  -3 197355. 991.973   0
  -2   2   3 197480. 2867.78   2
   2  -2  -3 199607. 2858.21   4
  -2   2   3 210662. 2645.43   1
   2   2  -2 24249.6 387.534   0
  -2  -2   2 23530.7 379.183   0
  -2   2   2 23401.4 613.492   0
   2   2  -2 24060.5 313.786   3
  -2   2   2 23476.0 308.213   2
   2   2  -2 24614.2 265.579   1
  -2   2   2 24913.3 280.889   1
   2   2  -2 24221.2 255.843   4
   2   2  -2 24730.0 298.298   2
   2  -2  -2 24458.2 606.230   0
   2   2  -1 16776.1 207.345   4
  -2   2   1 16778.6 536.824   0
  -2   2   1 16535.1 242.780   1
   2  -2  -1 15976.4 505.668   0
   2   2  -1 16731.4 270.976   3
   2   2  -1 15775.5 354.216   0
  -2  -2   1 16136.7 357.796   0
  -2   2   1 15779.3 269.457   2
   2   2  -1 17043.3 248.158   1
   2   2   0 121803. 919.817   0
  -2   2   0 125727. 616.292   1
  -2   2   0 121647. 1972.73   2
   2  -2   0 123812. 1126.15   0
   2   2   0 122808. 917.198   0
  -2  -2   0 127720. 928.960   0
  -2   2   0 121339. 1130.97   0
   2   2   0 125251. 2141.84   3
   2   2   1 765.894 221.826   0
   2  -2   1 1164.35 93.9954   3
   2   2   1 1111.16 132.677   2
   2   2   1 823.166 218.041   0
  -2  -2  -1 986.079 164.539   0
  -2   2  -1 1030.77 153.825   1
  -2   2  -1 1079.23 115.984   2
  -2   2  -1 821.804 244.860   0
  -2  -2  -1 801.711 208.617   0
   2   2   1 963.193 116.678   3
   2  -2   1 665.569 191.117   0
   2   2   2 976.734 267.078   0
  -2  -2  -2 1066.48 266.772   0
   2   2   2 909.703 120.153   3
   2   2   2 1227.89 143.252   2
  -2   2  -2 925.478 127.023   1
  -2   2  -2 936.990 103.800   2
  -2   2  -2 858.213 271.109   0
   2  -2   2 1257.30 104.915   3
  -2  -2  -2 925.481 231.250   0
   2   2   2 895.843 247.485   0
   2  -2   2 733.649 244.041   0
  -2   2  -3 81952.6 636.101   1
   2   2   3 82193.2 1037.68   0
   2   2   3 82006.7 1024.77   0
  -2   2  -3 81954.3 1040.90   0
   2   2   3 81481.1 529.634   3
  -2  -2  -3 82227.5 1034.91   0
   2  -2   3 81130.9 1009.35   0
   2  -2   3 81910.2 1003.73   0
  -2  -2  -3 80676.8 1022.32   0
  -2   2  -3 81050.6 355.748   2
   2   2   4 30675.4 763.306   0
   2  -2   4 30800.0 695.539   0
  -2  -2  -4 28267.0 712.773   0
   2   2   4 30899.6 742.639   0
  -2   2  -4 28493.3 415.541   1
  -2   2  -4 29549.8 665.016   0
  -2  -2  -4 27950.6 692.859   0
   2  -2   4 27564.9 653.049   0
   2   2   4 29832.8 390.087   3
  -2   2  -4 29610.8 211.037   2
   2   2   4 30491.4 331.502   2
   2   2   5 224.101 208.919   0
  -2   2  -5 278.673 252.889   0
  -2   2  -5 87.1870 93.3697   1
   2   2   5 191.872 206.490   0
  -2  -2  -5 99.1204 266.078   0
   2   2   5 84.9959 81.4499   2
   2  -2   5 47.3177 190.725   0
   2   2   5 93.0136 87.0116   3
  -2  -2  -5 113.521 221.125   0
   2  -2   5 158.935 191.435   0
   2  -2   6 801.869 319.778   0
  -2  -2  -6 900.763 386.331   0
   2   2   6 991.629 100.411   2
   2   2   6 817.053 367.740   0
  -2   2  -6 1063.64 155.113   1
   2   2   6 1033.37 184.437   3
  -2   2  -6 936.676 317.917   0
  -2   2  -6 672.754 318.419   0
   2  -2   6 1023.63 439.873   0
  -2  -2  -6 506.283 324.919   0
   2   2   6 677.239 397.287   0
  -2  -2  -7 23289.5 798.645   0
  -2   2  -7 21824.8 714.853   0
  -2   2  -7 21852.0 441.640   1
  -2  -2  -7 22078.4 775.411   0
   2   2   7 22054.5 754.291   0
   2  -2   7 21986.2 714.024   0
  -2   2  -7 22095.2 715.061   0
   2  -2   7 22867.7 709.858   0
   2   2   7 23677.5 301.776   2
   2   2   7 21492.7 744.288   0
   2   2   7 22718.4 396.978   3
   2  -2   8 30463.3 866.035   0
   2   2   8 33693.8 963.268   0
   2   2   8 31691.0 470.700   3
  -2   2  -8 32343.4 540.979   1
   2  -2   8 31831.1 847.300   0
  -2   2  -8 30686.7 854.259   0
  -2   2  -8 31752.8 865.310   0
  -2  -2  -8 32243.8 942.073   0
  -2  -2  -8 32170.5 919.950   0
   2   2   8 34209.7 357.677   2
   2   2   8 33723.4 922.085   0
   2   2   9 30706.4 518.341   3
   2   2   9 31107.3 945.607   0
  -2  -2  -9 29857.2 577.083   1
   2   2   9 32327.5 351.922   2
   2  -2   9 32519.3 907.928   0
  -2   2  -9 31139.6 897.582   0
  -2   2  -9 30639.3 570.516   1
   2  -2   9 32023.6 884.643   0
   2   2   9 30260.0 971.559   0
  -2   2  -9 30579.3 912.794   0
  -2  -2  -9 28366.1 905.176   0
  -2  -2  -9 30577.2 940.385   0
   2   2  10 17795.2 781.018   0
   2   2  10 16493.4 931.616   0
   2   2  10 18866.5 286.154   2
  -2  -2 -10 17168.7 874.206   0
   2  -2  10 17168.2 798.700   0
  -2  -2 -10 17225.8 465.174   1
   2  -2  10 18541.6 860.025   0
  -2  -2 -10 18467.8 951.239   0
  -2   2 -10 17938.2 480.678   1
   2   2  10 18442.2 453.161   3
  -2   2 -10 17316.6 850.486   0
  -2   2 -10 15700.9 673.457   0
   2   2  11 1125.69 674.075   0
  -2  -2 -11 1106.96 729.346   0
  -2  -2 -11 1050.97 636.112   0
  -2   2 -11 720.884 178.707   1
   2   2  11 680.484 543.434   0
   2  -2  11 878.552 617.398   0
  -2  -2 -11 1135.06 219.293   1
   2   2  11 1048.11 97.9715   2
  -2   2 -11 1109.10 691.778   0
  -2   2 -11 1042.78 634.360   0
   2   2  11 1155.68 204.777   3
   2  -2  11 933.048 586.537   0
   2   2  12 10622.4 369.613   3
   2  -2  12 9761.78 852.839   0
  -2   2 -12 10662.2 419.152   1
   2  -2  12 10259.0 759.745   0
   2   2  12 11435.5 251.726   2
  -2  -2 -12 10634.4 998.019   0
   2   2  12 10816.6 982.022   0
   2   2  12 10053.0 1018.39   0
  -2  -2 -12 10713.8 455.163   1
  -2   2 -12 9494.36 943.643   0
  -2  -2 -12 10947.0 883.145   0
  -2   2 -12 8678.42 981.880   0
  -2  -2 -13 215.765 243.066   1
  -2   2 -13 211.414 601.268   0
   2   2  13 453.931 251.372   3
  -2   2 -13 228.231 468.195   0
  -2   2 -13 144.409 170.452   1
   2   2  13 86.0568 69.1536   2
   2  -2  13 154.677 519.612   0
   2   2  13 65.6466 583.385   0
   2   2  13 214.909 583.086   0
  -2  -2 -13 160.936 517.263   0
  -2  -2 -13 112.146 611.148   0
   2  -2  13 286.627 502.096   0
  -2  -2 -14 1011.73 295.689   1
   2   2  14 1155.40 240.227   3
  -2   2 -14 424.216 592.058   0
  -2   2 -14 614.401 686.841   0
  -2   2 -14 970.397 215.163   1
   2  -2  14 894.894 698.964   0
   2  -2  14 956.609 681.862   0
  -2   2 -15 12725.9 536.024   1
   2  -2  15 12205.0 1206.97   0
  -2  -2 -15 12444.2 535.097   1
  -2   2 -15 11972.5 1244.87   0
   2   2  16 5292.34 380.382   3
  -2   2 -16 5146.93 415.706   1
   2   2  17 5618.83 402.610   3
  -2  -2 -17 5062.39 439.065   1
  -2   2 -17 5024.16 390.584   1
  -2   2 -18 1038.87 334.791   1
   2   2  18 1502.47 343.062   3
  -2  -2 -18 699.117 250.600   1
  -2  -2 -19 5891.74 631.122   1
  -2   2 -19 5528.93 545.085   1
  -2   2 -20 328.157 347.472   1
  -2  -2 -20 282.172 302.243   1
   2   2  20 233.906 231.212   3
   2   2  21 5552.30 477.286   3
  -2  -2 -21 5935.06 662.619   1
  -2   2 -22 3063.59 575.197   1
  -2  -2 -22 3671.70 593.272   1
   2   2  22 4225.74 518.469   3
   2   2  23 489.105 380.405   3
   2  -2  23 297.773 358.986   3
  -2  -2 -23 341.663 413.437   1
  -2   2 -23 67.3341 424.039   1
   2  -2  24 1097.12 406.128   3
  -2  -2 -24 1262.44 543.202   1
  -2   2 -24 1089.47 542.074   1
  -2  -2 -25 392.065 467.291   1
   2   2  25 318.433 446.227   3
   2  -2  25 399.152 460.795   3
   2  -3 -23 24128.5 650.198   4
   2  -3 -22 1445.46 331.823   1
   2   3 -22 2099.59 418.893   1
   2  -3 -22 2067.82 383.894   4
   2  -3 -21 400.518 313.163   4
   2   3 -21 893.239 391.271   1
   2  -3 -21 631.962 346.917   1
   2   3 -20 521.217 294.005   1
   2  -3 -20 433.992 227.603   4
   2  -3 -20 520.615 275.932   1
   2  -3 -19 4107.35 443.972   1
   2  -3 -19 4074.44 328.661   4
   2   3 -19 4421.04 378.472   1
   2   3 -18 4166.57 351.954   1
   2  -3 -18 4398.25 394.702   1
   2  -3 -18 4370.53 278.542   4
  -2   3  18 4408.86 299.959   2
   2   3 -17 99.4815 203.002   1
   2  -3 -17 28.1700 207.833   1
  -2  -3  17 101.982 727.674   0
   2   3 -17 30.6442 716.645   0
  -2   3  17 42.9425 131.141   2
   2   3 -17 154.265 738.284   0
   2  -3 -17 85.7711 155.225   4
  -2  -3  16 3820.00 778.077   0
   2   3 -16 4381.47 300.920   1
  -2   3  16 4505.62 242.577   2
   2  -3 -16 4692.80 345.816   1
   2   3 -16 4859.60 835.920   0
   2   3 -16 3235.52 775.645   0
   2  -3 -16 4702.63 282.740   4
  -2  -3  16 4172.48 900.651   0
   2   3 -15 2313.43 808.985   0
  -2  -3  15 2296.39 844.564   0
  -2  -3  15 3059.42 800.011   0
   2   3 -15 2550.42 259.423   1
   2   3 -15 2134.70 664.676   0
  -2   3  15 3763.54 1031.27   0
   2  -3 -15 2884.50 293.360   1
  -2   3  15 2587.99 189.692   2
   2  -3 -15 2935.27 288.437   4
   2  -3 -15 2852.23 885.255   0
   2  -3 -14 6690.59 316.197   4
  -2  -3  14 5357.74 728.168   0
   2   3 -14 6248.18 290.236   1
   2  -3 -14 4710.76 847.229   0
  -2   3  14 5823.18 255.108   2
  -2   3  14 4889.09 838.466   0
  -2   3  14 5106.30 975.161   0
  -2  -3  14 5870.84 189.442   2
  -2  -3  14 5304.34 783.724   0
   2   3 -14 6006.32 809.512   0
   2  -3 -14 5014.14 961.220   0
   2   3 -14 5142.90 845.247   0
   2   3 -14 7008.76 340.916   3
   2  -3 -14 6120.19 307.526   1
   2   3 -13 11403.7 347.216   1
   2  -3 -13 10165.6 962.088   0
   2   3 -13 10525.5 754.928   0
  -2  -3  13 10557.5 714.259   0
  -2   3  13 11713.4 1178.61   0
   2  -3 -13 9926.47 1086.73   0
   2  -3 -13 11612.9 382.506   4
  -2   3  13 11362.0 340.621   2
  -2  -3  13 10506.4 767.509   0
   2   3 -13 11001.5 819.177   0
   2   3 -13 10896.8 422.898   3
  -2   3  13 11153.7 1018.03   0
   2   3 -12 213.790 467.533   0
  -2   3  12-17.4648 557.598   0
  -2   3  12 114.488 439.121   0
  -2  -3  12 160.179 359.588   0
   2   3 -12 94.7840 294.412   0
  -2   3  12 68.6973 92.7556   2
   2  -3 -12 173.026 146.906   4
   2   3 -12 83.9621 112.324   3
   2   3 -12 36.5221 98.7748   1
   2  -3 -12 203.291 542.381   0
  -2  -3  12-49.3764 307.607   0
   2   3 -11 84952.9 1265.88   0
  -2   3  11 87370.4 1586.77   0
   2   3 -11 93560.3 1312.15   0
  -2   3  11 87067.5 705.625   2
  -2   3  11 91621.4 1637.53   0
  -2  -3  11 86431.1 1255.97   0
  -2  -3  11 86848.9 1262.48   0
   2  -3 -11 87223.1 738.482   4
   2   3 -11 90596.2 857.323   3
   2  -3 -11 90039.0 1603.55   0
   2   3 -11 87968.7 798.263   4
   2   3 -11 87469.8 741.082   1
   2   3 -10 166.449 318.956   0
   2  -3 -10 245.728 468.332   0
  -2   3  10-44.8298 349.734   0
  -2  -3  10 146.420 279.667   0
   2   3 -10 87.4092 269.167   0
   2   3 -10 59.0697 92.3366   3
   2   3 -10 0.32909 50.3578   4
  -2   3  10 19.6808 74.2719   2
  -2  -3  10 165.202 272.259   0
   2  -3 -10 94.5814 101.014   4
   2   3 -10 129.391 113.225   1
  -2   3  10 201.867 514.329   0
   2  -3  -9 1021.76 516.722   0
   2   3  -9 1049.20 167.537   3
   2   3  -9 1076.43 140.902   1
  -2  -3   9 1077.27 349.040   0
  -2   3   9 944.988 148.674   2
   2   3  -9 906.036 364.694   0
   2   3  -8 46.6795 87.2743   4
  -2  -3   8 132.577 217.895   0
  -2   3   8 200.591 416.619   0
   2   3  -8 164.829 137.265   3
  -2  -3   8 282.274 280.657   0
  -2   3   8 128.489 101.923   2
   2   3  -8 101.914 214.151   0
  -2   3   8 108.833 290.922   0
   2  -3  -8 140.988 95.7680   4
   2  -3  -8-81.1005 328.656   0
   2   3  -8 197.774 106.588   1
   2  -3  -7 17806.0 702.427   0
   2   3  -7 17860.5 355.148   4
   2   3  -7 18135.9 304.994   1
   2  -3  -7 17698.7 339.846   4
   2   3  -7 18178.2 365.313   3
   2   3  -7 19099.4 274.266   2
  -2  -3   7 17657.5 460.076   0
  -2  -3   7 17920.8 456.493   0
   2   3  -7 17961.0 455.458   0
  -2   3   7 17385.4 673.894   0
  -2   3   7 16792.6 322.537   2
  -2   3   7 16995.9 681.881   0
  -2  -3   6 71085.3 744.503   0
   2   3  -6 74893.5 594.990   3
  -2   3   6 73743.3 563.307   1
   2  -3  -6 76412.0 1199.09   0
   2   3  -6 73299.5 486.363   2
  -2   3   6 72259.1 1181.15   0
   2  -3  -6 71802.4 564.072   4
  -2   3   6 70485.9 561.802   2
   2   3  -6 73886.7 584.426   4
   2   3  -6 74346.6 532.636   1
  -2  -3   6 72723.4 754.843   0
  -2   3   6 73570.6 1193.21   0
   2   3  -6 75524.0 767.589   0
  -2   3   5 8034.42 509.851   0
   2   3  -5 7739.68 210.323   1
  -2   3   5 7660.28 223.472   2
   2  -3  -5 7621.09 237.834   4
   2   3  -5 7645.45 183.765   2
  -2   3   5 7905.90 214.273   1
  -2  -3   5 7583.44 247.894   0
   2   3  -5 7613.88 243.517   4
   2   3  -5 7480.35 258.436   0
  -2   3   5 6979.64 503.265   0
  -2  -3   5 7012.10 241.171   0
   2  -3  -5 7517.23 519.085   0
   2   3  -5 7517.24 231.119   3
   2   3  -4 69289.4 482.912   1
  -2   3   4 69352.2 1032.93   0
   2   3  -4 67000.4 539.011   0
   2  -3  -4 70045.0 1059.85   0
   2  -3  -4 66561.5 501.110   4
   2   3  -4 69010.6 483.518   2
   2   3  -4 70014.6 506.338   4
   2   3  -4 69588.8 535.724   3
  -2   3   4 65591.0 518.855   2
  -2  -3   4 69686.8 545.355   0
  -2  -3   4 66976.3 533.664   0
  -2   3   4 68927.6 508.119   1
  -2  -3   3 6291.07 178.700   0
   2  -3  -3 6068.74 411.566   0
   2   3  -3 6895.15 200.080   1
   2   3  -3 6767.79 207.412   2
  -2   3   3 6415.53 233.864   2
   2   3  -3 6979.53 223.080   3
  -2   3   3 6956.67 470.063   0
   2   3  -3 5884.99 174.159   0
   2   3  -3 7020.03 199.145   4
  -2   3   3 6299.68 194.767   1
   2   3  -2 149384. 715.754   0
  -2   3   2 152812. 724.283   1
  -2  -3   2 151931. 736.383   0
   2  -3  -2 153319. 1360.71   0
   2   3  -2 156643. 714.268   1
  -2   3   2 147093. 2612.18   2
   2   3  -2 144710. 714.670   0
   2   3  -2 153207. 695.961   2
  -2   3   2 155074. 1391.58   0
   2   3  -2 153801. 2613.73   3
  -2   3   1 7394.24 220.216   1
   2   3  -1 6980.47 201.986   3
   2  -3  -1 6741.61 398.835   0
   2   3  -1 7093.58 214.765   2
  -2   3   1 6532.06 416.109   0
  -2   3   1 6648.51 215.127   2
   2   3  -1 6736.64 259.861   0
  -2  -3   1 6544.79 239.441   0
   2   3  -1 7688.74 219.359   1
   2   3  -1 7258.50 238.554   0
  -2   3   0 81630.4 987.656   0
  -2   3   0 82362.0 498.212   2
  -2   3   0 85770.0 603.387   1
   2   3   0 84626.2 755.813   0
  -2  -3   0 82941.4 750.359   0
  -2  -3   0 82858.9 760.778   0
   2   3   0 81891.1 763.602   0
   2   3   0 85848.2 581.062   1
   2   3   0 85244.6 534.393   3
   2  -3   0 85787.0 1013.67   0
   2   3   0 85647.9 545.083   2
   2  -3   1 35196.9 234.506   3
  -2  -3  -1 35112.8 587.127   0
   2   3   1 36375.2 378.307   3
   2   3   1 36018.4 604.689   0
  -2  -3  -1 35674.7 615.746   0
   2   3   1 35910.2 612.675   0
  -2   3  -1 35029.2 333.690   2
  -2   3  -1 36723.0 436.280   1
   2   3   1 37499.3 437.921   1
   2  -3   1 36085.8 702.720   0
   2   3   1 36352.9 377.216   2
  -2   3  -1 35677.0 705.468   0
   2  -3   2 1253.01 222.926   0
  -2   3  -2 1081.01 137.525   1
  -2   3  -2 1067.40 106.126   2
  -2  -3  -2 829.103 200.210   0
   2   3   2 1018.86 128.390   2
   2   3   2 921.229 242.532   0
   2   3   2 1164.65 152.216   3
   2   3   2 755.437 201.096   0
  -2   3  -2 1208.02 326.471   0
  -2  -3  -2 1012.16 254.400   0
  -2  -3  -3 65195.4 932.363   0
   2   3   3 68643.4 521.931   3
   2   3   3 67957.7 515.330   2
  -2   3  -3 65825.4 604.562   1
  -2   3  -3 68524.6 940.090   0
  -2  -3  -3 66870.5 936.603   0
  -2   3  -3 67727.0 385.347   2
   2   3   3 67040.4 954.794   0
   2   3   3 66899.3 932.954   0
   2  -3   3 67478.5 947.294   0
   2  -3   4 6474.97 396.868   0
   2   3   4 6754.47 231.575   3
  -2  -3  -4 6050.37 455.147   0
  -2   3  -4 6788.72 270.330   1
   2   3   4 6647.66 219.489   2
   2   3   4 6216.57 463.706   0
  -2   3  -4 6495.49 136.866   2
   2  -3   4 6321.54 347.988   0
  -2  -3  -4 6536.71 461.477   0
   2   3   4 6704.65 446.368   0
  -2   3  -4 6985.94 372.401   0
   2   3   5 10010.1 237.460   2
  -2  -3  -5 9327.18 518.613   0
  -2  -3  -5 9166.31 588.881   0
  -2   3  -5 9919.69 306.136   1
  -2   3  -5 9551.71 534.081   0
   2  -3   5 9559.20 474.089   0
  -2   3  -5 9802.72 141.784   2
   2   3   5 9642.46 528.162   0
   2  -3   5 10080.8 495.164   0
   2   3   5 9195.17 562.657   0
   2   3   5 10052.0 277.328   3
  -2   3  -6 206.438 125.812   1
   2   3   6 240.135 262.688   0
  -2  -3  -6 511.658 402.670   0
   2  -3   6 508.257 318.345   0
   2   3   6 323.562 110.270   3
  -2   3  -6 147.175 218.595   0
   2  -3   6 310.425 331.422   0
   2   3   6 268.805 330.595   0
   2   3   6 205.525 67.6031   2
  -2  -3  -6 356.145 301.015   0
   2   3   7 16357.8 784.285   0
   2   3   7 16099.1 374.625   3
   2  -3   7 15645.9 607.686   0
   2   3   7 15609.4 766.840   0
   2   3   7 16384.4 291.778   2
  -2   3  -7 16191.2 632.077   0
   2  -3   7 15098.2 585.860   0
  -2  -3  -7 15678.8 814.976   0
  -2  -3  -7 13979.0 828.647   0
  -2   3  -7 16302.2 395.524   1
   2  -3   8 6585.30 649.178   0
   2   3   8 6519.92 677.794   0
   2   3   8 6647.94 251.694   3
   2   3   8 6178.64 625.201   0
   2   3   8 6952.51 210.994   2
  -2  -3  -8 6386.33 738.743   0
  -2   3  -8 6663.54 509.620   0
  -2   3  -8 6150.75 335.786   1
  -2   3  -8 5833.06 500.556   0
  -2  -3  -8 6517.37 782.272   0
   2  -3   8 6526.10 478.627   0
   2   3   9 11467.9 271.400   2
  -2   3  -9 10056.2 641.249   0
   2   3   9 10261.3 835.461   0
  -2   3  -9 10257.2 708.926   0
   2  -3   9 9360.97 668.061   0
  -2  -3  -9 10581.1 666.855   0
   2   3   9 10609.0 660.622   0
  -2  -3  -9 9963.81 820.299   0
   2   3   9 10791.5 346.436   3
   2  -3   9 9757.72 644.979   0
  -2   3  -9 10621.4 365.217   1
  -2   3 -10 23113.2 832.932   0
   2  -3  10 22713.7 840.373   0
  -2  -3 -10 22967.9 956.477   0
   2  -3  10 23205.4 975.646   0
   2   3  10 24158.4 367.596   2
  -2   3 -10 22616.9 539.770   1
   2   3  10 22980.2 1010.93   0
  -2  -3 -10 23413.6 876.840   0
   2   3  10 22472.3 452.884   3
   2   3  10 23724.4 915.627   0
  -2   3 -10 22668.4 898.884   0
   2   3  11 87.1666 115.757   3
   2  -3  11 162.263 476.508   0
  -2   3 -11 140.245 156.892   1
  -2   3 -11 376.709 493.598   0
  -2  -3 -11 83.3443 434.026   0
  -2  -3 -11 197.468 446.000   0
   2   3  11 111.123 455.600   0
  -2   3 -11 56.7144 433.954   0
  -2  -3 -11 88.3706 155.947   1
   2   3  11-3.69209 294.038   0
   2  -3  11 217.060 519.004   0
   2   3  11 207.576 80.2548   2
   2   3  12 1324.53 172.436   2
   2   3  12 1509.02 258.371   3
  -2   3 -12 1214.09 255.467   1
   2  -3  12 1256.85 718.120   0
   2   3  12 502.450 714.087   0
  -2  -3 -12 1072.60 282.685   1
   2   3  12 1022.02 721.683   0
  -2  -3 -12 1066.78 714.484   0
  -2   3 -12 1227.51 626.132   0
  -2  -3 -12 886.509 558.732   0
   2  -3  12 804.374 591.514   0
  -2   3 -12 810.833 661.374   0
  -2  -3 -13 1222.45 728.743   0
   2   3  13 2173.32 221.693   3
  -2   3 -13 2072.72 908.814   0
   2   3  13 2048.13 173.913   2
  -2   3 -13 1934.12 273.423   1
  -2  -3 -13 2146.71 991.449   0
   2   3  13 2090.44 808.487   0
   2  -3  13 1594.22 625.457   0
   2  -3  13 1644.41 715.845   0
   2   3  13 1487.24 815.260   0
  -2  -3 -13 2309.36 370.851   1
  -2   3 -13 1605.34 813.203   0
   2  -3  14 696.778 595.239   0
   2   3  14 244.339 146.460   3
  -2  -3 -14 631.874 320.209   1
  -2   3 -14 854.894 308.939   1
   2  -3  14 313.980 558.957   0
   2   3  14 341.076 119.298   2
  -2   3 -14 930.490 841.945   0
  -2   3 -14 320.221 605.793   0
  -2  -3 -15 3513.26 353.238   1
  -2   3 -15 2824.79 373.141   1
   2   3  15 3183.94 357.214   3
   2  -3  15 2744.46 910.262   0
  -2  -3 -16 377.262 243.724   1
  -2   3 -16 335.151 250.308   1
   2   3  16 392.025 234.039   3
   2   3  17 1175.10 311.598   3
  -2  -3 -17 1259.65 308.524   1
  -2   3 -17 1130.90 255.060   1
  -2  -3 -18 28.8602 251.143   1
  -2   3 -18 212.846 271.404   1
   2   3  18 189.884 211.627   3
   2   3  19 4811.70 447.969   3
  -2   3 -19 4620.93 495.374   1
  -2   3 -20 614.495 484.066   1
   2   3  20 483.550 328.726   3
   2   3  21 1766.00 511.688   3
  -2   3 -21 1849.09 529.941   1
  -2  -3 -21 1770.32 465.894   1
   2   3  22 555.539 264.322   3
  -2  -3 -22 899.496 379.277   1
  -2  -3 -23 148.228 357.832   1
   2   3  23 67.3204 310.214   3
   2   3  24 3026.78 352.333   3
  -2   3 -24 3163.51 871.503   1
  -2  -3 -25 220.647 590.979   1
   2   3  25 284.032 459.069   3
  -2   3 -25 237.918 403.069   1
  -2   4  26 454.181 388.648   3
  -2   4  25 7099.44 712.603   3
   2  -4 -23 1254.95 488.171   1
   2  -4 -23 1209.22 361.344   4
   2  -4 -22 182.814 351.392   1
   2  -4 -22 246.262 290.979   4
   2   4 -22 195.694 342.143   1
   2  -4 -21 1551.75 333.915   1
   2   4 -21 1632.71 420.256   1
   2   4 -20 7717.56 492.241   1
   2  -4 -20 7463.38 402.843   4
  -2   4  19 2851.82 336.382   2
   2  -4 -19 2527.60 467.160   1
   2  -4 -19 2749.31 335.365   4
   2   4 -18 2784.67 393.349   1
   2  -4 -18 2956.41 359.392   1
  -2   4  18 3475.23 266.279   2
   2  -4 -18 3639.79 309.831   4
   2   4 -17 32053.9 1584.97   0
   2  -4 -17 31725.1 608.593   4
   2   4 -17 30629.0 624.459   1
  -2  -4  17 30623.3 1416.22   0
  -2   4  17 31571.1 539.691   2
   2  -4 -17 30604.9 658.677   1
   2   4 -17 31947.8 1441.22   0
  -2  -4  17 29196.9 1346.06   0
  -2  -4  16 2055.62 662.034   0
   2   4 -16 2021.56 841.582   0
  -2   4  16 2788.73 263.431   2
   2  -4 -16 2797.48 365.652   1
   2   4 -16 2752.23 324.449   1
   2   4 -16 2028.49 741.113   0
   2  -4 -16 3142.35 275.448   4
  -2  -4  16 2314.78 779.543   0
   2  -4 -15 5795.51 279.996   4
   2   4 -15 5802.76 338.168   1
  -2   4  15 5611.87 286.981   2
   2   4 -15 5257.56 812.586   0
   2   4 -15 5259.10 886.254   0
  -2  -4  15 4732.90 894.174   0
  -2  -4  15 4527.79 838.099   0
   2  -4 -14 5110.91 1290.09   0
   2   4 -14 5871.40 696.895   0
  -2   4  14 6573.73 1372.50   0
  -2  -4  14 6489.65 802.425   0
  -2   4  14 6429.18 307.040   2
   2   4 -14 6268.91 821.440   0
   2   4 -14 7103.97 389.741   3
   2  -4 -14 7397.85 328.932   4
  -2  -4  14 5992.03 730.976   0
   2   4 -14 6205.96 284.210   1
  -2  -4  13 21403.8 833.380   0
   2   4 -13 21299.7 875.887   0
   2   4 -13 23099.8 564.702   3
  -2  -4  13 21110.9 827.040   0
  -2   4  13 21238.9 451.035   2
   2  -4 -13 25130.4 1194.08   0
  -2   4  13 21539.3 1190.45   0
   2  -4 -13 22056.4 457.878   4
   2   4 -13 22385.6 457.006   1
  -2   4  13 23467.5 1110.01   0
   2   4 -13 21959.0 716.576   0
   2   4 -12 4139.36 301.524   3
  -2  -4  12 3094.84 529.931   0
  -2   4  12 3266.01 670.898   0
   2   4 -12 4032.76 292.358   1
   2  -4 -12 3942.80 867.792   0
  -2   4  12 2690.82 633.965   0
  -2  -4  12 3636.77 539.121   0
   2   4 -12 3599.51 563.008   0
  -2   4  12 3778.17 221.133   2
   2  -4 -12 3681.55 219.513   4
   2   4 -12 3704.89 639.548   0
   2   4 -11 35094.3 796.725   0
   2   4 -11 34959.9 520.416   1
  -2   4  11 32428.3 1049.97   0
  -2  -4  11 34464.0 780.866   0
   2   4 -11 35486.2 575.158   3
  -2   4  11 34300.5 498.331   2
   2  -4 -11 32638.1 1193.19   0
   2  -4 -11 34038.4 497.652   4
   2   4 -11 34597.5 792.556   0
  -2  -4  11 34077.2 781.982   0
  -2   4  11 36138.7 1170.86   0
  -2   4  10 300.055 396.301   0
   2  -4 -10 680.410 448.534   0
   2   4 -10 288.395 153.329   1
  -2   4  10 10.7563 363.060   0
   2   4 -10 216.926 141.173   3
   2   4 -10 372.020 328.473   0
  -2  -4  10 330.780 247.258   0
  -2   4  10 146.775 109.035   2
   2   4 -10 349.347 254.888   0
   2  -4 -10 201.769 107.590   4
  -2  -4  10 312.533 281.175   0
   2   4  -9 827.259 152.809   3
   2   4  -9 1288.69 340.968   0
  -2  -4   9 987.546 396.576   0
   2  -4  -9 984.171 179.411   4
   2   4  -9 702.139 298.742   0
  -2   4   9 950.021 156.282   2
   2   4  -9 956.556 176.397   1
  -2   4   9 882.722 510.543   0
  -2   4   9 503.221 462.638   0
   2  -4  -9 1035.80 512.707   0
   2   4  -9 1206.02 111.666   2
  -2  -4   9 1030.49 370.009   0
  -2  -4   8 7931.03 388.291   0
  -2   4   8 7718.79 281.918   2
   2   4  -8 8182.76 204.248   2
  -2  -4   8 8048.15 371.174   0
  -2   4   8 7976.18 639.764   0
  -2   4   8 7721.04 752.131   0
   2   4  -8 8222.95 271.278   1
   2  -4  -8 7893.23 244.580   4
   2   4  -8 8010.96 301.483   3
   2   4  -8 7899.72 368.672   0
   2  -4  -8 8052.32 664.674   0
   2   4  -7 34158.1 445.571   1
  -2  -4   7 32698.3 526.063   0
  -2   4   7 33609.2 934.475   0
   2   4  -7 34964.6 470.432   3
  -2  -4   7 33412.2 529.174   0
   2  -4  -7 34169.8 443.042   4
   2   4  -7 34733.6 379.669   2
  -2   4   7 34298.6 934.298   0
   2  -4  -7 32082.8 907.745   0
   2   4  -7 33381.0 529.234   0
  -2   4   7 33038.2 450.814   2
  -2   4   7 34288.2 457.503   1
   2   4  -6 28278.7 402.028   1
  -2  -4   6 26736.4 399.167   0
   2  -4  -6 27937.6 391.133   4
  -2   4   6 27432.4 815.519   0
  -2  -4   6 27854.9 406.774   0
  -2   4   6 28428.2 442.792   2
  -2   4   6 28569.4 835.797   0
   2   4  -6 28955.6 355.698   2
  -2   4   6 28075.0 408.738   1
   2   4  -6 26715.0 404.251   0
   2  -4  -6 28685.1 833.589   0
   2   4  -6 28399.2 414.292   3
   2   4  -5 94050.6 653.808   1
  -2  -4   5 89475.6 531.730   0
   2  -4  -5 93253.4 1316.15   0
   2   4  -5 95260.2 597.345   2
  -2   4   5 96818.7 1343.54   0
  -2   4   5 94354.4 695.664   1
   2  -4  -5 91658.3 633.351   4
  -2  -4   5 90512.4 545.117   0
  -2   4   5 90694.3 668.276   2
   2   4  -5 93332.8 650.895   3
  -2   4   5 94773.9 1312.38   0
   2   4  -5 88348.0 527.847   0
  -2   4   4 5288.66 212.900   1
   2  -4  -4 4612.08 486.385   0
   2   4  -4 5013.16 180.168   2
   2   4  -4 5278.45 201.913   1
  -2   4   4 4442.05 440.433   0
   2   4  -4 5178.59 202.223   3
  -2   4   4 4594.77 213.922   2
   2   4  -3 33285.6 405.968   1
   2   4  -3 34731.2 397.370   3
   2  -4  -3 33942.1 780.356   0
  -2   4   3 33096.6 775.349   0
   2   4  -3 34893.2 398.798   2
  -2   4   3 33027.5 412.315   2
  -2   4   3 34362.9 431.111   1
   2   4  -2 117172. 654.509   3
   2   4  -2 117030. 669.002   2
   2   4  -2 117259. 714.817   1
   2  -4  -2 119768. 1286.02   0
  -2   4   2 115133. 728.998   1
  -2   4   2 112952. 677.170   2
  -2   4   2 114397. 1255.32   0
   2   4  -1 35954.2 380.563   3
  -2   4   1 35369.0 440.905   1
  -2   4   1 35389.5 410.389   2
   2   4  -1 36149.8 421.384   2
   2   4  -1 34221.7 435.743   0
  -2   4   1 34421.8 726.269   0
   2   4  -1 35972.1 441.362   1
  -2  -4   1 33298.2 433.219   0
   2  -4  -1 35619.2 735.120   0
   2   4  -1 33820.0 427.725   0
  -2  -4   0 33056.7 513.544   0
   2   4   0 35776.1 535.208   0
   2   4   0 34987.8 534.775   0
  -2   4   0 34082.2 370.242   2
   2   4   0 35648.5 426.313   2
   2   4   0 35189.8 380.618   3
  -2   4   0 33977.5 453.983   1
  -2  -4   0 34293.9 517.970   0
   2  -4   0 35100.5 721.622   0
   2   4   0 35657.4 457.326   1
  -2   4   0 34760.8 686.589   0
  -2   4  -1 105949. 1146.05   0
   2   4   1 107315. 679.579   2
   2   4   1 107157. 760.854   1
  -2  -4  -1 102947. 975.804   0
  -2   4  -1 106765. 755.359   1
   2  -4   1 103680. 1131.56   0
  -2   4  -1 105095. 586.673   2
   2   4   1 110161. 1018.49   0
  -2  -4  -1 107175. 998.891   0
   2   4   1 106636. 625.656   3
   2   4   1 107389. 995.888   0
   2   4   2 11705.7 246.831   3
  -2   4  -2 11392.2 326.445   1
  -2   4  -2 11733.1 464.588   0
  -2  -4  -2 11607.4 466.627   0
   2   4   2 11400.2 469.914   0
  -2  -4  -2 10854.8 423.234   0
  -2   4  -2 11635.5 220.096   2
   2   4   2 11520.0 438.029   0
   2   4   2 11751.1 340.378   1
   2   4   2 11734.7 268.272   2
   2  -4   2 10873.2 440.186   0
   2  -4   3 3113.13 349.197   0
   2   4   3 3139.54 379.370   0
   2   4   3 3595.60 422.025   0
   2   4   3 3146.16 176.599   3
  -2  -4  -3 3004.80 395.280   0
   2   4   3 3286.60 172.070   2
  -2   4  -3 3945.33 392.149   0
  -2   4  -3 2955.98 236.964   1
  -2   4  -3 3363.24 138.898   2
  -2  -4  -3 3496.88 409.334   0
   2   4   4 4631.12 203.287   3
   2   4   4 4148.10 464.803   0
  -2   4  -4 4949.50 389.802   0
  -2   4  -4 4545.15 282.782   1
  -2   4  -4 4609.06 141.636   2
  -2  -4  -4 4627.27 456.165   0
  -2  -4  -4 4583.10 441.435   0
   2   4   4 4609.40 216.034   2
   2  -4   4 4677.17 466.429   0
   2  -4   4 4025.75 472.251   0
   2   4   4 4385.71 511.853   0
  -2   4  -5 40392.2 595.068   1
   2  -4   5 41242.8 844.959   0
   2   4   5 39873.6 467.024   3
   2  -4   5 38868.3 819.217   0
  -2  -4  -5 37483.6 865.928   0
  -2   4  -5 40556.9 830.964   0
   2   4   5 41255.5 471.687   2
  -2  -4  -5 40538.7 879.529   0
  -2   4  -5 41287.2 308.716   2
   2   4   5 39202.8 914.948   0
   2   4   5 37875.6 856.670   0
   2   4   6 623.946 466.538   0
  -2   4  -6 713.803 74.6474   2
   2  -4   6 625.636 356.787   0
   2   4   6 675.217 121.286   3
  -2  -4  -6 561.932 46.8498   4
  -2  -4  -6 574.050 431.453   0
   2   4   6 428.925 108.525   2
   2  -4   6 475.861 353.361   0
  -2   4  -6 770.019 416.971   0
  -2  -4  -6 807.277 408.587   0
  -2   4  -6 567.155 150.027   1
   2   4   6 526.909 434.466   0
  -2   4  -7 44222.9 629.378   1
   2   4   7 43892.7 1067.31   0
   2  -4   7 43196.9 937.714   0
   2   4   7 42489.7 527.072   3
  -2  -4  -7 43326.0 1044.97   0
   2  -4   7 42855.9 904.545   0
  -2   4  -7 43865.5 248.124   2
  -2  -4  -7 45229.5 273.534   4
  -2   4  -7 43127.9 882.537   0
   2   4   7 47617.8 1079.38   0
  -2  -4  -7 43834.9 1060.05   0
   2   4   7 44623.9 498.617   2
   2   4   8 30009.3 422.429   2
  -2  -4  -8 29685.0 261.322   4
  -2  -4  -8 27270.6 887.948   0
   2   4   8 29101.9 498.777   3
   2  -4   8 28571.8 854.592   0
   2   4   8 29611.4 957.916   0
  -2   4  -8 28983.4 829.005   0
  -2  -4  -8 27741.8 927.683   0
   2   4   8 29053.4 927.482   0
  -2   4  -8 27825.0 558.462   1
   2  -4   8 27865.6 784.330   0
   2   4   9 82959.0 762.493   3
   2   4   9 82813.0 1549.27   0
  -2  -4  -9 82407.4 1502.70   0
  -2   4  -9 85028.9 921.236   1
   2   4   9 81940.7 1510.01   0
   2  -4   9 89224.9 1407.25   0
  -2   4  -9 87488.8 1368.14   0
  -2  -4  -9 82961.1 1564.46   0
  -2  -4  -9 89382.5 468.254   4
   2  -4   9 86989.6 1375.57   0
   2   4   9 87060.9 679.777   2
  -2  -4 -10 347.612 632.305   0
   2  -4  10 152.279 344.376   0
  -2   4 -10 183.865 334.328   0
   2   4  10 115.517 132.342   3
   2   4  10 39.8509 90.6378   2
  -2   4 -10 125.544 152.723   1
  -2  -4 -10 25.6275 61.6091   4
  -2  -4 -10 187.340 442.580   0
   2   4  10 178.185 443.781   0
   2  -4  10 85.1018 335.553   0
   2   4  10 434.124 590.934   0
  -2  -4 -11 617.410 662.529   0
   2   4  11 503.483 477.805   0
   2  -4  11 940.553 643.893   0
   2  -4  11 719.448 557.926   0
   2   4  11 704.764 162.929   2
  -2   4 -11 419.301 601.051   0
  -2   4 -11 638.397 591.320   0
  -2  -4 -11 400.920 508.503   0
  -2   4 -11 590.555 245.743   1
   2   4  11 726.358 207.452   3
   2   4  11 558.849 483.729   0
   2   4  12 112.199 118.858   3
  -2   4 -12 257.774 432.936   0
  -2  -4 -12 160.231 536.277   0
  -2   4 -12 82.4599 171.103   1
   2  -4  12 275.095 429.581   0
   2   4  12 169.237 554.487   0
   2   4  12 145.001 114.927   2
   2   4  12 106.682 519.036   0
   2  -4  12 179.197 456.035   0
  -2   4 -12 103.992 482.740   0
  -2  -4 -12 109.905 542.076   0
   2   4  13 18508.7 368.002   2
   2  -4  13 17214.8 1145.21   0
  -2   4 -13 17798.8 1243.24   0
  -2   4 -13 17462.6 545.655   1
   2   4  13 17879.0 478.967   3
  -2  -4 -13 17634.7 553.952   1
  -2  -4 -13 16704.8 1247.23   0
  -2   4 -13 16836.4 1017.95   0
   2  -4  13 16075.8 1043.06   0
   2   4  13 18099.8 1236.80   0
   2  -4  14 505.519 573.872   0
  -2   4 -14 460.641 569.192   0
   2  -4  14 723.407 630.908   0
   2   4  14 666.210 169.660   2
   2   4  14 511.869 158.824   3
  -2   4 -14 811.595 302.617   1
  -2   4 -14 289.727 611.064   0
  -2  -4 -14 655.617 217.962   1
  -2  -4 -15 2357.43 354.838   1
   2   4  15 2608.86 198.364   2
   2  -4  15 2398.39 1021.04   0
   2  -4  15 1839.44 1004.84   0
  -2   4 -15 2557.05 383.748   1
   2   4  15 2390.59 250.863   3
  -2   4 -15 1834.32 835.107   0
  -2   4 -16 158.606 244.791   1
   2   4  16 80.3955 164.489   3
  -2   4 -17 2279.57 340.992   1
   2   4  17 2292.60 349.238   3
  -2  -4 -17 2782.42 448.150   1
   2   4  18 765.430 238.594   3
  -2  -4 -18 994.780 469.155   1
  -2   4 -18 968.928 406.969   1
   2   4  19 247.552 211.356   3
  -2   4 -19 187.742 276.689   1
   2   4  20 926.272 349.947   3
  -2  -4 -20 788.542 445.734   1
   2   4  21 8578.02 595.009   3
  -2  -4 -21 8785.35 779.251   1
  -2  -4 -22 78.3590 438.930   1
   2   4  22 3.90656 355.314   3
  -2  -4 -23 102.892 457.647   1
   2   4  23-92.4801 404.786   3
  -2   4 -23 360.398 517.298   1
  -2   4 -24 197.860 524.385   1
   2   4  24 107.844 407.437   3
  -2  -4 -24 294.729 531.929   1
  -2   5  25 309.091 395.333   3
  -2   5  24 3386.21 526.659   3
   2  -5 -23 3435.68 592.435   1
  -2   5  23 3704.87 524.567   3
   2   5 -22 13.8581 360.816   1
   2  -5 -22 57.0954 373.994   1
   2  -5 -22 11.2640 239.406   4
   2   5 -21 493.334 313.727   1
   2  -5 -21 559.397 318.245   4
   2  -5 -20 1629.89 411.566   1
   2  -5 -20 1496.24 329.688   4
   2   5 -19 16524.5 538.528   1
   2  -5 -19 16992.7 576.853   1
  -2   5  19 17106.0 456.670   2
   2  -5 -19 16419.2 492.380   4
   2   5 -18 353.846 319.223   1
  -2   5  18 440.679 208.556   2
   2  -5 -18 323.559 263.672   1
  -2   5  17 15349.4 435.865   2
   2  -5 -17 15066.6 435.817   4
   2  -5 -17 15183.6 534.760   1
   2   5 -17 14340.9 523.511   1
   2   5 -16 26131.1 1145.10   0
   2   5 -16 25698.0 579.961   1
  -2   5  16 26151.4 534.867   2
   2  -5 -16 26164.4 522.589   4
   2   5 -15 76.1717 168.120   1
  -2   5  15 145.445 134.745   2
   2   5 -15 203.258 466.174   0
   2  -5 -15 128.220 125.374   4
  -2  -5  15 25.9350 542.755   0
   2   5 -15 421.906 170.730   3
  -2  -5  15 239.667 553.093   0
   2   5 -15 86.1198 466.619   0
   2   5 -14 5059.77 837.260   0
   2   5 -14 5334.45 349.715   1
  -2  -5  14 4735.63 772.997   0
  -2  -5  14 5258.35 822.183   0
  -2   5  14 5026.54 271.150   2
   2   5 -14 5844.70 343.938   3
   2  -5 -14 5414.96 286.646   4
   2   5 -14 4993.32 748.824   0
  -2   5  13 25845.1 500.379   2
  -2   5  13 24202.1 1353.02   0
   2  -5 -13 25595.4 1572.46   0
  -2   5  13 25783.4 1368.93   0
   2   5 -13 26267.1 844.244   0
   2   5 -13 26736.2 534.179   1
   2  -5 -13 26083.8 480.841   4
  -2  -5  13 25369.3 815.171   0
  -2  -5  13 25016.9 835.357   0
   2   5 -13 25945.1 558.524   3
   2   5 -13 25731.6 828.190   0
   2   5 -12 2523.81 233.098   3
  -2  -5  12 2669.72 478.039   0
  -2   5  12 2739.45 918.716   0
   2   5 -12 2458.35 430.153   0
   2  -5 -12 2290.50 748.493   0
   2   5 -12 2365.00 403.320   0
   2  -5 -12 2915.68 235.865   4
  -2   5  12 3029.84 232.067   2
   2   5 -12 2677.80 204.542   1
  -2   5  12 2391.28 711.327   0
  -2  -5  12 2305.84 425.486   0
   2  -5 -11 211.819 94.4342   4
   2   5 -11 85.3162 120.927   1
   2   5 -11 54.3690 317.958   0
   2  -5 -11 313.680 469.970   0
   2   5 -11 288.972 147.931   3
   2   5 -11 283.838 290.158   0
  -2   5  11 483.537 531.570   0
  -2   5  11 197.760 117.464   2
  -2  -5  11 227.425 378.786   0
  -2  -5  11 137.834 263.042   0
  -2   5  11 109.068 472.976   0
   2   5 -10 15980.7 373.244   1
   2   5 -10 14994.2 509.076   0
   2   5 -10 15612.9 404.022   3
  -2  -5  10 14740.2 538.707   0
  -2   5  10 14481.9 825.975   0
   2   5 -10 16224.0 288.237   2
   2  -5 -10 15458.4 354.603   4
  -2   5  10 15328.1 392.177   2
  -2  -5  10 14414.9 454.958   0
   2  -5 -10 15668.0 1037.85   0
  -2   5  10 13958.1 939.691   0
  -2   5   9 1750.64 526.178   0
  -2  -5   9 2699.16 312.949   0
   2  -5  -9 2641.77 753.008   0
  -2   5   9 2301.61 604.838   0
   2  -5  -9 2798.75 211.489   4
  -2   5   9 2993.10 219.912   2
  -2  -5   9 2525.77 359.933   0
   2   5  -9 2780.96 198.263   1
   2   5  -9 2573.26 204.280   3
   2   5  -9 2601.94 325.186   0
   2   5  -9 2970.38 156.234   2
   2   5  -8 703.752 170.778   1
   2  -5  -8 647.981 534.717   0
  -2   5   8 660.316 434.477   0
   2   5  -8 542.727 134.839   3
  -2  -5   8 841.484 199.031   0
   2   5  -8 622.745 115.644   2
   2   5  -8 804.398 241.452   0
  -2   5   8 765.653 152.138   2
   2  -5  -8 548.026 117.688   4
  -2  -5   8 683.804 269.479   0
  -2   5   8 549.326 119.600   1
  -2   5   8 514.612 506.306   0
   2   5  -7 141286. 918.575   1
   2  -5  -7 146002. 1845.77   0
  -2   5   7 142049. 1804.44   0
  -2  -5   7 133040. 811.016   0
   2   5  -7 144148. 766.727   2
  -2   5   7 138692. 1820.49   0
   2   5  -7 143494. 917.633   3
  -2   5   7 138638. 920.389   2
   2  -5  -7 140239. 851.819   4
   2   5  -7 132638. 812.137   0
  -2  -5   7 139771. 836.484   0
  -2   5   7 140694. 957.430   1
   2   5  -6 15432.0 356.831   1
   2   5  -6 15382.6 298.417   2
   2  -5  -6 14476.7 659.251   0
   2  -5  -6 14623.8 329.361   4
  -2   5   6 13276.4 636.239   0
  -2   5   6 14117.1 829.406   0
   2   5  -6 15342.5 339.575   3
  -2   5   6 14232.4 337.600   2
  -2   5   6 14722.6 203.076   3
  -2   5   6 14268.8 340.894   1
   2   5  -5 23109.7 404.788   1
  -2   5   5 22902.9 205.994   3
  -2   5   5 23250.1 422.562   1
   2  -5  -5 22918.6 741.004   0
   2   5  -5 23211.3 352.607   2
  -2   5   5 22788.9 751.811   0
  -2   5   5 22540.3 744.982   0
  -2   5   5 22662.7 404.594   2
   2   5  -5 23668.7 390.938   3
   2   5  -4 24723.8 405.679   1
  -2   5   4 25713.1 433.087   1
  -2   5   4 24422.0 746.400   0
   2   5  -4 25590.4 368.012   2
   2   5  -4 24874.0 388.607   3
   2  -5  -4 24990.7 768.218   0
  -2   5   4 23862.2 409.155   2
  -2   5   3 61365.7 627.913   1
   2   5  -3 62835.6 547.106   3
   2  -5  -3 58413.6 1019.92   0
   2   5  -3 62282.8 541.255   2
  -2   5   3 61645.1 1057.15   0
  -2   5   3 59656.8 567.657   2
   2   5  -3 59819.0 595.320   1
   2   5  -2 44164.4 444.285   3
   2   5  -2 44245.1 477.812   2
   2  -5  -2 43995.5 865.914   0
   2   5  -2 45133.7 536.862   1
  -2   5   2 43624.3 876.398   0
  -2   5   2 43082.7 487.241   2
  -2   5   2 43827.7 535.062   1
  -2   5   1 7201.10 274.358   1
   2   5  -1 7541.62 233.938   0
  -2   5   1 7043.44 442.427   0
  -2  -5   1 7301.74 240.879   0
  -2  -5   1 6793.65 224.810   0
   2   5  -1 7917.46 296.907   1
   2   5  -1 7715.23 238.264   0
   2   5  -1 7582.00 250.097   2
  -2   5   1 7863.24 270.994   2
   2  -5  -1 7037.60 479.179   0
   2   5  -1 7624.28 227.769   3
  -2   5   0 9938.28 319.806   1
  -2   5   0 10658.3 446.017   0
  -2  -5   0 9211.21 313.454   0
   2  -5   0 10561.9 466.271   0
  -2   5   0 10349.8 266.526   2
   2   5   0 9939.38 319.530   0
   2   5   0 9213.70 317.234   0
   2   5   0 10295.9 308.066   1
   2   5   0 10108.3 270.823   3
   2   5   0 10867.2 307.067   2
  -2  -5   0 9706.19 318.889   0
   2  -5   1 1046.27 332.833   0
  -2   5  -1 1370.29 180.932   1
   2   5   1 1502.54 174.338   2
  -2  -5  -1 1490.01 269.942   0
  -2   5  -1 1476.22 158.468   2
  -2  -5  -1 1333.56 257.907   0
   2   5   1 1205.69 117.648   3
   2   5   1 1346.24 327.684   0
   2   5   1 1430.68 205.330   1
  -2   5  -1 1345.47 428.333   0
   2   5   1 1201.92 244.934   0
  -2   5  -2 42930.6 562.809   1
   2   5   2 42757.8 747.518   0
   2   5   2 42389.7 437.372   3
   2   5   2 43431.3 518.270   2
   2   5   2 44266.1 783.754   0
  -2  -5  -2 40934.7 724.933   0
  -2   5  -2 40845.3 775.525   0
  -2   5  -2 42341.3 419.352   2
  -2  -5  -2 41765.0 740.758   0
   2  -5   2 41768.3 819.232   0
   2   5   2 43050.1 566.631   1
   2  -5   3 35634.1 758.061   0
   2   5   3 36299.0 542.371   1
  -2   5  -3 36768.5 768.608   0
   2   5   3 36523.9 433.419   3
  -2  -5  -3 35601.9 757.208   0
   2   5   3 35902.4 471.932   2
  -2   5  -3 37612.2 389.986   2
   2   5   3 35412.9 768.417   0
  -2  -5  -3 35768.9 768.786   0
   2   5   3 37019.7 785.839   0
  -2   5  -3 35223.0 550.028   1
   2   5   4 62297.9 549.102   3
  -2   5  -4 63707.7 991.533   0
   2  -5   4 62031.3 980.999   0
   2   5   4 65368.0 627.184   2
  -2   5  -4 62936.3 701.385   1
   2   5   4 64330.1 1051.47   0
  -2  -5  -4 61781.1 1021.25   0
  -2  -5  -4 63284.2 1033.98   0
  -2  -5  -4 63128.4 293.356   4
  -2   5  -4 64396.3 458.916   2
   2   5   4 63332.6 1034.91   0
   2   5   5 506.210 394.484   0
   2   5   5 677.583 165.599   2
  -2  -5  -5 591.470 397.899   0
  -2   5  -5 596.486 175.115   1
  -2   5  -5 591.390 86.6066   2
  -2  -5  -5 457.963 295.219   0
  -2   5  -5 740.241 346.412   0
   2  -5   5 576.097 389.946   0
   2   5   5 550.304 127.561   3
  -2  -5  -5 630.043 57.6951   4
   2  -5   5 912.568 426.865   0
   2   5   5 735.940 391.724   0
  -2   5  -6 18967.5 452.187   1
   2   5   6 18491.9 687.119   0
  -2  -5  -6 19626.5 699.002   0
   2  -5   6 19887.2 724.358   0
   2   5   6 19181.4 378.585   2
  -2   5  -6 19354.4 245.595   2
  -2   5  -6 18117.2 606.424   0
  -2  -5  -6 19597.6 176.049   4
   2  -5   6 17403.7 589.283   0
   2   5   6 19020.9 361.099   3
   2   5   6 17663.6 856.410   0
  -2  -5  -6 19026.1 843.034   0
  -2   5  -7 151297. 571.965   2
   2  -5   7 145189. 1613.27   0
  -2  -5  -7 145004. 1832.44   0
  -2   5  -7 146095. 1133.27   1
   2   5   7 145589. 1841.27   0
   2   5   7 147971. 933.606   3
  -2   5  -7 147622. 1619.67   0
  -2  -5  -7 153914. 492.019   4
   2   5   7 149570. 928.464   2
   2   5   7 148377. 1875.19   0
  -2  -5  -7 152217. 1883.06   0
   2  -5   7 145023. 1613.47   0
  -2   5  -8 741.320 77.0454   2
   2   5   8 837.214 153.149   2
   2   5   8 491.792 531.771   0
   2   5   8 750.170 437.904   0
   2   5   8 672.404 122.024   3
  -2   5  -8 793.615 230.801   1
   2  -5   8 735.295 407.927   0
  -2  -5  -8 1033.19 600.880   0
  -2  -5  -8 849.611 594.655   0
  -2  -5  -8 581.676 69.7173   4
  -2   5  -8 637.465 321.935   0
   2  -5   8 417.736 376.372   0
   2   5   9 35802.8 1070.05   0
  -2   5  -9 34455.0 631.603   1
  -2   5  -9 33557.5 906.452   0
  -2  -5  -9 33787.9 1127.02   0
  -2  -5  -9 37377.3 305.299   4
  -2  -5  -9 36173.1 1092.45   0
   2   5   9 35333.7 503.487   2
   2   5   9 34267.5 1127.56   0
   2   5   9 34688.7 541.281   3
   2  -5   9 33686.0 892.871   0
   2  -5   9 35634.7 958.111   0
  -2  -5 -10 4572.93 142.235   4
   2   5  10 4464.00 840.798   0
  -2   5 -10 4413.98 308.013   1
   2  -5  10 4217.85 637.897   0
  -2  -5 -10 3351.26 829.365   0
   2   5  10 4583.18 274.855   3
   2   5  10 4863.89 238.618   2
  -2  -5 -10 4417.50 776.386   0
   2  -5  10 4319.98 743.908   0
  -2   5 -10 3969.07 879.037   0
   2   5  10 3903.14 725.231   0
  -2   5 -11 1364.30 774.886   0
   2  -5  11 1565.49 646.431   0
   2   5  11 1587.56 206.612   3
  -2   5 -11 1347.95 232.088   1
  -2  -5 -11 1388.71 694.405   0
   2   5  11 1601.90 159.679   2
   2   5  11 1855.22 751.762   0
  -2  -5 -11 1444.33 127.475   4
  -2  -5 -11 910.430 594.387   0
   2  -5  11 1070.11 505.847   0
   2   5  11 1309.99 757.741   0
   2   5  12 19589.1 416.541   2
   2   5  12 18625.1 1112.31   0
  -2  -5 -12 18034.3 1195.68   0
   2  -5  12 19911.1 989.457   0
  -2   5 -12 19309.0 581.174   1
  -2  -5 -12 18482.9 1280.39   0
  -2   5 -12 18847.9 985.132   0
   2   5  12 19651.4 1086.35   0
   2   5  12 18666.6 471.857   3
   2  -5  12 18086.4 988.731   0
  -2   5 -13 7334.83 1228.50   0
   2  -5  13 7574.99 993.291   0
  -2   5 -13 9257.57 448.928   1
   2  -5  13 8640.59 920.639   0
   2   5  13 8503.95 382.881   3
   2   5  13 8671.16 294.404   2
   2   5  14 25.4737 141.346   3
  -2   5 -14 76.7980 631.646   0
  -2   5 -14 134.518 203.752   1
   2   5  14 116.501 127.983   2
   2  -5  14 150.533 610.193   0
   2  -5  15 6770.48 1120.77   0
  -2   5 -15 7877.13 463.264   1
   2   5  15 7903.16 369.171   3
   2  -5  15 5673.29 1223.64   0
   2   5  15 7753.74 306.437   2
  -2   5 -15 5732.46 1241.37   0
  -2  -5 -15 7178.59 453.748   1
   2   5  16 19538.9 559.110   3
   2   5  16 19959.5 433.497   2
  -2  -5 -16 19561.0 719.115   1
  -2   5 -17 331.097 281.175   1
  -2  -5 -17 287.511 279.945   1
   2   5  17 307.171 184.911   3
  -2   5 -18 369.498 344.668   1
   2   5  18 321.734 295.692   3
  -2  -5 -19 32959.6 960.604   1
   2   5  19 32471.7 752.073   3
  -2   5 -19 33338.0 903.142   1
  -2   5 -20 120.130 380.406   1
   2   5  20 388.757 261.699   3
  -2  -5 -20 664.230 499.739   1
  -2  -5 -21 490.652 460.734   1
   2   5  21 595.835 367.036   3
  -2   5 -21 718.930 368.807   1
  -2   5 -22 1925.64 542.775   1
  -2  -5 -22 1801.46 526.591   1
   2   5  23 4499.06 678.693   3
  -2   5 -23 4401.59 652.811   1
  -2  -5 -23 4422.81 845.492   1
  -2  -5 -24 2393.69 707.250   1
  -2   5 -24 2168.82 678.279   1
  -2   6  25 2.11631 393.338   3
  -2   6  24 1057.89 473.265   3
  -2   6  23 640.252 432.965   3
   2  -6 -23 542.319 475.528   1
  -2   6  22 10351.8 493.391   3
   2  -6 -22 10721.4 682.171   1
   2   6 -21 80.2328 398.220   1
  -2   6  21 221.618 320.615   3
   2  -6 -21 288.324 312.505   1
   2  -6 -21 130.532 272.270   4
   2  -6 -20 6005.13 437.903   4
   2  -6 -20 5317.89 555.200   1
  -2   6  20 5630.06 484.423   3
   2   6 -20 5402.89 556.915   1
  -2   6  20 5849.94 427.556   2
   2   6 -19 233.100 319.986   1
  -2   6  19 212.674 168.796   3
  -2   6  19 380.538 265.687   2
   2  -6 -19 508.981 355.583   1
   2  -6 -19 188.727 251.533   4
   2   6 -18 9554.80 440.901   1
   2  -6 -18 10653.0 404.595   4
   2  -6 -18 9668.45 554.609   1
  -2   6  18 10516.7 412.918   2
  -2   6  18 11691.2 461.743   3
  -2   6  17 18067.9 488.725   3
  -2   6  17 18070.1 477.458   2
   2   6 -17 18653.7 547.807   1
   2  -6 -16 3094.81 276.436   4
  -2   6  16 3224.40 298.439   3
   2   6 -16 2956.63 360.793   1
  -2   6  16 2815.27 267.813   2
  -2   6  15 2980.85 306.118   2
   2   6 -15 2751.21 306.062   3
   2  -6 -15 2445.02 192.154   4
   2   6 -15 2662.92 328.946   1
  -2   6  15 2923.74 270.686   3
   2   6 -14 1890.46 241.825   1
   2   6 -14 2419.49 265.197   3
   2   6 -14 2075.63 607.510   0
   2   6 -14 1327.60 487.278   0
  -2   6  14 2487.25 228.242   3
  -2   6  14 2875.78 261.105   2
   2  -6 -14 1746.81 171.084   4
   2   6 -13 26397.9 561.528   1
  -2  -6  13 25138.6 767.244   0
  -2  -6  13 26745.8 742.675   0
  -2   6  13 26164.3 533.459   2
  -2   6  13 26737.9 454.312   3
   2  -6 -13 26645.9 493.390   4
   2   6 -13 27522.9 600.905   3
   2   6 -13 25643.8 775.904   0
   2   6 -13 25271.8 838.978   0
   2   6 -12 30016.4 568.763   1
   2   6 -12 31476.8 396.135   2
  -2   6  12 29052.8 450.317   3
  -2   6  12 28172.2 1484.24   0
   2   6 -12 30993.1 606.955   3
  -2  -6  12 28654.0 690.338   0
  -2   6  12 29623.1 562.935   2
   2  -6 -12 28679.7 1263.78   0
   2   6 -12 28533.7 699.219   0
   2  -6 -12 29840.1 518.393   4
  -2   6  12 27990.1 1255.23   0
  -2  -6  12 29756.2 767.617   0
   2  -6 -11 650.252 564.486   0
  -2   6  11 1086.14 178.725   2
  -2  -6  11 880.507 353.986   0
   2  -6 -11 1426.11 237.193   4
  -2   6  11 1286.67 133.933   3
   2   6 -11 1194.98 173.983   3
  -2  -6  11 957.067 339.614   0
  -2   6  11 1320.68 580.796   0
   2   6 -11 1120.51 326.700   0
   2   6 -11 1305.04 148.883   2
   2   6 -11 1046.09 190.956   1
  -2   6  11 1128.35 794.681   0
  -2   6  10 8700.48 333.520   2
   2  -6 -10 10483.6 981.979   0
   2   6 -10 9179.25 385.981   0
   2   6 -10 10006.2 249.600   2
  -2   6  10 9274.48 1150.44   0
  -2  -6  10 9234.79 412.964   0
   2   6 -10 9819.23 363.146   3
  -2   6  10 9253.38 258.790   3
  -2   6  10 10499.2 1100.52   0
   2   6 -10 9576.31 328.240   1
   2  -6 -10 10101.6 337.583   4
  -2  -6  10 9416.92 407.324   0
   2  -6  -9 3599.90 250.504   4
   2   6  -9 3528.47 260.135   0
   2   6  -9 3833.98 251.979   1
  -2   6   9 3768.17 175.884   3
   2   6  -9 3601.84 241.144   3
  -2   6   9 3298.28 759.315   0
  -2   6   9 2899.73 761.691   0
  -2  -6   9 3379.39 314.026   0
  -2  -6   9 3334.65 262.900   0
  -2   6   9 3935.52 283.746   2
   2  -6  -9 3952.99 746.789   0
   2   6  -9 3710.85 186.643   2
   2  -6  -8 39122.9 1121.87   0
   2   6  -8 41853.4 585.190   3
   2  -6  -8 40110.3 543.856   4
  -2   6   8 40670.0 614.048   1
   2   6  -8 42701.2 479.365   2
  -2   6   8 40092.9 377.190   3
  -2   6   8 39595.3 1078.89   0
   2   6  -8 41820.0 617.996   1
  -2   6   8 39902.2 565.616   2
  -2  -6   8 39600.9 443.013   0
  -2   6   8 39848.8 1152.34   0
  -2   6   7 28651.6 294.916   3
   2   6  -7 29824.6 408.331   2
  -2   6   7 27543.4 1005.40   0
   2   6  -7 29740.3 483.583   3
   2  -6  -7 27608.0 430.134   4
  -2   6   7 27626.1 499.414   2
  -2   6   7 26489.1 903.492   0
   2  -6  -7 25282.1 926.055   0
   2   6  -7 28107.3 486.983   1
  -2   6   7 29147.9 539.142   1
   2  -6  -6 3239.35 728.166   0
   2   6  -6 3621.50 252.331   1
   2  -6  -6 3822.95 207.560   4
  -2   6   6 3602.36 115.703   3
   2   6  -6 3856.54 203.363   2
  -2   6   6 2619.32 536.571   0
  -2   6   6 2759.52 502.334   0
   2   6  -6 3943.90 212.307   3
  -2   6   6 3972.30 274.947   2
  -2   6   6 3456.12 234.642   1
  -2   6   5 35071.9 906.471   0
   2   6  -5 35208.1 470.346   3
  -2   6   5 34992.4 233.068   3
   2  -6  -5 36092.9 975.016   0
   2   6  -5 35948.9 536.778   1
   2   6  -5 35740.2 461.142   2
  -2   6   5 33616.7 513.356   2
  -2   6   5 35245.9 552.563   1
  -2   6   5 31979.3 922.780   0
   2   6  -4 50146.6 595.546   1
  -2   6   4 49619.4 615.739   1
   2   6  -4 51061.5 534.900   2
  -2   6   4 49694.8 1059.89   0
   2   6  -4 50348.3 522.642   3
  -2   6   4 49377.7 583.103   2
   2  -6  -4 49339.0 1051.78   0
   2  -6  -3 3186.16 482.176   0
   2   6  -3 3401.02 190.260   2
  -2   6   3 3312.03 495.984   0
  -2   6   3 2928.77 202.718   2
   2   6  -3 3537.84 205.564   3
  -2   6   3 3579.46 247.096   1
   2   6  -3 3315.28 208.302   1
  -2   6   2 1233.59 172.913   2
  -2   6   2 1192.60 152.709   1
   2   6  -2 1067.51 130.095   3
   2  -6  -2 981.660 398.140   0
  -2   6   2 1317.80 492.631   0
   2   6  -2 1488.17 213.324   1
   2   6  -2 1406.39 183.398   2
   2   6  -1 18317.7 414.141   1
   2   6  -1 18107.3 341.504   0
   2  -6  -1 16994.8 596.593   0
  -2   6   1 19467.5 619.084   0
   2   6  -1 17814.5 347.307   0
  -2   6   1 18024.0 361.814   2
   2   6  -1 18581.7 334.872   3
   2   6  -1 18640.2 356.806   2
  -2   6   1 17435.3 415.482   1
  -2  -6   1 17404.2 353.012   0
  -2   6   0 82611.3 811.548   1
   2   6   0 83687.6 843.180   0
  -2  -6   0 81576.9 826.762   0
   2   6   0 86866.8 714.447   2
  -2  -6   0 77216.3 801.099   0
  -2   6   0 83923.3 667.271   2
   2   6   0 80786.8 823.627   0
  -2   6   0 87370.8 1185.06   0
   2  -6   0 85453.1 1182.45   0
   2   6   0 86344.3 796.516   1
   2   6   0 84451.1 617.749   3
   2   6   1 20923.5 349.527   3
  -2  -6  -1 20063.2 504.549   0
   2   6   1 20498.5 501.493   0
  -2   6  -1 20845.2 364.402   2
   2  -6   1 19767.4 616.748   0
  -2   6  -1 20901.1 439.655   1
   2   6   1 20492.2 393.402   2
  -2   6  -1 20956.8 635.584   0
   2   6   1 20632.6 457.328   1
   2   6   1 20047.8 510.771   0
  -2  -6  -1 19509.2 497.309   0
  -2  -6  -2 57836.6 892.740   0
   2   6   2 61137.1 542.638   3
   2   6   2 58861.8 891.469   0
   2   6   2 59660.3 914.060   0
  -2   6  -2 61209.9 534.877   2
   2   6   2 60732.6 616.902   2
   2  -6   2 60579.8 969.725   0
   2   6   2 63230.7 734.976   1
  -2  -6  -2 58267.5 886.036   0
  -2   6  -2 60214.8 983.522   0
  -2   6  -2 59680.1 699.814   1
  -2   6  -3 60332.9 515.666   2
   2   6   3 62188.0 738.102   1
  -2  -6  -3 60999.4 998.255   0
  -2   6  -3 58333.4 952.838   0
   2   6   3 61187.6 561.402   3
   2   6   3 61506.4 645.910   2
   2  -6   3 58921.6 976.183   0
  -2   6  -3 58845.3 712.228   1
  -2  -6  -3 59134.1 977.949   0
   2   6   3 61876.7 1002.99   0
   2   6   3 61518.4 988.643   0
   2   6   4 21789.1 704.831   0
  -2  -6  -4 22659.7 695.773   0
  -2   6  -4 21935.6 480.535   1
   2  -6   4 21495.6 634.898   0
   2   6   4 22258.1 353.313   3
  -2   6  -4 22818.1 657.567   0
   2   6   4 21567.3 712.414   0
  -2  -6  -4 22030.1 701.707   0
  -2   6  -4 22842.5 327.558   2
   2   6   4 23058.2 540.069   1
   2   6   4 22022.8 437.812   2
  -2  -6  -5 1887.41 408.038   0
   2   6   5 2245.87 534.799   0
  -2   6  -5 2097.57 232.484   1
   2   6   5 2018.14 145.297   3
  -2   6  -5 1921.60 406.948   0
   2   6   5 2223.23 232.821   2
  -2   6  -5 2165.30 122.230   2
   2   6   5 2299.69 543.338   0
   2  -6   5 1969.54 449.518   0
   2  -6   5 1965.20 388.003   0
  -2  -6  -5 2264.18 88.0506   4
  -2  -6  -5 1782.41 510.629   0
   2   6   6 26214.8 423.174   3
  -2  -6  -6 27069.9 237.294   4
  -2  -6  -6 24320.1 796.998   0
   2   6   6 27704.2 848.116   0
  -2  -6  -6 25782.9 835.344   0
  -2   6  -6 26346.5 563.591   1
   2  -6   6 25348.4 714.866   0
   2   6   6 25997.0 455.491   2
  -2   6  -6 25579.8 692.282   0
   2   6   6 26661.6 835.007   0
  -2   6  -6 26919.5 318.917   2
   2  -6   6 25852.1 738.208   0
  -2   6  -7 221.129 156.882   1
  -2  -6  -7 344.899 75.1310   4
  -2  -6  -7 428.306 480.872   0
   2   6   7 266.821 131.431   2
  -2   6  -7 315.221 86.8872   2
   2  -6   7 326.244 354.925   0
  -2   6  -7 317.841 329.894   0
  -2  -6  -7 312.298 529.622   0
   2  -6   7 465.631 391.208   0
   2   6   7 261.288 94.0099   3
   2   6   7 434.124 482.352   0
   2   6   7 327.584 392.503   0
   2  -6   8 18910.8 688.909   0
   2   6   8 19320.5 964.156   0
   2  -6   8 17977.4 813.149   0
  -2   6  -8 20026.8 530.317   1
  -2   6  -8 20614.6 252.431   2
  -2  -6  -8 19927.1 951.046   0
   2   6   8 20660.3 420.299   3
   2   6   8 20926.8 992.429   0
  -2  -6  -8 21803.6 232.063   4
  -2  -6  -8 20684.5 888.953   0
   2   6   8 20863.7 454.310   2
  -2   6  -8 19530.7 761.339   0
   2   6   9 45864.9 1227.29   0
   2   6   9 48013.6 620.003   3
  -2  -6  -9 46148.0 1236.71   0
  -2   6  -9 52028.1 340.495   2
   2   6   9 48628.3 638.907   2
   2  -6   9 47512.8 1074.33   0
   2   6   9 48245.4 1299.67   0
   2  -6   9 46774.7 1027.12   0
  -2   6  -9 47812.4 784.950   1
  -2   6  -9 50648.0 1084.98   0
  -2  -6  -9 50489.9 1317.35   0
  -2  -6  -9 50569.6 353.038   4
   2   6  10 10687.6 1053.91   0
  -2  -6 -10 10526.8 1063.02   0
   2   6  10 10091.1 391.581   3
  -2  -6 -10 10972.9 1181.43   0
   2   6  10 10097.5 347.411   2
   2  -6  10 9795.08 901.169   0
   2  -6  10 9013.63 804.223   0
   2   6  10 11089.2 860.896   0
  -2   6 -10 10378.7 879.122   0
  -2   6 -10 9505.38 423.653   1
   2   6  11 2716.23 1063.53   0
   2  -6  11 1700.94 664.366   0
  -2   6 -11 2460.80 286.566   1
   2   6  11 1580.20 763.572   0
  -2  -6 -11 2643.11 1028.28   0
   2   6  11 1942.64 219.629   3
   2   6  11 2217.35 206.695   2
   2  -6  11 1562.39 603.509   0
  -2  -6 -11 2133.45 827.013   0
  -2   6 -11 2101.53 756.264   0
   2   6  12 2185.44 201.917   2
   2   6  12 2361.71 256.157   3
  -2   6 -12 2211.36 769.064   0
   2  -6  12 1318.39 590.772   0
   2  -6  12 2011.44 891.029   0
  -2   6 -12 2685.49 338.831   1
   2   6  13 47986.3 728.767   3
   2  -6  13 45690.0 1215.45   0
  -2   6 -13 46258.2 858.792   1
  -2   6 -13 44852.8 1217.96   0
   2   6  13 48338.9 650.508   2
   2  -6  13 46174.8 1199.68   0
   2   6  14 46223.2 644.076   2
   2   6  14 44796.6 731.776   3
  -2   6 -14 42567.1 1330.22   0
   2  -6  14 43856.5 1393.47   0
  -2   6 -14 44258.5 863.479   1
   2  -6  14 44296.5 1338.90   0
   2   6  15 1466.25 202.720   3
   2   6  15 1441.31 236.481   2
  -2   6 -15 1507.65 400.950   1
  -2   6 -16 138.032 252.296   1
   2   6  16 308.814 226.774   2
  -2  -6 -16 229.010 243.628   1
   2   6  16 147.089 219.162   3
   2   6  17 11851.3 510.307   3
  -2   6 -17 11908.3 596.338   1
  -2  -6 -17 12912.6 652.979   1
  -2   6 -18 16911.5 690.952   1
  -2  -6 -18 17778.5 689.657   1
   2   6  18 17547.0 614.165   3
   2   6  19 1050.70 301.413   3
  -2  -6 -19 1610.75 522.488   1
  -2   6 -19 987.443 329.894   1
   2   6  20 1123.48 345.594   3
  -2   6 -20 1222.98 508.336   1
   2   6  21 3249.00 467.562   3
  -2  -6 -21 4109.81 757.277   1
  -2   6 -21 3165.63 694.627   1
   2   6  22 1024.55 475.083   3
  -2  -6 -22 1244.17 701.970   1
  -2   6 -22 1227.46 559.547   1
   2   6  23 699.943 488.834   3
  -2   6 -23 865.061 628.859   1
  -2   6 -24 2040.94 723.501   1
  -2   7  24 181.112 382.177   3
  -2   7  23 230.574 376.355   3
   2  -7 -23 165.569 450.683   1
  -2   7  22 192.144 292.530   3
   2  -7 -22 555.139 507.617   1
   2  -7 -21 3246.27 616.314   1
   2   7 -21 3390.44 519.456   1
  -2   7  21 3503.52 380.834   3
  -2   7  20 2554.76 411.043   3
   2   7 -20 2627.53 500.467   1
  -2   7  20 2191.19 324.688   2
   2  -7 -20 2041.85 499.857   1
  -2   7  19 1849.17 333.488   3
   2   7 -19 1930.43 496.941   1
   2  -7 -19 1776.28 351.310   4
  -2   7  19 1699.20 371.192   2
   2  -7 -18 934.702 246.901   4
  -2   7  18 736.157 289.690   3
  -2   7  18 866.232 285.282   2
   2   7 -18 713.129 292.880   1
  -2   7  17 19780.6 533.258   2
  -2   7  17 18653.7 469.507   3
   2   7 -17 18428.6 550.956   1
   2  -7 -17 20000.5 484.780   4
   2  -7 -16 3225.10 313.532   4
  -2   7  16 3428.40 279.237   3
  -2   7  16 3185.13 337.188   2
   2   7 -15 127.005 181.515   1
   2  -7 -15 212.438 146.107   4
  -2   7  15 270.576 208.686   2
   2   7 -15 110.786 180.503   3
  -2   7  14 9282.61 368.572   2
  -2   7  14 8968.25 318.811   3
   2  -7 -14 8963.64 343.210   4
   2   7 -14 8792.69 414.685   3
   2  -7 -13 11080.0 357.697   4
  -2   7  13 10953.3 325.481   3
  -2   7  13 10576.5 416.812   2
   2   7 -13 11191.8 422.014   3
  -2   7  12 2746.37 227.615   3
   2   7 -12 2894.52 196.405   2
   2   7 -12 2638.98 294.840   1
  -2   7  12 2498.66 284.019   2
   2  -7 -12 2740.50 238.894   4
   2   7 -12 2525.33 240.940   3
  -2   7  11 38731.6 1244.88   0
   2  -7 -11 37242.3 1248.85   0
   2   7 -11 40098.8 648.430   3
   2   7 -11 40031.2 479.560   2
  -2   7  11 37523.4 457.351   3
   2   7 -11 38919.2 657.466   1
  -2  -7  11 37545.1 612.224   0
  -2   7  11 38675.9 649.355   2
   2  -7 -11 38508.9 565.481   4
  -2   7  11 40183.9 1295.20   0
  -2  -7  11 36465.6 604.112   0
  -2  -7  10 13620.9 346.488   0
   2   7 -10 15190.2 470.050   1
  -2   7  10 14285.4 287.618   3
   2  -7 -10 13407.3 354.543   4
   2   7 -10 15252.2 307.743   2
  -2   7  10 14682.2 410.894   2
  -2   7  10 14271.0 1006.38   0
  -2   7  10 12541.4 1187.38   0
  -2  -7  10 13720.5 358.346   0
   2   7 -10 14628.8 415.170   3
   2  -7 -10 13614.0 1128.86   0
  -2   7   9 15976.7 1083.30   0
  -2   7   9 15034.7 268.310   3
   2   7  -9 15856.9 423.877   3
   2   7  -9 15899.0 332.287   2
   2  -7  -9 14611.6 352.175   4
  -2   7   9 14275.3 1081.07   0
  -2   7   9 15514.4 481.092   2
  -2   7   9 14681.4 421.618   1
   2   7  -9 15104.4 434.875   1
   2  -7  -9 14152.3 1065.03   0
  -2   7   8 10747.4 760.317   0
   2  -7  -8 11517.0 352.784   4
  -2   7   8 10903.7 217.988   3
  -2   7   8 11025.0 367.524   2
   2  -7  -8 11009.2 948.339   0
   2   7  -8 11333.4 286.171   2
   2   7  -8 11764.3 357.671   3
  -2   7   8 11439.8 382.017   1
   2   7  -8 11077.5 402.303   1
  -2   7   8 10807.5 1001.99   0
  -2   7   7 1146.42 184.086   2
   2  -7  -7 1364.86 632.262   0
   2   7  -7 1089.81 168.446   1
  -2   7   7 1201.15 97.3535   3
  -2   7   7 1182.49 231.001   1
   2   7  -7 1403.70 224.939   3
  -2   7   7 1142.56 530.500   0
   2   7  -7 1109.96 166.763   2
   2  -7  -7 1067.84 161.972   4
  -2   7   7 1017.98 645.102   0
  -2   7   6 9195.46 678.635   0
  -2   7   6 9480.09 841.610   0
  -2   7   6 9232.94 329.660   2
  -2   7   6 9972.10 161.065   3
   2  -7  -6 8791.98 878.769   0
   2   7  -6 9926.77 378.963   1
   2   7  -6 10128.9 326.077   3
  -2   7   6 9951.78 369.622   1
   2   7  -6 9920.26 305.476   2
   2   7  -5 74390.0 674.635   2
   2   7  -5 76667.8 689.381   3
   2   7  -5 76781.4 822.630   1
  -2   7   5 73953.3 1358.76   0
  -2   7   5 74202.3 816.787   1
  -2   7   5 70808.3 1337.30   0
   2  -7  -5 74471.4 1332.91   0
  -2   7   5 71289.3 743.281   2
  -2   7   4 123.004 111.115   1
  -2   7   4 123.423 378.933   0
   2   7  -4 82.1073 92.3423   2
  -2   7   4 125.138 340.319   0
   2  -7  -4 277.077 308.565   0
   2   7  -4 5.42815 80.6245   3
  -2   7   4 107.402 97.8342   2
   2   7  -4 10.2426 112.696   1
  -2   7   3 7636.52 782.022   0
   2   7  -3 8618.04 314.552   2
  -2   7   3 8777.43 585.140   0
  -2   7   3 7946.84 304.564   2
   2   7  -3 8371.44 267.755   3
   2  -7  -3 6561.46 591.473   0
  -2   7   3 7991.59 321.201   1
   2   7  -3 8364.56 346.595   1
  -2   7   2 5038.38 274.582   1
   2  -7  -2 4858.86 601.138   0
   2   7  -2 4807.26 219.762   3
   2   7  -2 4594.04 261.021   2
  -2   7   2 4699.15 257.061   2
  -2   7   2 4923.11 560.942   0
   2   7  -2 4464.11 251.942   1
   2   7  -1 195.378 98.8406   3
  -2   7   1 130.938 178.793   1
   2   7  -1 132.058 114.434   2
  -2  -7   1 124.646 148.420   0
   2  -7  -1-16.0721 251.628   0
   2   7  -1 109.523 132.600   0
  -2   7   1 87.8791 312.860   0
   2   7  -1 98.2614 150.296   0
  -2   7   1 223.476 151.725   2
  -2   7   0 1312.09 188.322   2
   2   7   0 1194.83 163.717   2
  -2   7   0 1441.57 536.543   0
   2   7   0 1308.46 139.673   3
   2   7   0 1020.05 295.476   0
  -2   7   0 1199.66 180.846   1
   2   7   0 1514.29 239.073   1
   2  -7   0 966.397 384.730   0
  -2  -7   0 1153.40 288.661   0
   2   7   0 966.511 236.030   0
   2   7   1 121126. 1189.42   0
  -2   7  -1 126136. 1439.78   0
   2   7   1 124099. 1040.66   1
   2   7   1 123159. 896.859   2
   2   7   1 124953. 778.082   3
  -2  -7  -1 118427. 1168.12   0
  -2   7  -1 124377. 1068.20   1
  -2   7  -1 125645. 839.684   2
   2  -7   1 123845. 1421.51   0
   2   7   1 125970. 1207.28   0
  -2  -7  -1 120594. 1195.24   0
   2   7   2 4860.66 399.223   0
  -2   7  -2 4760.52 310.376   1
   2   7   2 4250.12 438.062   0
   2   7   2 4761.35 267.171   2
   2   7   2 4488.98 231.657   3
  -2   7  -2 4564.48 456.363   0
   2  -7   2 4265.46 456.465   0
  -2   7  -2 4745.70 236.495   2
  -2  -7  -2 4960.77 515.907   0
  -2  -7  -2 4725.51 386.197   0
   2   7   2 4855.73 340.013   1
   2   7   3 19769.7 716.197   0
   2   7   3 19648.1 357.165   3
   2   7   3 19670.9 619.292   0
  -2   7  -3 19921.5 348.411   2
   2   7   3 20360.5 514.645   1
  -2  -7  -3 19113.4 608.356   0
  -2   7  -3 20232.0 616.604   0
   2  -7   3 19780.7 657.191   0
   2   7   3 19971.3 448.072   2
  -2   7  -3 19753.8 483.851   1
  -2  -7  -3 18875.3 683.753   0
   2   7   4 444.447 151.580   1
  -2   7  -4 599.186 198.665   1
  -2   7  -4 421.766 393.977   0
   2   7   4 456.605 110.833   3
   2   7   4 300.235 132.351   2
  -2   7  -4 597.623 155.619   2
   2  -7   4 297.640 283.857   0
   2   7   4 1013.45 469.682   0
  -2  -7  -4 437.818 433.437   0
  -2  -7  -4 405.149 351.040   0
   2   7   4 252.592 358.143   0
   2  -7   5 63941.4 1059.19   0
   2  -7   5 67148.7 1085.06   0
  -2   7  -5 69178.6 568.568   2
  -2   7  -5 67044.1 1079.43   0
  -2  -7  -5 66325.4 1219.77   0
   2   7   5 66865.1 736.091   2
   2   7   5 68207.8 630.731   3
   2   7   5 69351.1 1265.64   0
  -2   7  -5 67017.7 857.614   1
   2   7   5 69016.9 1250.43   0
  -2  -7  -5 69069.6 418.867   4
  -2  -7  -5 64907.8 1213.37   0
   2  -7   6 6393.07 475.221   0
  -2  -7  -6 8495.22 835.317   0
  -2  -7  -6 9056.01 176.869   4
  -2   7  -6 7196.86 594.960   0
   2   7   6 9015.47 304.966   3
  -2   7  -6 8584.51 401.966   1
  -2   7  -6 8778.34 224.580   2
   2   7   6 7438.77 739.323   0
  -2  -7  -6 8068.82 796.859   0
   2   7   6 8648.03 326.589   2
   2  -7   6 9381.50 675.193   0
   2   7   6 8183.15 738.917   0
   2  -7   7 16231.0 664.439   0
  -2  -7  -7 15348.5 208.957   4
   2   7   7 15744.0 825.641   0
   2  -7   7 14176.7 671.817   0
  -2   7  -7 15815.6 282.773   2
  -2  -7  -7 14389.8 893.067   0
   2   7   7 14297.5 823.999   0
  -2   7  -7 14788.6 727.069   0
   2   7   7 15774.8 392.843   3
  -2  -7  -7 14916.2 881.990   0
  -2   7  -7 15339.1 501.125   1
   2   7   7 15096.4 413.671   2
   2   7   8 11060.7 912.334   0
   2  -7   8 11376.8 750.534   0
  -2   7  -8 11761.3 462.308   1
   2  -7   8 11442.7 781.048   0
  -2  -7  -8 11522.2 846.644   0
  -2   7  -8 12389.2 231.980   2
   2   7   8 11185.7 875.534   0
   2   7   8 11986.1 416.731   2
   2   7   8 11707.4 373.858   3
  -2   7  -8 10922.6 743.681   0
  -2  -7  -8 10684.9 864.810   0
   2   7   9 9114.74 1078.74   0
   2   7   9 10010.1 343.897   3
  -2   7  -9 10063.4 469.097   1
  -2   7  -9 10316.7 200.875   2
   2   7   9 9871.33 387.722   2
   2  -7   9 9429.52 732.246   0
  -2   7  -9 8899.27 740.528   0
  -2  -7  -9 8997.25 955.441   0
  -2  -7  -9 9609.09 938.222   0
   2  -7   9 9558.52 778.853   0
   2   7   9 9593.27 910.257   0
   2  -7  10 223.983 444.736   0
  -2  -7 -10 170.615 539.274   0
  -2   7 -10 135.016 511.082   0
   2   7  10 162.994 608.685   0
   2   7  10-70.9334 116.250   2
  -2  -7 -10 376.373 574.416   0
   2   7  10-156.433 537.133   0
  -2   7 -10 173.779 195.606   1
   2   7  10 190.755 121.683   3
   2  -7  10 61.1306 451.703   0
   2  -7  11 7964.70 921.302   0
  -2   7 -11 8166.44 434.221   1
  -2   7 -11 8913.49 965.902   0
   2   7  11 8386.10 338.448   2
  -2  -7 -11 8280.25 1308.74   0
   2   7  11 7314.99 1141.98   0
   2   7  11 8408.55 352.114   3
   2  -7  11 7814.89 898.820   0
   2   7  12 2413.04 273.709   3
   2  -7  12 1567.08 742.293   0
  -2   7 -12 2293.03 323.341   1
   2   7  12 2123.86 236.107   2
  -2   7 -12 2217.01 771.719   0
   2  -7  12 1746.31 754.972   0
  -2   7 -13 13595.6 1117.53   0
  -2   7 -13 12872.1 570.035   1
   2   7  13 13373.0 416.255   2
   2   7  13 13707.6 442.547   3
   2  -7  13 13118.8 1088.92   0
   2   7  14 57.8334 156.186   3
   2   7  14 110.938 135.999   2
   2   7  15 72468.5 950.621   3
  -2   7 -15 72769.8 1179.29   1
   2   7  15 72216.6 853.081   2
  -2   7 -16 12410.0 620.617   1
   2   7  16 11836.9 498.217   3
   2   7  16 12559.8 426.767   2
   2   7  17 2209.69 348.674   2
   2   7  17 2688.50 377.532   3
  -2  -7 -17 2280.07 553.049   1
  -2   7 -17 2254.44 451.947   1
  -2   7 -18 556.057 450.308   1
  -2  -7 -18 575.560 406.790   1
   2   7  18 420.971 249.202   3
   2   7  19 94.9450 230.745   3
  -2   7 -19 71.5847 318.187   1
  -2  -7 -19 101.319 338.790   1
  -2  -7 -20 100.061 343.967   1
   2   7  20 19.3405 260.891   3
  -2   7 -21 1384.56 704.059   1
  -2  -7 -21 1691.70 663.280   1
   2   7  22 172.471 355.526   3
  -2   7 -22 180.324 408.869   1
  -2  -7 -22 340.066 451.285   1
  -2   7 -23 6719.05 692.108   1
   2   7  23 8714.55 710.373   3
  -2  -7 -23 6839.40 715.199   1
   2  -8 -23 427.261 551.066   1
   2  -8 -22 685.373 467.677   1
  -2   8  21 1554.30 392.802   2
   2  -8 -21 1464.58 441.861   1
   2  -8 -20 304.924 430.422   1
  -2   8  20 60.5763 290.968   2
   2   8 -20 301.765 265.052   1
  -2   8  19-10.4993 212.127   2
   2   8 -19-65.4627 251.881   1
   2   8 -18 129.982 317.536   1
  -2   8  18 142.041 243.225   3
   2  -8 -18 199.977 221.588   4
   2   8 -17 18665.8 608.206   1
  -2   8  17 17806.8 481.176   3
  -2   8  17 18943.7 567.812   2
   2  -8 -17 18945.1 491.452   4
  -2   8  16 24140.7 501.509   3
  -2   8  16 24689.8 610.126   2
   2   8 -16 23548.9 620.558   1
   2  -8 -16 23565.3 516.471   4
   2   8 -15 11880.6 486.950   3
   2  -8 -15 10417.4 369.097   4
  -2   8  15 10300.5 340.561   3
  -2   8  15 10911.9 441.874   2
   2   8 -15 11075.7 485.882   1
  -2   8  14 1011.76 251.681   2
   2   8 -14 869.475 269.435   1
   2  -8 -14 876.121 229.919   4
  -2   8  14 1066.47 226.786   3
   2   8 -14 733.871 219.339   3
   2   8 -13 262.994 199.010   1
  -2   8  13 256.743 175.785   2
  -2   8  13 176.658 140.969   3
   2   8 -13 344.064 236.142   3
   2  -8 -13 358.604 178.651   4
   2   8 -12 22495.6 568.374   1
   2  -8 -12 22641.5 453.477   4
  -2   8  12 21820.5 382.178   3
   2   8 -12 23684.6 551.232   3
   2   8 -12 23207.9 389.937   2
  -2   8  12 22106.2 542.919   2
   2  -8 -11 2709.88 207.604   4
   2   8 -11 3172.36 280.439   3
  -2   8  11 2868.22 179.902   3
   2   8 -11 3260.08 410.884   1
   2   8 -11 2931.14 195.020   2
  -2   8  11 3431.73 325.901   2
   2  -8 -10 1244.72 788.786   0
  -2   8  10 2207.51 161.351   3
   2   8 -10 2154.23 187.377   2
  -2   8  10 1663.36 923.910   0
   2   8 -10 2238.43 303.452   1
  -2   8  10 2200.83 203.388   2
   2   8 -10 2407.78 244.518   3
   2  -8 -10 1906.78 216.045   4
  -2   8  10 1454.82 937.847   0
  -2   8   9 5339.67 370.825   1
  -2   8   9 3871.65 1054.43   0
  -2   8   9 3733.18 883.331   0
   2   8  -9 5169.65 279.527   3
  -2   8   9 4467.72 164.982   3
   2  -8  -9 4768.84 262.348   4
   2   8  -9 4711.56 302.998   1
   2   8  -9 4632.13 238.429   2
  -2   8   9 4599.48 308.257   2
   2  -8  -9 4295.33 892.009   0
   2   8  -8 758.509 249.340   1
   2  -8  -8 737.984 724.892   0
   2   8  -8 669.996 144.996   2
  -2   8   8 587.523 509.150   0
  -2   8   8 339.407 529.669   0
  -2   8   8 1034.18 270.227   2
  -2   8   8 718.525 115.595   3
  -2   8   8 933.269 168.692   1
   2   8  -8 786.408 166.495   3
   2  -8  -8 647.000 133.472   4
   2   8  -7 7444.87 259.216   2
  -2   8   7 7442.34 162.805   3
   2   8  -7 7423.61 317.650   3
  -2   8   7 6166.86 889.667   0
  -2   8   7 5517.33 997.159   0
   2  -8  -7 6212.31 878.079   0
   2   8  -7 6279.76 345.089   1
  -2   8   7 7144.23 348.219   1
   2  -8  -7 7832.65 315.354   4
  -2   8   7 7470.88 386.978   2
   2   8  -6 9160.36 329.748   2
  -2   8   6 7867.91 788.391   0
  -2   8   6 9292.39 363.158   2
   2   8  -6 8913.09 311.714   3
   2  -8  -6 7304.43 793.200   0
  -2   8   6 7887.87 861.175   0
  -2   8   6 7988.27 370.861   1
   2   8  -6 9110.26 385.169   1
   2   8  -5 15208.0 455.032   1
  -2   8   5 16239.1 447.846   1
  -2   8   5 15970.9 870.650   0
  -2   8   5 15985.9 996.731   0
   2   8  -5 16357.1 389.752   3
  -2   8   5 16393.2 470.241   2
   2  -8  -5 15485.4 821.034   0
   2   8  -5 16194.7 367.574   2
   2   8  -4 35947.9 501.137   3
  -2   8   4 36103.4 1025.31   0
   2   8  -4 36581.8 642.686   1
  -2   8   4 37318.8 661.397   1
   2   8  -4 37816.8 540.221   2
  -2   8   4 35185.0 599.496   2
   2  -8  -4 35741.7 988.132   0
  -2   8   4 35788.8 984.890   0
   2   8  -3 19839.3 418.052   2
   2   8  -3 19763.9 482.059   1
   2  -8  -3 19102.3 821.848   0
  -2   8   3 20135.6 816.112   0
  -2   8   3 20397.1 478.757   2
  -2   8   3 18798.3 742.312   0
   2   8  -3 19903.5 372.689   3
  -2   8   3 18983.6 510.698   1
   2   8  -2 16013.8 342.791   3
  -2   8   2 15361.3 397.921   2
  -2   8   2 14712.2 446.857   1
   2   8  -2 15102.5 389.794   2
  -2   8   2 14548.3 771.866   0
   2   8  -2 14950.1 433.694   1
  -2   8   1 14314.2 449.055   1
   2   8  -1 14829.0 443.803   1
   2   8  -1 14765.9 359.039   0
   2   8  -1 14777.3 391.592   2
  -2   8   1 14399.5 378.473   2
   2   8  -1 14106.8 364.047   0
   2  -8  -1 14169.7 710.695   0
   2   8  -1 14423.1 321.522   3
  -2   8   1 13654.8 583.570   0
  -2  -8   1 13698.0 344.103   0
  -2   8   0 3943.66 282.776   1
  -2   8   0 4277.75 591.667   0
   2  -8   0 3725.48 512.289   0
   2   8   0 4076.79 232.131   2
  -2   8   0 4012.45 252.454   2
   2   8   0 3954.58 388.158   0
  -2  -8   0 4027.22 473.366   0
   2   8   0 4269.31 308.262   1
   2   8   0 3665.92 362.134   0
   2   8   0 3830.07 198.556   3
   2   8   1 594.941 141.031   1
  -2   8  -1 412.030 127.453   2
   2   8   1 503.893 186.453   2
   2   8   1 722.145 144.411   3
  -2   8  -1 481.462 134.537   1
  -2  -8  -1 578.092 325.848   0
   2   8   1 481.365 234.625   0
  -2   8  -1 549.264 343.367   0
   2  -8   1 690.697 425.334   0
   2   8   1 465.693 301.824   0
  -2   8  -2 301.099 214.717   1
   2   8   2 77.3220 321.918   0
  -2  -8  -2 248.247 276.923   0
  -2  -8  -2 175.664 273.857   0
   2   8   2 152.637 277.077   0
   2  -8   2 245.779 343.905   0
   2   8   2 166.192 109.803   3
  -2   8  -2 122.832 82.9164   2
   2   8   2 97.3848 111.564   2
  -2   8  -2 63.0644 339.145   0
   2   8   2 230.247 158.501   1
   2   8   3 13208.2 639.218   0
  -2   8  -3 13494.1 336.888   2
  -2   8  -3 14128.5 520.562   1
  -2  -8  -3 13776.0 766.556   0
   2   8   3 13653.4 683.392   0
   2   8   3 13620.7 317.229   3
   2   8   3 13898.0 510.771   1
   2   8   3 13231.6 434.401   2
  -2  -8  -3 13206.3 715.421   0
   2  -8   3 12469.5 603.070   0
  -2   8  -3 13490.2 638.440   0
   2   8   4 1122.41 178.084   1
   2   8   4 1178.60 550.942   0
  -2   8  -4 1268.96 441.610   0
  -2  -8  -4 1117.23 555.122   0
  -2   8  -4 1228.10 159.157   2
   2   8   4 1118.20 186.528   2
  -2   8  -4 1066.91 229.659   1
   2   8   4 753.863 451.644   0
   2  -8   4 1088.91 491.810   0
  -2  -8  -4 1080.28 481.460   0
   2   8   4 1233.47 146.960   3
  -2   8  -5 2643.33 290.755   1
   2   8   5 2768.20 277.329   2
  -2   8  -5 2273.57 447.771   0
  -2  -8  -5 2511.41 677.992   0
   2   8   5 2660.58 555.091   0
  -2   8  -5 2852.33 184.410   2
   2   8   5 3322.85 233.984   3
   2  -8   5 2483.79 514.631   0
  -2  -8  -5 2254.04 546.982   0
   2   8   5 2504.35 586.754   0
   2  -8   5 2409.27 483.881   0
   2   8   5 3353.59 346.772   1
  -2  -8  -6 22749.1 1099.58   0
  -2   8  -6 23465.6 589.306   1
   2   8   6 23720.7 425.298   3
   2   8   6 23554.3 1064.72   0
  -2   8  -6 23923.2 375.694   2
   2  -8   6 22136.7 764.729   0
  -2  -8  -6 21374.2 849.667   0
   2   8   6 23679.8 555.332   2
   2  -8   6 23066.9 788.579   0
  -2  -8  -6 23310.2 284.053   4
  -2   8  -6 22909.6 779.862   0
   2   8   6 22815.4 903.948   0
   2   8   7 1936.69 790.185   0
   2  -8   7 1769.79 552.769   0
  -2   8  -7 1775.86 253.543   1
  -2  -8  -7 2213.15 764.206   0
   2   8   7 2182.86 207.721   3
  -2   8  -7 1617.46 144.080   2
   2   8   7 1817.09 240.765   2
  -2   8  -7 1615.86 544.533   0
   2  -8   7 1929.64 554.700   0
  -2  -8  -7 1493.53 774.793   0
   2   8   7 1370.50 707.277   0
   2  -8   8 3547.18 666.448   0
   2   8   8 4613.70 766.227   0
  -2   8  -8 4571.10 362.828   1
   2  -8   8 5031.54 694.963   0
  -2  -8  -8 3689.30 987.579   0
  -2   8  -8 4543.96 196.530   2
   2   8   8 4483.20 292.454   2
  -2   8  -8 4048.64 670.183   0
   2   8   8 4113.04 225.755   3
  -2  -8  -8 4024.50 802.759   0
   2   8   8 3404.31 897.091   0
  -2   8  -9 15219.0 543.397   1
   2   8   9 14597.1 1312.52   0
  -2   8  -9 14148.2 866.977   0
   2  -8   9 14041.8 855.706   0
  -2  -8  -9 13114.0 1182.52   0
   2   8   9 14266.1 397.879   3
   2   8   9 14845.4 452.810   2
  -2  -8  -9 12980.5 1200.52   0
   2   8   9 13995.0 1066.56   0
   2  -8   9 13444.7 804.378   0
   2   8  10 34597.5 658.977   2
   2  -8  10 33073.1 1134.61   0
   2   8  10 31505.5 1438.46   0
  -2  -8 -10 30790.5 1557.35   0
  -2  -8 -10 34914.1 1518.44   0
   2   8  10 32601.7 559.081   3
  -2   8 -10 34202.3 771.389   1
  -2   8 -10 32902.1 923.331   0
   2  -8  10 32705.7 1031.08   0
   2   8  10 33930.9 1478.89   0
   2  -8  11 4608.68 813.390   0
  -2   8 -11 4980.68 862.410   0
   2   8  11 5717.60 309.338   3
  -2   8 -11 5530.01 394.679   1
   2   8  11 5232.00 312.431   2
   2   8  12 1044.75 222.062   3
  -2   8 -12 1162.93 315.584   1
   2   8  13 6301.94 339.395   3
   2   8  13 6740.05 345.001   2
  -2   8 -13 6788.05 474.286   1
   2   8  14 633.291 202.315   2
  -2   8 -14 578.785 273.741   1
   2   8  15 176.511 208.011   3
   2   8  15 131.901 172.515   2
  -2   8 -16 11634.8 562.216   1
   2   8  16 13016.1 500.975   3
   2   8  16 13116.9 468.895   2
  -2   8 -17 5388.41 655.458   1
   2   8  17 5474.70 454.302   3
   2   8  17 5048.93 399.621   2
  -2   8 -18 338.316 391.182   1
   2   8  18 38.9336 194.681   2
  -2  -8 -18 74.0250 391.972   1
   2   8  18 285.067 252.492   3
   2   8  19 783.053 321.135   3
  -2   8 -19 866.748 535.375   1
  -2  -8 -19 802.981 514.789   1
   2   8  20 807.611 369.558   3
  -2  -8 -20 931.377 518.904   1
  -2   8 -21-23.8488 476.304   1
   2   8  21 310.698 354.430   3
  -2  -8 -21 139.976 444.990   1
  -2   8 -22 4853.00 781.690   1
   2   8  22 5214.79 629.885   3
  -2  -8 -22 5669.68 940.163   1
   2  -9 -22 1689.88 633.423   1
  -2   9  21 3490.88 389.682   2
   2   9 -21 3903.90 581.030   1
   2  -9 -21 3592.05 600.180   1
   2   9 -20 314.560 401.562   1
  -2   9  20 497.742 336.299   2
   2   9 -19 12956.5 702.365   1
  -2   9  19 12949.9 537.406   2
   2   9 -18 683.783 304.509   1
  -2   9  18 928.270 372.459   2
   2   9 -17 283.856 356.208   1
  -2   9  17 69.3222 203.318   2
   2   9 -16 105.576 274.852   1
  -2   9  16 89.1816 194.993   2
   2  -9 -16-38.0051 186.853   4
  -2   9  15 15983.1 565.425   2
   2   9 -15 15528.3 556.781   3
   2  -9 -15 14965.4 454.969   4
   2   9 -15 15593.9 557.130   1
   2   9 -14 26599.6 627.354   3
  -2   9  14 27134.1 670.045   2
   2  -9 -14 26148.3 544.989   4
   2   9 -13 7290.78 379.130   3
   2   9 -13 7467.47 410.063   1
   2  -9 -13 7264.38 384.200   4
  -2   9  12 3789.02 347.385   2
   2   9 -12 4119.36 380.059   1
   2   9 -12 3640.03 226.465   2
   2  -9 -12 3741.73 312.015   4
   2   9 -12 4207.10 313.519   3
   2   9 -11 564.608 194.244   2
   2   9 -11 479.429 260.434   1
   2  -9 -11 809.235 211.867   4
  -2   9  11 993.090 273.959   2
   2   9 -11 754.101 225.575   3
   2   9 -10 12579.8 468.421   1
   2   9 -10 12938.5 420.005   3
   2   9 -10 13170.3 346.374   2
  -2   9  10 11997.8 468.244   2
  -2   9  10 13114.5 481.422   1
   2  -9 -10 12808.8 368.132   4
  -2   9   9 545.914 281.753   1
   2   9  -9 246.232 191.382   1
   2  -9  -9 267.654 650.668   0
  -2   9   9 285.758 614.284   0
  -2   9   9 448.387 654.408   0
   2  -9  -9 288.068 148.798   4
   2   9  -9 178.096 141.578   2
  -2   9   9 470.963 223.874   2
   2   9  -9 346.693 177.365   3
  -2   9   8 843.602 786.261   0
   2   9  -8 1237.21 211.441   1
   2  -9  -8 1669.69 865.061   0
   2   9  -8 1424.07 195.172   2
  -2   9   8 1510.50 233.979   2
   2   9  -8 1626.96 217.720   3
  -2   9   8 1449.60 328.199   1
   2  -9  -8 1318.94 190.929   4
  -2   9   8 514.477 525.099   0
   2   9  -7 8135.70 307.709   2
   2   9  -7 8538.19 345.230   3
  -2   9   7 7509.79 997.808   0
  -2   9   7 8539.50 377.946   2
   2   9  -7 7754.01 403.398   1
   2  -9  -7 8350.49 1238.04   0
  -2   9   7 9241.05 451.147   1
  -2   9   7 7261.11 1096.09   0
   2  -9  -7 8176.55 327.804   4
   2   9  -6 796.066 204.549   3
   2  -9  -6 623.580 502.295   0
  -2   9   6 815.547 728.905   0
   2   9  -6 1317.15 255.217   2
  -2   9   6 489.814 445.319   0
  -2   9   6 1338.88 229.442   2
   2   9  -6 842.498 255.202   1
  -2   9   6 693.019 165.268   1
  -2   9   5 485.735 581.188   0
  -2   9   5 500.313 424.903   0
  -2   9   5 705.814 204.561   2
   2  -9  -5 490.138 529.890   0
   2   9  -5 728.099 248.765   1
   2   9  -5 676.423 149.005   3
  -2   9   5 700.369 254.544   1
   2   9  -5 941.840 204.571   2
  -2   9   4 2133.63 245.470   1
  -2   9   4 1791.90 240.066   2
  -2   9   4 1501.17 537.829   0
  -2   9   4 1310.95 581.112   0
   2   9  -4 1958.40 200.194   2
   2  -9  -4 1535.61 759.068   0
   2   9  -4 1903.63 191.836   3
   2   9  -4 1931.95 283.403   1
  -2   9   3 4262.09 307.981   1
   2   9  -3 4280.58 316.319   1
   2  -9  -3 4327.00 721.208   0
   2   9  -3 4277.76 281.115   2
  -2   9   3 4765.57 741.974   0
  -2   9   3 4222.56 277.516   2
  -2   9   3 3786.47 758.215   0
   2   9  -3 4308.49 226.305   3
   2  -9  -2 26228.0 984.333   0
   2   9  -2 28433.1 443.237   3
   2   9  -2 28749.4 558.259   2
  -2   9   2 27618.8 898.509   0
  -2   9   2 27647.5 507.381   2
  -2   9   2 28051.2 910.263   0
   2   9  -2 29000.1 650.615   1
  -2   9   2 28276.7 609.477   1
   2   9  -1 22399.7 564.091   1
   2   9  -1 21624.6 494.243   2
  -2   9   1 22042.0 481.636   2
   2   9  -1 20624.7 416.241   0
   2   9  -1 21947.2 438.825   0
  -2  -9   1 20161.9 421.399   0
  -2   9   1 20420.5 803.442   0
   2   9  -1 22602.8 408.701   3
  -2   9   1 21831.6 566.115   1
  -2   9   0 293.445 160.385   1
   2  -9   0 489.977 473.642   0
   2   9   0 887.937 254.669   1
   2   9   0 477.800 314.363   0
  -2   9   0 548.159 162.484   2
  -2   9   0 565.847 452.063   0
   2   9   0 594.658 154.250   3
  -2  -9   0 386.776 237.953   0
   2   9   0 573.166 159.269   2
   2   9   0 427.562 302.207   0
  -2   9  -1 78.5878 166.580   1
  -2   9  -1 101.888 128.685   2
  -2  -9  -1 88.3775 244.161   0
  -2   9  -1 89.3133 362.592   0
   2   9   1 81.4734 253.321   0
   2  -9   1 179.186 375.000   0
   2   9   1 119.466 147.178   1
   2   9   1 182.564 348.301   0
   2   9   1 110.555 118.892   2
   2   9   1 85.8785 120.557   3
  -2   9  -2 818.708 245.066   1
  -2  -9  -2 546.571 339.978   0
   2   9   2 654.672 441.349   0
  -2   9  -2 865.821 438.522   0
  -2   9  -2 887.819 133.811   2
   2   9   2 862.073 187.932   2
   2  -9   2 1004.75 531.674   0
   2   9   2 768.375 418.334   0
   2   9   2 990.737 172.421   3
   2   9   2 1168.96 275.679   1
   2   9   3 1626.41 488.537   0
  -2   9  -3 1483.47 283.026   1
  -2   9  -3 1509.53 413.582   0
   2   9   3 1614.93 164.156   3
   2   9   3 1163.81 496.189   0
   2  -9   3 1688.84 509.426   0
   2   9   3 1638.40 214.565   2
  -2   9  -3 1430.70 163.010   2
   2   9   3 1577.38 255.305   1
  -2  -9  -3 1548.55 526.746   0
   2   9   4 8392.07 774.756   0
  -2   9  -4 8547.46 652.420   0
   2   9   4 9141.88 284.986   3
  -2  -9  -4 8213.41 701.343   0
   2   9   4 8889.97 349.060   2
  -2   9  -4 9581.45 499.948   1
   2  -9   4 8944.43 592.723   0
  -2   9  -4 9274.15 276.320   2
   2   9   4 9752.56 480.458   1
  -2  -9  -4 8222.99 851.724   0
   2   9   4 7438.86 784.134   0
   2   9   5 633.768 205.886   3
   2  -9   5 325.303 347.231   0
  -2  -9  -5 524.859 614.886   0
   2   9   5 125.614 144.554   2
  -2   9  -5 490.368 117.743   2
   2  -9   5 452.302 387.306   0
  -2  -9  -5 364.821 518.679   0
   2   9   5 468.336 572.309   0
   2   9   5 372.961 238.735   1
   2   9   5 729.372 588.993   0
  -2   9  -5 713.689 193.925   1
  -2   9  -5 318.520 337.071   0
  -2   9  -6 251.552 181.289   1
   2   9   6 492.692 584.172   0
   2   9   6 451.423 164.294   3
  -2  -9  -6 400.961 599.579   0
   2  -9   6 336.769 375.824   0
   2   9   6 371.094 177.012   2
  -2   9  -6 328.093 429.006   0
  -2  -9  -6 327.159 464.675   0
  -2   9  -6 123.249 97.9591   2
   2   9   6 371.442 539.707   0
   2  -9   6 128.706 423.286   0
   2   9   7 1052.91 684.217   0
  -2   9  -7 1075.16 574.556   0
   2   9   7 1113.19 192.362   3
  -2   9  -7 897.001 138.269   2
  -2  -9  -7 665.525 559.371   0
   2   9   7 629.751 661.547   0
  -2  -9  -7 786.215 611.473   0
   2   9   7 861.258 199.297   2
   2  -9   7 983.299 491.007   0
  -2   9  -7 1110.26 273.537   1
   2  -9   7 924.602 477.300   0
  -2  -9  -8-30.5627 508.025   0
   2  -9   8 40.0826 392.126   0
  -2  -9  -8-47.9076 485.848   0
   2   9   8 415.866 591.291   0
  -2   9  -8 167.726 197.865   1
   2   9   8 66.6941 153.676   2
   2   9   8 291.147 528.355   0
   2   9   8 184.520 109.780   3
  -2   9  -8 55.7085 99.7681   2
  -2   9  -8 10.4864 402.510   0
   2  -9   8 129.152 399.556   0
  -2  -9  -9 328.076 750.359   0
   2   9   9 164.712 143.986   2
   2   9   9 153.251 721.865   0
   2   9   9 268.367 132.142   3
  -2   9  -9 76.6068 204.015   1
  -2  -9  -9 421.762 776.592   0
   2   9   9 8.35223 1222.27   0
   2   9  10 176.888 138.703   3
  -2   9 -10 164.506 216.391   1
   2   9  10 166.548 150.694   2
  -2   9 -11 12606.7 570.296   1
   2   9  11 11797.2 401.191   3
   2   9  11 11666.9 435.770   2
   2   9  12 2915.39 305.386   3
   2   9  12 2756.29 314.159   2
  -2   9 -13 2123.01 443.249   1
   2   9  13 1893.13 256.856   2
   2   9  13 1849.15 328.249   3
  -2   9 -14 179.005 297.359   1
   2   9  14 94.9505 224.684   2
   2   9  14 181.848 173.375   3
   2   9  15 2175.97 339.145   2
   2   9  15 2331.86 378.759   3
  -2   9 -15 2413.70 438.002   1
   2   9  16 1866.82 274.141   3
   2   9  16 2285.16 351.594   2
  -2   9 -16 1843.70 437.600   1
   2   9  17 369.375 248.229   3
  -2   9 -17 290.053 381.869   1
   2   9  17 478.100 356.795   2
   2   9  18 2305.47 452.449   2
   2   9  18 2204.25 376.437   3
  -2   9 -19 1723.68 436.186   1
  -2  -9 -19 1836.75 421.004   1
  -2   9 -20 21.5431 365.241   1
   2   9  20 145.097 344.711   3
  -2  -9 -20 257.324 384.990   1
  -2  -9 -21 249.415 528.276   1
   2   9  21 204.851 306.813   3
   2 -10 -22 322.818 565.682   1
  -2  10  21-25.8831 300.326   2
  -2  10  20 7951.99 608.365   2
   2  10 -20 8098.18 744.392   1
   2  10 -19 621.440 512.238   1
  -2  10  19 287.177 291.461   2
   2  10 -18 272.197 394.439   1
  -2  10  18 225.350 274.879   2
  -2  10  17 1429.34 414.945   2
   2  10 -17 1792.56 497.552   1
  -2  10  16 291.980 316.638   2
   2  10 -16 440.122 290.485   1
   2  10 -15 6919.58 543.233   1
  -2  10  15 7143.86 469.460   2
   2  10 -14 12394.2 515.365   3
  -2  10  14 12242.4 507.563   2
   2  10 -14 12183.5 527.118   1
   2 -10 -14 11910.3 400.082   4
   2  10 -13 112.275 287.622   1
   2 -10 -13 93.1191 153.344   4
   2  10 -13 127.924 183.887   3
  -2  10  12 5309.28 397.491   2
   2  10 -12 4387.67 500.282   1
   2 -10 -12 4868.42 320.498   4
   2  10 -12 5550.43 371.928   3
   2 -10 -11 2765.05 318.387   4
   2  10 -11 3000.75 365.123   3
   2  10 -11 2720.28 271.176   2
  -2  10  11 3108.52 319.318   2
   2  10 -11 3142.47 418.053   1
   2 -10 -10 1338.37 249.708   4
   2  10 -10 1468.91 251.554   2
  -2  10  10 1383.67 256.517   2
   2  10 -10 1324.08 292.384   3
   2  10 -10 1470.70 320.204   1
  -2  10   9 700.866 250.435   1
   2  10  -9 544.890 177.977   3
   2  10  -9 417.503 152.499   2
  -2  10   9 640.224 226.208   2
   2  10  -9 571.826 245.577   1
   2 -10  -9 844.606 258.854   4
   2  10  -8 13401.8 507.081   1
  -2  10   8 12546.7 1156.20   0
  -2  10   8 14063.1 538.596   1
   2 -10  -8 13067.5 405.137   4
  -2  10   8 13986.8 477.728   2
   2  10  -8 13465.1 399.473   2
   2  10  -8 13785.6 416.085   3
   2 -10  -8 12706.7 1190.54   0
   2 -10  -7 245.950 542.953   0
  -2  10   7 136.339 780.058   0
   2  10  -7 223.269 140.863   2
  -2  10   7 247.464 627.121   0
  -2  10   7 82.4619 149.608   2
  -2  10   7 191.539 187.243   1
   2  10  -7 145.710 189.576   1
   2  10  -7 98.2148 143.788   3
   2 -10  -7 266.332 170.043   4
   2 -10  -6 1480.03 768.904   0
   2  10  -6 1591.94 260.210   2
   2  10  -6 1271.56 191.976   3
  -2  10   6 1645.52 285.358   2
  -2  10   6 2243.54 920.968   0
  -2  10   6 1431.16 291.605   1
  -2  10   6 1011.23 879.770   0
   2  10  -6 1295.02 315.785   1
   2  10  -5 2280.22 247.169   2
   2 -10  -5 1509.69 654.872   0
  -2  10   5 1868.99 745.183   0
  -2  10   5 1742.82 248.703   2
  -2  10   5 2471.01 323.995   1
  -2  10   5 1263.55 664.211   0
   2  10  -5 2152.30 214.254   3
   2  10  -5 2093.26 279.958   1
   2 -10  -4 4698.12 871.454   0
  -2  10   4 5824.83 368.765   1
  -2  10   4 6784.52 357.925   2
   2  10  -4 6647.21 329.009   2
  -2  10   4 5435.50 889.939   0
  -2  10   4 4923.58 882.775   0
   2  10  -4 6279.60 384.123   1
   2  10  -4 6374.39 289.739   3
   2  10  -3 9807.88 318.923   3
  -2  10   3 8589.20 925.468   0
   2 -10  -3 7510.99 964.466   0
  -2  10   3 8897.09 454.184   1
   2  10  -3 8782.58 420.013   1
  -2  10   3 9586.77 415.751   2
  -2  10   3 9105.29 950.943   0
   2  10  -3 9530.78 338.361   2
   2  10  -2 340.321 131.799   3
   2 -10  -2 294.661 454.424   0
  -2  10   2 296.438 450.530   0
  -2  10   2 267.181 151.142   2
  -2  10   2 286.508 462.337   0
   2  10  -2 309.666 145.522   2
   2  10  -1 6304.84 255.860   3
   2  10  -1 6512.27 396.548   1
   2  10  -1 6773.61 361.324   2
  -2  10   1 5555.78 330.538   2
   2  10  -1 5745.56 372.967   0
   2  10  -1 5614.05 343.204   0
  -2  10   1 6368.36 731.334   0
  -2  10   1 6203.55 381.066   1
  -2  10   1 5335.96 827.757   0
   2 -10  -1 5842.64 773.691   0
   2  10   0 827.880 147.463   3
   2  10   0 720.869 349.804   0
  -2  10   0 1047.26 557.603   0
   2 -10   0 1231.22 554.417   0
   2  10   0 1085.27 242.349   2
  -2  10   0 948.534 263.446   1
  -2  10   0 872.656 183.415   2
   2  10   0 962.505 359.981   0
  -2 -10   0 886.444 368.966   0
   2  10   0 974.270 245.484   1
   2  10   1 3596.60 322.208   1
  -2  10  -1 3880.22 324.333   1
   2  10   1 3369.23 205.794   3
   2  10   1 4058.46 332.015   2
  -2  10  -1 3512.24 271.086   2
   2 -10   1 2913.97 763.314   0
   2  10   1 3776.08 582.194   0
   2  10   1 2909.71 479.015   0
  -2 -10  -1 3006.39 556.068   0
  -2  10  -1 2860.41 705.039   0
   2  10   2 167.422 169.688   2
   2 -10   2 195.003 444.672   0
  -2 -10  -2 231.794 361.860   0
   2  10   2 242.067 380.393   0
  -2  10  -2 61.7416 162.758   2
   2  10   2-37.1436 317.605   0
  -2  10  -2 121.645 162.950   1
   2  10   2 213.883 142.444   3
   2  10   2 186.773 185.079   1
  -2  10  -2 273.940 399.904   0
  -2  10  -3 3970.63 695.122   0
   2  10   3 4657.41 236.722   3
  -2  10  -3 4620.93 400.705   1
   2  10   3 4689.43 702.576   0
   2 -10   3 3455.27 613.893   0
   2  10   3 3575.51 642.812   0
   2  10   3 5189.99 338.029   2
  -2  10  -3 4691.45 268.910   2
   2  10   3 4735.18 386.576   1
  -2 -10  -3 3917.06 733.532   0
   2  10   4 7254.62 277.651   3
   2  10   4 6505.85 424.639   1
  -2  10  -4 7255.80 691.949   0
  -2  10  -4 7143.23 293.056   2
   2  10   4 7026.22 818.838   0
   2  10   4 7242.19 331.966   2
   2 -10   4 6621.68 777.160   0
  -2 -10  -4 6489.98 931.348   0
  -2  10  -4 7127.84 446.906   1
   2  10   4 6219.63 856.287   0
   2 -10   5 5711.79 662.925   0
  -2  10  -5 6673.97 432.796   1
   2  10   5 6274.97 829.673   0
  -2  10  -5 5894.38 711.843   0
   2  10   5 6907.07 394.130   2
  -2  10  -5 6164.99 284.687   2
   2  10   5 5927.08 916.247   0
   2  10   5 6989.39 407.181   1
  -2 -10  -5 5428.68 805.871   0
   2  10   5 6950.70 269.871   3
   2  10   6 3471.56 868.871   0
   2  10   6 3743.12 365.290   1
   2  10   6 3107.12 293.646   2
  -2  10  -6 3078.29 212.483   2
   2  10   6 3079.22 834.789   0
  -2  10  -6 2950.39 374.944   1
  -2 -10  -6 3355.61 877.496   0
   2  10   6 3636.68 255.455   3
   2  10   7 12.9036 465.550   0
  -2 -10  -7 226.940 638.633   0
  -2 -10  -7 330.878 580.922   0
  -2  10  -7-7.52445 91.8515   2
   2  10   7 317.796 781.480   0
   2  10   7 98.3853 142.149   3
  -2  10  -7 270.557 207.982   1
   2  10   7-24.0613 152.486   2
  -2  10  -8 2044.76 337.162   1
   2  10   8 2031.14 247.127   3
   2  10   8 925.142 703.310   0
   2  10   8 1483.94 785.471   0
  -2  10  -8 1952.81 210.121   2
  -2 -10  -8 1714.00 907.261   0
  -2 -10  -8 1175.92 868.299   0
   2  10   8 1875.07 289.300   2
  -2 -10  -9-28.4006 763.098   0
   2  10   9 183.847 181.546   2
   2  10   9 243.395 176.505   3
   2  10   9 398.926 864.898   0
  -2  10  -9 120.238 215.684   1
  -2  10 -10 455.852 364.900   1
   2  10  10 583.403 192.797   2
   2  10  10 276.890 128.906   3
   2  10  11 10552.9 378.747   3
   2  10  11 10801.6 462.407   2
   2  10  12 4829.47 384.149   2
   2  10  12 5928.36 350.098   3
  -2  10 -12 5336.87 540.454   1
   2  10  13 356.903 256.580   3
   2  10  13 647.277 274.996   2
  -2  10 -13 907.461 356.269   1
  -2  10 -14-30.7215 291.617   1
   2  10  14 42.9317 175.697   3
   2  10  14 130.698 211.602   2
   2  10  15 428.631 313.612   3
   2  10  15 176.857 245.661   2
  -2  10 -15 310.741 491.422   1
   2  10  16 9989.72 469.093   3
  -2  10 -16 9363.24 679.886   1
   2  10  16 10501.8 523.985   2
  -2  10 -17 29.3798 397.353   1
   2  10  17 135.822 288.186   3
   2  10  18 422.962 360.149   2
   2  10  18 350.255 297.425   3
  -2  10 -19 287.973 455.664   1
   2  10  19-38.0919 291.302   3
   2  10  20 273.778 405.350   3
  -2 -10 -20 198.584 592.799   1
  -2  10 -21 2775.90 780.367   1
  -2 -10 -21 2672.29 730.629   1
  -2  11  21-7.82757 291.533   2
   2  11 -20 69.3003 375.118   1
  -2  11  20 195.878 375.603   2
  -2  11  19 211.693 309.570   2
   2  11 -19 273.529 498.797   1
  -2  11  18 5.74910 323.896   2
   2  11 -18 57.3288 376.449   1
  -2  11  17 556.840 323.997   2
   2  11 -17 389.573 403.282   1
   2  11 -16 434.875 344.506   1
  -2  11  16 522.002 244.594   2
   2  11 -15 52.5020 280.413   1
  -2  11  15-24.2874 218.790   2
  -2  11  14 31862.0 799.778   2
   2  11 -14 33602.8 751.584   3
   2  11 -14 30545.9 801.471   1
   2 -11 -13 14259.6 479.298   4
   2  11 -13 13991.6 599.624   1
   2  11 -13 13847.4 514.934   3
   2  11 -12 4241.98 445.580   1
   2  11 -12 4767.47 381.002   3
  -2  11  12 5121.38 409.351   2
   2 -11 -12 4339.08 362.058   4
   2  11 -11 1814.59 290.819   2
   2  11 -11 1508.46 342.553   1
   2  11 -11 1668.18 267.900   3
   2 -11 -11 1824.15 246.829   4
   2  11 -10 3815.91 327.757   3
   2 -11 -10 3891.03 347.339   4
   2  11 -10 3908.76 402.420   1
   2  11 -10 4130.24 342.286   2
  -2  11  10 4501.28 375.620   2
  -2  11  10 4269.33 451.556   1
   2  11  -9 149.418 302.105   1
   2  11  -9 32.7622 196.454   3
  -2  11   9 32.6143 299.479   1
   2  11  -9-6.81102 133.570   2
   2 -11  -9 106.662 181.933   4
  -2  11   9 231.056 231.207   2
   2  11  -8 936.409 324.575   1
   2  11  -8 635.549 189.529   2
  -2  11   8 738.791 201.861   2
   2  11  -8 833.462 264.168   3
  -2  11   8 740.679 344.639   1
   2 -11  -8 360.665 167.398   4
   2  11  -7 1671.95 362.941   1
  -2  11   7 1089.73 918.899   0
  -2  11   7 1985.61 288.649   2
   2  11  -7 1786.88 283.741   2
  -2  11   7 1877.80 369.236   1
   2 -11  -7 1462.22 1011.29   0
   2  11  -7 1849.02 287.391   3
   2 -11  -6 2549.10 908.453   0
   2  11  -6 3555.46 247.474   3
  -2  11   6 2092.71 707.614   0
  -2  11   6 3693.47 1082.17   0
  -2  11   6 3423.75 295.026   2
  -2  11   6 2816.45 323.297   1
   2  11  -6 3228.91 412.997   1
   2  11  -6 3681.10 276.020   2
   2  11  -5 4962.26 319.016   2
  -2  11   5 4879.56 1047.24   0
  -2  11   5 4460.39 318.572   2
  -2  11   5 4066.79 944.203   0
   2  11  -5 5132.57 295.997   3
   2 -11  -5 3685.68 856.942   0
   2  11  -5 5961.73 447.795   1
  -2  11   5 4314.77 428.434   1
   2  11  -4 2137.11 312.265   2
   2 -11  -4 669.593 762.166   0
  -2  11   4 963.202 788.694   0
  -2  11   4 1698.33 276.017   2
  -2  11   4 1235.63 682.695   0
  -2  11   4 1520.73 303.536   1
   2  11  -4 1488.39 349.842   1
   2  11  -4 1704.35 260.998   3
   2 -11  -3 10964.8 1075.86   0
   2  11  -3 12322.5 520.908   1
   2  11  -3 12784.3 450.333   2
   2  11  -3 12016.5 345.662   3
  -2  11   3 12500.7 482.696   2
  -2  11   3 12057.6 1097.30   0
  -2  11   3 11766.0 1063.76   0
  -2  11   3 11650.4 536.852   1
  -2  11   2 56106.2 945.038   1
   2  11  -2 56595.0 964.226   1
  -2  11   2 54776.2 1245.65   0
   2  11  -2 56361.2 637.499   3
   2  11  -2 57193.7 799.166   2
  -2  11   2 55959.6 807.006   2
  -2  11   2 58294.4 1299.52   0
   2 -11  -2 58153.6 1382.62   0
  -2  11   1 11151.1 444.961   2
   2 -11  -1 9460.08 1039.21   0
  -2  11   1 8864.06 1008.84   0
  -2  11   1 10861.1 481.559   1
   2  11  -1 11626.5 330.556   3
   2  11  -1 11734.4 493.954   1
  -2  11   1 10624.3 881.466   0
   2  11  -1 11587.0 456.312   2
   2  11   0 21717.5 428.922   3
   2 -11   0 18513.6 1095.05   0
  -2  11   0 18674.5 1032.38   0
  -2  11   0 20453.3 1053.36   0
   2  11   0 20517.4 622.497   1
   2  11   0 20441.8 548.433   2
  -2  11   0 19830.0 511.911   2
  -2  11   0 19980.2 637.558   1
  -2  11  -1 1673.92 235.113   1
   2  11   1 1474.48 173.797   3
  -2  11  -1 1561.03 630.118   0
   2  11   1 1505.28 250.284   2
  -2  11  -1 1970.94 241.148   2
   2  11   1 1856.36 311.789   1
  -2  11  -1 1690.21 680.426   0
  -2  11  -2 484.022 474.519   0
  -2  11  -2 479.817 283.530   1
   2  11   2 501.074 155.661   2
  -2  11  -2 485.398 199.329   2
   2  11   2 344.396 148.127   3
   2  11   2 615.049 228.484   1
   2  11   3 239.624 198.399   1
   2  11   3 236.735 153.712   2
  -2  11  -3 204.065 194.237   2
   2  11   3 174.207 131.004   3
  -2  11  -4 11104.0 504.115   1
   2  11   4 12012.8 450.118   2
  -2  11  -4 10592.0 372.878   2
   2  11   4 11571.0 527.165   1
   2  11   4 12220.6 349.234   3
   2  11   5 51.0733 101.900   3
   2  11   5 178.078 557.903   0
  -2  11  -5 212.937 215.189   1
   2  11   5 120.599 209.691   1
   2  11   5 37.3036 172.740   2
  -2  11  -5 57.3280 160.784   2
   2  11   5 349.844 675.371   0
  -2  11  -6 278.366 228.156   1
   2  11   6 224.538 576.020   0
   2  11   6 32.4005 160.950   2
  -2  11  -6 61.3610 159.085   2
   2  11   6 105.953 140.674   3
   2  11   6 587.268 322.492   1
   2  11   6-53.2514 485.764   0
   2  11   7 5805.15 1123.29   0
   2  11   7 7020.64 315.416   3
   2  11   7 6474.12 383.878   2
  -2  11  -7 6539.91 280.789   2
  -2  11  -7 6337.98 440.648   1
  -2  11  -8 2066.64 523.734   1
  -2  11  -8 1955.73 237.845   2
   2  11   8 2092.79 287.644   3
   2  11   8 1904.24 322.271   2
  -2  11  -9 3665.58 384.448   1
   2  11   9 3893.23 304.698   3
   2  11   9 3785.79 339.629   2
   2  11  10 11224.4 386.205   3
  -2  11 -10 11471.6 597.482   1
  -2  11 -11 956.235 383.691   1
   2  11  11 1365.24 256.950   3
   2  11  11 1363.54 374.772   2
   2  11  12 12556.3 568.056   2
   2  11  12 12323.8 416.952   3
  -2  11 -13 12867.4 711.273   1
   2  11  13 12986.2 435.926   3
   2  11  13 13095.4 542.433   2
  -2  11 -14 2916.60 591.771   1
   2  11  14 3302.77 329.601   3
   2  11  14 2645.95 305.463   2
   2  11  15 753.128 327.117   2
  -2  11 -15 855.729 441.765   1
  -2  11 -16 5103.08 686.070   1
   2  11  16 4422.67 448.998   2
   2  11  17 1254.26 370.287   2
  -2  11 -17 1439.53 548.544   1
   2  11  18 4675.23 506.859   2
  -2  11 -18 3889.75 796.325   1
   2  11  19 3058.10 598.778   2
  -2  11 -19 2093.10 688.271   1
  -2  12  20 425.762 487.581   2
   2  12 -20 624.151 615.055   1
   2  12 -19 4635.47 687.811   1
  -2  12  19 4472.23 655.528   2
  -2  12  18 280.977 352.070   2
   2  12 -18 128.319 470.250   1
  -2  12  17 360.505 394.488   2
   2  12 -17 413.582 457.704   1
  -2  12  16 2729.43 509.059   2
   2  12 -16 2682.25 537.937   1
   2  12 -15 3360.68 559.644   1
  -2  12  15 3020.11 457.455   2
   2  12 -14 9296.52 658.043   1
  -2  12  14 10036.1 550.941   2
   2  12 -14 9853.60 502.322   3
  -2  12  13 575.401 303.547   2
   2  12 -13 742.754 285.888   3
  -2  12  12 38998.3 864.677   2
   2  12 -12 39855.7 770.060   3
   2  12 -11 2058.22 323.147   3
   2  12 -11 2587.07 548.237   1
   2  12 -11 2230.47 336.975   2
   2 -12 -11 1716.23 317.058   4
  -2  12  11 2532.47 449.977   2
   2 -12 -10 4189.07 346.600   4
  -2  12  10 3945.63 496.696   1
   2  12 -10 4495.36 366.774   2
   2  12 -10 4014.24 500.378   1
  -2  12  10 4552.54 392.483   2
   2  12 -10 4503.06 400.157   3
   2  12  -9 28949.1 576.405   2
  -2  12   9 29146.3 812.579   1
  -2  12   9 27601.3 689.726   2
   2 -12  -9 28326.1 595.925   4
   2  12  -9 29017.4 604.762   3
   2  12  -9 28835.7 755.560   1
   2  12  -8 5062.81 368.807   2
   2  12  -8 4841.78 489.590   1
   2 -12  -8 5042.55 377.830   4
   2  12  -8 5109.57 365.932   3
  -2  12   8 5269.86 484.827   1
   2  12  -7 14413.3 571.034   1
   2  12  -7 13944.1 437.962   2
  -2  12   7 14449.3 630.111   1
   2  12  -7 14321.5 428.611   3
  -2  12   6 1533.68 323.636   2
   2  12  -6 1392.40 241.359   2
   2  12  -6 1490.57 252.996   3
   2  12  -6 1380.88 376.799   1
   2  12  -5 1566.37 294.689   2
  -2  12   5 1330.92 263.520   2
   2  12  -5 1228.12 309.539   1
  -2  12   5 1567.50 345.034   1
   2  12  -5 1491.91 295.005   3
   2  12  -4 9520.59 409.367   2
  -2  12   4 9052.08 505.098   1
  -2  12   4 9241.06 425.112   2
   2  12  -4 9146.10 491.774   1
   2  12  -4 9368.95 372.856   3
   2  12  -3 305.953 154.295   2
  -2  12   3 696.222 385.093   1
   2  12  -3 408.036 329.518   1
  -2  12   3 639.969 254.437   2
   2  12  -3 553.555 185.842   3
  -2  12   2 15880.1 598.767   1
   2  12  -2 15571.1 624.520   1
   2  12  -2 15634.1 382.649   3
   2  12  -2 16256.2 519.010   2
  -2  12   2 15450.5 528.600   2
   2  12  -1 2959.62 317.783   2
  -2  12   1 2597.02 289.995   2
   2  12  -1 2987.56 285.848   3
  -2  12   1 2939.63 475.762   1
   2  12  -1 2652.26 352.402   1
   2  12   0 29419.8 751.094   1
   2  12   0 31537.5 716.063   2
  -2  12   0 30895.9 642.749   2
  -2  12   0 30245.5 790.910   1
   2  12   0 30351.8 494.598   3
   2  12   1 14854.6 370.316   3
  -2  12  -1 14783.3 471.031   2
   2  12   1 13838.0 592.893   1
  -2  12  -1 14338.8 598.213   1
   2  12   1 15836.2 534.740   2
   2  12   2 28397.6 482.552   3
   2  12   2 27826.6 648.935   2
  -2  12  -2 28422.7 605.139   2
   2  12   2 27637.7 782.773   1
   2  12   3 19022.4 420.905   3
   2  12   3 20425.2 718.696   1
   2  12   3 20667.9 632.466   2
  -2  12  -3 19188.0 495.377   2
  -2  12  -3 18385.9 672.755   1
   2  12   4 232.506 161.238   3
   2  12   4 288.037 192.388   2
  -2  12  -4-39.1529 189.936   2
   2  12   4 550.086 318.179   1
  -2  12  -4 262.917 281.552   1
   2  12   5 4493.84 271.740   3
   2  12   5 4158.07 362.058   2
  -2  12  -5 3626.26 241.667   2
   2  12   5 4487.45 491.590   1
  -2  12  -5 3991.67 455.621   1
  -2  12  -6 2640.96 501.246   1
   2  12   6 2373.36 383.977   1
   2  12   6 2685.70 392.451   2
  -2  12  -6 2520.16 279.943   2
  -2  12  -7 13920.2 624.558   1
  -2  12  -7 13204.6 410.530   2
   2  12   7 14127.9 544.647   2
  -2  12  -8 248.255 292.858   1
   2  12   8 526.056 333.694   2
  -2  12  -9 3225.36 584.062   1
   2  12   9 1551.93 291.082   2
  -2  12 -10 6504.19 627.547   1
   2  12  10 6454.45 470.867   2
  -2  12 -11 281.336 304.078   1
   2  12  11 229.901 217.084   2
  -2  12 -12 6377.29 795.244   1
   2  12  12 5346.81 467.035   2
  -2  12 -13 6928.58 663.741   1
   2  12  13 6326.81 435.734   2
   2  12  14 13456.5 578.956   2
  -2  12 -14 14386.5 863.491   1
  -2  12 -15 3101.79 606.945   1
   2  12  15 3108.03 438.197   2
  -2  12 -16 11092.1 945.178   1
   2  12  16 9947.04 499.482   2
   2  12  17 5935.20 582.140   2
  -2  12 -17 5794.87 894.975   1
   2  12  18 4471.63 591.548   2
  -2  12 -18 3880.65 915.398   1
   2  13 -18 3239.28 712.585   1
  -2  13  18 2461.17 502.113   2
  -2  13  17 4255.74 454.040   2
   2  13 -17 3761.63 581.412   1
   2  13 -16 327.914 469.164   1
  -2  13  16 161.959 399.678   2
  -2  13  15 1238.22 448.137   2
   2  13 -15 1546.52 509.261   1
   2  13 -14 209.791 264.628   3
  -2  13  14 253.387 313.924   2
  -2  13  13 6636.10 553.602   2
   2  13 -13 6859.88 592.220   1
  -2  13  12 22.1823 309.119   2
   2  13 -12 6.22686 233.730   3
   2  13 -11 14782.3 511.175   3
   2  13 -11 15383.8 767.639   1
  -2  13  11 15168.0 651.214   2
  -2  13  10 188.944 323.473   2
   2 -13 -10 121.358 263.342   4
  -2  13  10 506.736 354.117   1
   2  13 -10 156.362 238.719   2
   2  13 -10 244.816 309.764   3
   2  13 -10 528.837 399.774   1
   2  13  -9 7434.70 409.072   2
   2  13  -9 8291.28 665.262   1
  -2  13   9 8394.65 520.327   2
  -2  13   9 8398.62 630.231   1
   2  13  -9 8363.86 478.104   3
   2 -13  -9 7901.96 386.494   4
   2  13  -8 161.436 194.240   3
   2  13  -8 372.911 247.794   2
  -2  13   8 600.415 402.780   1
  -2  13   8 284.060 251.584   2
   2 -13  -8 276.233 270.790   4
   2  13  -8 115.915 272.177   1
   2  13  -7 16300.7 529.620   2
  -2  13   7 15255.3 586.785   2
   2 -13  -7 14393.9 473.597   4
   2  13  -7 15539.8 451.156   3
  -2  13   7 14952.8 699.722   1
   2  13  -7 15498.0 657.513   1
   2  13  -6 8875.03 431.746   2
  -2  13   6 7903.29 454.573   2
   2  13  -6 8027.98 362.572   3
   2  13  -6 7583.23 669.575   1
  -2  13   6 7192.64 546.332   1
  -2  13   5 16828.4 640.090   2
   2  13  -5 16736.6 699.647   1
   2  13  -5 17547.8 464.473   3
  -2  13   5 14580.0 647.456   1
   2  13  -5 16081.8 531.421   2
   2  13  -4 4947.25 532.835   1
   2  13  -4 5267.23 411.168   2
  -2  13   4 4910.25 512.136   1
  -2  13   4 4470.22 434.343   2
   2  13  -4 4791.54 314.333   3
   2  13  -3 2765.54 318.930   2
  -2  13   3 2776.91 348.005   2
  -2  13   3 2388.99 491.905   1
   2  13  -3 2819.70 398.811   1
   2  13  -2 792.554 335.383   2
   2  13  -2 631.309 281.668   1
  -2  13   2 739.961 302.019   1
   2  13  -1 68.1475 247.774   1
   2  13  -1 51.6031 203.513   2
  -2  13   1 49.2833 184.832   2
   2  13   0 3077.20 492.879   1
  -2  13   0 2932.45 523.665   1
   2  13   0 2876.80 421.503   2
  -2  13  -1 31843.3 655.369   2
  -2  13  -1 32498.9 833.462   1
   2  13   1 32013.7 889.172   1
  -2  13  -2 1737.83 392.835   1
   2  13   2 2137.98 379.086   2
  -2  13  -2 1484.09 320.494   2
   2  13   2 2337.52 516.919   1
  -2  13  -3 9704.32 604.955   1
   2  13   3 8230.33 493.287   2
   2  13   3 9727.09 634.998   1
  -2  13  -3 9022.38 418.879   2
   2  13   4 885.155 318.014   2
  -2  13  -4 643.008 216.414   2
   2  13   4 733.008 271.351   1
  -2  13  -4 478.368 495.045   1
   2  13   5 47818.8 925.506   2
  -2  13  -5 47728.9 748.768   2
   2  13   5 47984.2 1052.12   1
  -2  13  -5 47358.2 1026.96   1
   2  13   6 2141.93 376.631   2
  -2  13  -6 2382.48 244.310   2
  -2  13  -6 2296.17 523.216   1
  -2  13  -7 225.261 239.705   2
   2  13   7 217.260 211.079   2
  -2  13  -7 83.2252 295.017   1
   2  13   8 2895.87 366.806   2
  -2  13  -8 3151.20 559.404   1
  -2  13  -9 430.502 312.295   1
   2  13   9 1200.47 295.662   2
  -2  13 -10 1236.59 360.243   1
   2  13  10 1529.44 360.858   2
  -2  13 -11 10820.6 761.781   1
   2  13  11 11212.5 590.235   2
  -2  13 -12 135.374 454.720   1
   2  13  12 91.6656 349.627   2
  -2  13 -13 785.873 558.107   1
   2  13  13 527.682 375.654   2
   2  13  14 534.623 410.613   2
  -2  13 -14 367.928 430.371   1
  -2  13 -15 9525.34 973.880   1
   2  13  15 9622.71 622.274   2
  -2  13 -16 87.5579 474.683   1
   2  13  16 703.681 430.153   2
   2  13  17 4459.74 483.123   2
  -2  13 -17 4891.39 738.590   1
  -2  14  16 10846.2 657.288   2
   2  14 -16 9977.24 793.536   1
   2  14 -15 272.720 408.213   1
  -2  14  15 90.0682 323.790   2
   2  14 -14 64.0675 356.179   1
  -2  14  14-57.0218 300.035   2
   2  14 -13 508.607 327.667   3
  -2  14  13 126.243 339.374   2
   2  14 -13 287.408 471.589   1
   2  14 -12 140.491 248.115   3
  -2  14  12 168.071 323.204   2
   2  14 -12 155.964 442.712   1
   2  14 -11 1359.49 587.052   1
  -2  14  11 542.655 349.094   2
   2  14 -10 5815.38 644.508   1
  -2  14  10 7454.02 789.731   1
  -2  14  10 5872.99 469.922   2
   2  14  -9 6763.83 499.099   2
   2  14  -9 6608.82 727.736   1
  -2  14   9 7262.92 502.570   2
  -2  14   9 8009.25 694.316   1
   2  14  -8 18249.4 560.862   2
  -2  14   8 19363.6 788.346   1
   2 -14  -8 18158.5 539.855   4
  -2  14   8 19320.7 693.490   2
   2  14  -8 18892.3 766.310   1
   2  14  -7 6359.43 671.047   1
  -2  14   7 5531.55 724.368   1
   2 -14  -7 5853.79 440.311   4
  -2  14   7 5300.36 488.341   2
   2  14  -7 6183.25 471.494   2
  -2  14   6 5346.13 623.944   1
  -2  14   6 4494.56 420.572   2
   2  14  -6 5611.59 465.716   2
   2  14  -6 4921.79 559.550   1
   2  14  -5 2700.31 452.152   2
  -2  14   5 3151.86 429.365   2
  -2  14   5 2354.41 482.915   1
   2  14  -5 2696.00 537.653   1
  -2  14   4 12431.4 567.807   2
   2  14  -4 12551.3 584.714   2
  -2  14   4 11923.3 723.511   1
  -2  14   3 532.462 313.975   2
   2  14  -3 638.427 379.641   1
   2  14  -3 541.761 275.730   2
  -2  14   2 5097.70 405.450   2
  -2  14   2 5338.98 570.637   1
   2  14  -2 5707.10 439.597   2
   2  14  -2 5576.51 528.799   1
  -2  14   1 230.429 317.559   1
  -2  14   1-21.9995 267.136   2
   2  14  -1 162.791 250.308   2
   2  14  -1-18.5393 412.123   1
   2  14   0 402.157 351.457   1
  -2  14   0 73.0283 219.579   2
   2  14   0 294.168 254.184   2
  -2  14   0 607.529 326.325   1
   2  14   1 12564.9 595.114   2
  -2  14  -1 10861.1 517.338   2
  -2  14  -1 11821.2 755.554   1
   2  14   1 11190.2 729.031   1
  -2  14  -2 457.119 396.105   1
   2  14   2 514.807 433.133   1
   2  14   3 5027.97 669.171   1
   2  14   3 5096.44 461.375   2
  -2  14  -3 3979.56 434.980   2
  -2  14  -3 3827.12 638.954   1
   2  14   4 6462.01 529.908   1
  -2  14  -4 6424.90 533.730   1
   2  14   4 6252.49 450.772   2
  -2  14  -4 6036.34 376.419   2
   2  14   5 3938.87 473.432   2
  -2  14  -5 4147.03 415.660   2
  -2  14  -5 3474.24 550.284   1
   2  14   5 4448.43 603.325   1
   2  14   6 3959.60 408.113   2
  -2  14  -6 3320.79 397.578   2
  -2  14  -6 2821.43 537.388   1
   2  14   6 4340.99 619.866   1
   2  14   7 631.810 352.037   2
  -2  14  -7 225.434 402.659   1
  -2  14  -8 2097.11 632.099   1
   2  14   8 1762.14 434.505   2
  -2  14  -9 562.879 490.630   1
   2  14   9 542.163 311.370   2
  -2  14 -10 10280.0 745.965   1
   2  14  10 11269.3 596.936   2
  -2  14 -11-78.6153 361.364   1
   2  14  11 621.652 329.036   2
   2  14  12 261.685 370.463   2
  -2  14 -12 156.339 407.850   1
  -2  14 -13 2224.55 566.523   1
   2  14  13 2968.29 666.978   2
  -2  14 -14 3306.48 772.112   1
   2  14  14 2069.25 489.757   2
   2  14  15 212.064 493.791   2
  -2  14 -15 26.3580 436.399   1
   2  15 -14 73.5574 418.891   1
  -2  15  14 134.092 353.985   2
  -2  15  13 259.320 370.853   2
   2  15 -13 556.432 508.332   1
  -2  15  12 2855.52 573.125   2
   2  15 -12 2439.38 640.670   1
   2  15 -11 757.335 575.882   1
  -2  15  11 805.021 349.118   2
   2  15 -10 3043.76 628.299   1
  -2  15  10 2769.13 634.782   2
  -2  15  10 3057.88 614.311   1
   2  15  -9 4.92888 324.754   2
  -2  15   9 12.2018 329.410   2
   2  15  -8 10524.4 575.427   2
  -2  15   8 9590.57 598.199   2
  -2  15   8 10136.9 771.962   1
   2  15  -8 11080.1 763.731   1
  -2  15   7 1945.15 610.844   1
  -2  15   7 2045.31 468.002   2
   2 -15  -7 2064.44 412.671   4
  -2  15   6 7437.74 529.069   2
   2  15  -6 7443.28 726.455   1
   2  15  -6 8371.93 590.097   2
  -2  15   6 8209.53 725.676   1
   2  15  -5 1456.68 385.026   2
  -2  15   5 1228.26 366.233   2
   2  15  -5 1622.86 532.288   1
  -2  15   5 1033.76 471.458   1
  -2  15   4 3915.93 540.552   1
   2  15  -4 4850.16 448.089   2
  -2  15   4 4023.64 468.136   2
   2  15  -4 3910.81 475.776   1
   2  15  -3 13538.4 573.715   2
   2  15  -3 12914.1 704.761   1
  -2  15   3 11652.9 586.677   2
  -2  15   3 11387.8 728.120   1
   2  15  -2 213.306 227.813   2
  -2  15   2-24.8481 240.461   2
   2  15  -2 277.068 387.725   1
  -2  15   2 403.307 431.977   1
  -2  15   1 426.542 368.430   1
   2  15  -1 418.800 259.266   2
  -2  15   1 308.612 297.369   2
   2  15  -1 388.142 321.697   1
  -2  15   0 942.302 350.645   2
   2  15   0 1025.61 367.480   1
  -2  15   0 853.715 370.988   1
   2  15   1 3980.57 540.442   2
   2  15   1 4337.70 594.353   1
  -2  15  -1 3996.40 629.750   1
  -2  15  -2 542.286 389.649   1
  -2  15  -2 917.964 309.615   2
   2  15   2 1526.85 462.407   2
   2  15   2 1152.27 414.288   1
   2  15   3 3270.99 525.730   1
  -2  15  -3 3012.95 822.860   1
   2  15   3 2518.34 442.464   2
  -2  15  -3 2370.60 473.188   2
  -2  15  -4 505.332 454.585   1
   2  15   4 435.796 476.727   1
   2  15   4 404.828 301.713   2
  -2  15  -4 513.191 314.118   2
   2  15   5 388.824 452.998   1
   2  15   5 374.422 306.490   2
  -2  15  -5 178.409 249.681   2
  -2  15  -5 110.819 444.139   1
  -2  15  -6 37.3471 382.910   1
   2  15   6 189.501 264.928   2
  -2  15  -6 298.272 315.084   2
   2  15   7 5999.89 545.036   2
  -2  15  -7 5828.60 796.935   1
  -2  15  -8 1434.74 626.225   1
   2  15   8 1618.19 464.314   2
   2  15   9 6013.87 526.191   2
  -2  15  -9 4695.09 712.979   1
  -2  15 -10 725.713 557.834   1
   2  15  10 778.107 458.877   2
  -2  15 -11 406.085 590.611   1
   2  15  11 11.3528 298.152   2
  -2  15 -12 202.623 506.738   1
   2  15  12 152.038 398.470   2
  -2  15 -13 141.349 455.009   1
   2  15  13 90.3255 315.757   2
   2  16 -12 711.417 702.792   1
  -2  16  12 643.486 429.740   2
  -2  16  11 55.9081 362.348   2
   2  16 -11 163.868 397.978   1
  -2  16  10 7506.31 691.893   2
   2  16 -10 8010.14 884.465   1
   2  16  -9 3755.73 628.193   1
  -2  16   9 2937.41 512.371   2
  -2  16   9 4635.22 800.810   1
  -2  16   8 639.381 422.540   2
   2  16  -8 578.726 552.553   1
  -2  16   8 652.978 525.108   1
   2  16  -7 1157.16 580.966   1
  -2  16   7 1347.02 534.727   1
  -2  16   7 1027.98 518.977   2
   2  16  -7 817.326 370.419   2
   2  16  -6 273.067 322.367   2
  -2  16   6 250.245 351.044   2
   2  16  -6 330.803 399.019   1
   2  16  -5 2532.26 505.296   2
  -2  16   5 2442.47 394.669   2
   2  16  -5 2053.52 585.190   1
  -2  16   4 473.927 424.741   1
   2  16  -4 426.579 395.434   2
  -2  16   4 443.585 401.604   2
   2  16  -4 229.359 395.904   1
   2  16  -3 68.1928 389.759   1
  -2  16   3 498.663 268.074   2
  -2  16   3 38.5458 515.640   1
   2  16  -3 622.744 335.935   2
  -2  16   2 378.404 539.824   1
   2  16  -2 374.738 427.059   2
   2  16  -2 526.006 357.887   1
  -2  16   1 4840.16 466.355   2
  -2  16   1 4677.63 651.857   1
   2  16   0 298.244 321.227   2
  -2  16   0 437.351 570.015   1
  -2  16   0 328.294 259.037   2
   2  16   0 313.230 358.890   1
  -2  16  -1 2073.65 321.998   2
   2  16   1 2324.06 440.966   2
   2  16   1 2288.23 581.252   1
  -2  16  -1 2463.54 613.785   1
  -2  16  -2 4025.66 463.306   2
   2  16   2 4365.19 575.314   2
   2  16   2 4193.99 556.738   1
  -2  16  -2 4059.55 660.578   1
  -2  16  -3 3839.46 406.617   2
   2  16   3 3500.27 606.645   1
  -2  16  -3 3602.92 736.245   1
   2  16   4 211.612 286.857   2
   2  16   4 162.305 450.922   1
  -2  16  -4 236.243 268.925   2
   2  16   5 128.913 473.485   1
  -2  16  -5 159.028 324.604   2
  -2  16  -5 141.024 466.627   1
   2  16   6 264.049 436.333   2
  -2  16  -6 71.3647 474.685   1
  -2  16  -7 541.263 469.415   1
   2  16   7 1203.41 495.346   2
   2  16   8 1480.08 537.807   2
  -2  16  -8 562.954 495.571   1
  -2  16  -9 945.671 629.514   1
   2  16   9 785.512 501.298   2
   2  16  10 802.902 540.324   2
  -2  16 -10 559.515 566.029   1
  -2  16 -11 1124.02 650.749   1
   2  16  11 1663.80 664.146   2
   2  17  -8 344.988 404.799   2
  -2  17   8 874.065 531.198   2
  -2  17   8 892.494 569.583   1
   2  17  -8 898.662 758.344   1
  -2  17   7 65.1511 390.706   2
  -2  17   7 159.297 667.969   1
   2  17  -7 157.315 482.700   1
   2  17  -6 8106.12 826.017   1
   2  17  -6 7505.31 701.864   2
  -2  17   6 7653.24 666.950   2
   2  17  -5 353.566 441.369   2
  -2  17   5 245.941 413.487   1
   2  17  -5 301.891 526.681   1
   2  17  -4 2863.12 474.281   2
  -2  17   4 2886.02 522.266   1
   2  17  -4 2026.37 677.232   1
  -2  17   4 2000.08 372.061   2
  -2  17   3 691.888 435.809   2
   2  17  -3-197.473 384.590   1
  -2  17   3 249.451 524.962   1
   2  17  -3 591.860 513.431   2
  -2  17   2 4612.12 661.334   1
  -2  17   2 5580.75 638.266   2
   2  17  -2 4990.13 684.191   1
   2  17  -2 6041.30 643.318   2
  -2  17   1 584.447 598.524   1
   2  17  -1 999.992 653.377   1
  -2  17   1 650.426 396.504   2
   2  17  -1 940.111 378.890   2
  -2  17   0 515.636 444.834   2
   2  17   0 571.590 418.981   2
   2  17   0 634.982 640.510   1
   2  17   1 7680.97 594.850   2
  -2  17  -1 7181.33 592.560   2
   2  17   1 7388.50 792.256   1
   2  17   2 3847.75 695.449   1
   2  17   2 4547.09 649.990   2
  -2  17  -2 4323.48 454.430   2
  -2  17  -2 4957.59 863.236   1
  -2  17  -3 3960.00 532.939   2
   2  17   3 4406.23 787.736   1
   2  17   3 3566.32 557.747   2
  -2  17  -3 4052.08 724.142   1
   2  17   4 3235.79 593.392   2
  -2  17  -4 2588.85 477.369   2
  -2  17  -4 2858.41 598.028   1
   2  17   5 955.470 572.676   2
   2  17   5 917.736 627.121   1
  -2  17  -5 930.560 806.161   1
   2  17   6 233.892 376.465   2
  -2  17  -6 57.1767 447.989   1
   2  17   7 446.740 422.600   2
  -2  17  -7 427.624 608.709   1
   3   0 -22 173.218 307.714   4
   3   0 -21 4521.34 411.044   4
   3   0 -20-18.3289 181.401   4
   3   0 -20 61.1098 210.287   1
   3   0 -19 22453.3 611.468   4
   3   0 -19 21221.9 524.265   1
   3   0 -18-108.313 163.094   4
   3   0 -18 135.858 179.328   1
   3   0 -17 50620.9 690.757   1
  -3   0  17 51217.9 567.159   2
   3   0 -17 50076.4 770.116   4
   3   0 -16-24.1468 138.973   4
  -3   0  16 225.651 549.737   0
   3   0 -16 408.960 857.950   0
   3   0 -16 31.0601 121.627   1
  -3   0  16 108.936 705.539   0
  -3   0  16 114.622 111.609   2
  -3   0  15 32937.1 454.658   2
   3   0 -15 32581.6 516.641   1
   3   0 -15 34633.0 637.174   4
  -3   0  15 32320.0 1332.98   0
  -3   0  15 30953.7 1179.39   0
   3   0 -15 33321.2 1387.07   0
   3   0 -14-1.24987 418.584   0
   3   0 -14 74.6503 126.398   4
   3   0 -14 100.065 124.777   1
  -3   0  14 324.297 515.342   0
  -3   0  14 96.5839 81.9554   2
  -3   0  14 399.686 616.639   0
   3   0 -13 5225.80 817.839   0
  -3   0  13 4462.52 606.317   0
   3   0 -13 6088.75 276.738   3
  -3   0  13 4995.15 745.947   0
   3   0 -13 5335.88 221.941   1
   3   0 -13 5396.99 299.726   4
  -3   0  13 5110.25 246.381   2
  -3   0  12-8.57974 446.919   0
  -3   0  12 146.815 104.481   2
   3   0 -12 106.796 411.424   0
   3   0 -12 99.1162 98.1011   4
  -3   0  12 44.9278 367.183   0
   3   0 -12 86.0866 89.9352   1
   3   0 -12 251.657 130.693   3
  -3   0  11 73964.4 1337.23   0
   3   0 -11 74158.1 572.702   1
  -3   0  11 72939.6 605.627   2
   3   0 -11 75163.3 732.826   4
  -3   0  11 73645.2 1339.46   0
   3   0 -11 77644.0 732.691   3
   3   0 -11 79294.9 1383.27   0
   3   0 -10 338.042 437.816   0
   3   0 -10 72.2427 91.1190   3
  -3   0  10 3.77291 261.126   0
  -3   0  10 69.5278 77.8765   2
   3   0 -10 307.161 157.600   4
  -3   0  10-84.0663 292.702   0
   3   0 -10 62.7713 70.5138   1
  -3   0   9 1461.69 420.741   0
   3   0  -9 1320.27 492.670   0
   3   0  -9 1726.22 176.168   3
   3   0  -9 1636.99 188.234   4
  -3   0   9 1515.42 458.857   0
   3   0  -9 1308.71 106.005   1
   3   0  -8 154.745 280.534   0
  -3   0   8 267.179 293.409   0
   3   0  -8-6.92921 43.1657   1
  -3   0   8 171.645 290.704   0
   3   0  -8 25.8477 75.3794   4
   3   0  -8 77.0726 69.1111   3
   3   0  -7 193167. 1727.99   0
   3   0  -7 188417. 931.250   4
  -3   0   7 188678. 1704.41   0
  -3   0   7 192486. 1730.03   0
   3   0  -7 190333. 881.662   3
   3   0  -6 99.5584 86.5282   4
  -3   0   6 103.334 189.049   0
   3   0  -6 34.4161 54.4891   3
   3   0  -5 13530.8 492.640   0
  -3   0   5 13793.7 521.628   0
   3   0  -5 14340.9 296.395   4
   3   0  -5 14240.5 256.422   3
   3   0  -4 78.9345 65.8103   3
   3   0  -4 116.671 76.4683   4
   3   0  -4 159.285 252.334   0
  -3   0   4 10.5449 167.592   0
   3   0  -3 7136.35 191.270   3
   3   0  -3 6519.20 383.230   0
   3   0  -3 6552.73 201.768   4
  -3   0   3 6807.80 409.056   0
   3   0  -2-13.0100 50.9397   3
   3   0  -2 17.7237 51.0707   4
   3   0  -2 209.193 209.178   0
  -3   0   2 345.531 251.240   0
   3   0  -1 47839.0 381.854   3
  -3   0   1 47824.6 824.369   0
  -3   0   1 47039.0 325.804   1
   3   0  -1 47431.8 793.890   0
   3   0  -1 46751.2 357.942   4
   3   0   0-17.4262 51.8247   3
  -3   0   0 29.4405 43.0989   1
   3   0   0 65.5370 148.320   0
   3   0   1 394282. 3845.76   2
   3   0   1 402544. 2185.17   0
  -3   0  -1 383704. 2139.59   0
   3   0   1 383384. 3971.22   3
  -3   0  -1 378370. 4227.87   1
  -3   0  -2 97.7372 242.051   0
   3   0   2 25.5015 174.206   0
  -3   0  -2 76.2306 81.4789   1
   3   0   2 37.3154 55.8648   3
   3   0   2 33.1689 56.5300   2
   3   0   3 68931.2 1065.85   0
   3   0   3 70602.9 423.629   2
   3   0   3 68091.4 1036.16   0
  -3   0  -3 67777.9 1045.61   0
  -3   0  -3 67143.1 592.525   1
   3   0   3 67756.9 530.200   3
   3   0   4 31.9328 68.1458   3
   3   0   4 122.926 208.898   0
  -3   0  -4 38.8924 74.0070   1
  -3   0  -4 274.393 357.536   0
  -3   0  -4 238.297 363.076   0
   3   0   4 23.5596 43.9985   2
   3   0   4 495.361 353.370   0
  -3   0  -5 17950.2 383.513   1
   3   0   5 18467.8 354.288   3
   3   0   5 19214.0 693.625   0
   3   0   5 19751.6 242.603   2
   3   0   5 17920.1 688.287   0
  -3   0  -5 17709.0 653.096   0
  -3   0  -5 18891.8 707.936   0
   3   0   6 186.199 344.343   0
   3   0   6 46.2465 268.453   0
   3   0   6 39.1716 80.9514   3
   3   0   6 127.747 61.7933   2
  -3   0  -6 146.335 125.643   1
  -3   0  -6 372.213 337.285   0
  -3   0  -6 294.417 340.460   0
   3   0   7 194723. 641.974   2
   3   0   7 176384. 970.442   3
   3   0   7 194345. 2059.48   0
  -3   0  -7 183218. 1172.82   1
   3   0   7 183585. 1988.22   0
  -3   0  -7 192857. 2047.72   0
  -3   0  -7 187964. 2019.36   0
   3   0   8 52.1416 360.613   0
   3   0   8 74.0738 59.8449   2
   3   0   8 50.4506 386.828   0
  -3   0  -8 32.9913 110.980   1
  -3   0  -8 220.806 340.544   0
  -3   0  -8 186.752 325.741   0
   3   0   8 98.3307 101.093   3
  -3   0  -9 416.389 145.675   1
   3   0   9 456.594 189.415   3
   3   0   9 422.443 72.0283   2
   3   0   9 538.630 539.909   0
  -3   0  -9 301.530 378.278   0
  -3   0  -9 374.957 381.288   0
   3   0   9 508.877 589.171   0
   3   0  10 204.383 135.752   3
  -3   0 -10 155.106 452.059   0
  -3   0 -10 168.647 413.770   0
  -3   0 -10-8.73830 138.371   1
   3   0  10 244.512 440.440   0
   3   0  10 256.050 449.723   0
   3   0  10 76.1188 53.3700   2
   3   0  11 3331.23 312.508   3
  -3   0 -11 3116.76 869.903   0
   3   0  11 3313.31 105.030   2
  -3   0 -11 3414.12 783.911   0
   3   0  11 2916.86 813.141   0
  -3   0 -11 2991.95 274.210   1
   3   0  11 2992.55 697.747   0
   3   0  12 253.385 164.711   3
  -3   0 -12 147.078 534.786   0
  -3   0 -12 72.2288 158.435   1
   3   0  12 59.6492 517.290   0
  -3   0 -12-5.43798 431.883   0
   3   0  12 191.830 515.352   0
   3   0  13 2920.41 1155.90   0
  -3   0 -13 1681.77 801.160   0
  -3   0 -13 2646.34 289.659   1
   3   0  13 2385.61 860.159   0
  -3   0 -13 1325.88 689.877   0
   3   0  13 2987.48 331.626   3
  -3   0 -14 186.863 231.404   1
   3   0  14 59.1003 145.277   3
  -3   0 -15 69191.8 1042.69   1
   3   0  15 71473.2 988.879   3
   3   0  16 614.544 196.318   3
  -3   0 -16-23.9916 222.446   1
   3   0  17 164.186 212.894   3
  -3   0 -17 161.071 260.894   1
   3   0  18 148.759 247.920   3
  -3   0 -18 292.226 283.464   1
   3   0  19 7913.14 563.583   3
  -3   0 -19 8018.34 625.870   1
  -3   0 -20 167.911 321.802   1
   3   0  20 516.258 250.105   3
  -3   0 -21 44.8074 330.790   1
   3   0  21 408.468 345.564   3
   3   0  22 316.446 378.541   3
  -3   0 -22-111.159 346.749   1
   3   0  23 379.903 434.389   3
  -3   0 -23 516.789 544.933   1
   3   0  24 25.9385 362.495   3
  -3   0 -24 61.7715 468.400   1
   3  -1 -23 190.328 283.401   4
   3  -1 -22 4685.63 494.890   4
   3  -1 -21 15077.6 546.712   4
   3  -1 -20 3940.82 402.642   1
   3   1 -20 4462.90 381.324   4
   3  -1 -20 3484.01 282.498   4
   3   1 -19 365.218 220.110   4
   3   1 -19 438.459 239.493   1
   3  -1 -19 515.925 280.615   1
   3  -1 -19 263.223 190.001   4
   3   1 -18 30.1889 169.831   4
   3   1 -18 62.4797 179.940   1
   3  -1 -18 81.7490 185.091   1
  -3   1  18 58.9264 154.713   2
   3  -1 -18 12.2741 149.182   4
   3   1 -17 3737.34 375.142   4
  -3  -1  17 2430.15 806.414   0
   3  -1 -17 3820.18 299.664   4
   3   1 -17 2697.33 845.483   0
   3  -1 -17 3724.51 288.632   1
  -3   1  17 3747.87 204.191   2
   3   1 -17 3916.77 271.431   1
   3  -1 -16 10303.3 1208.37   0
  -3  -1  16 10342.9 1096.24   0
  -3  -1  16 9754.00 1020.49   0
   3   1 -16 10239.2 320.356   1
   3  -1 -16 10973.8 348.231   1
  -3   1  16 10590.4 302.459   2
   3   1 -16 10379.5 443.835   4
  -3   1  16 10913.1 1391.76   0
  -3  -1  16 10525.5 281.439   2
   3   1 -16 10461.0 1184.46   0
   3  -1 -16 10690.4 407.495   4
   3  -1 -15 21836.3 1371.35   0
   3   1 -15 26117.6 559.745   4
  -3  -1  15 25464.1 1167.45   0
  -3   1  15 25500.7 423.846   2
   3   1 -15 24395.7 459.499   1
  -3  -1  15 24539.0 1240.32   0
   3  -1 -15 25237.4 470.459   1
   3   1 -15 26743.4 1323.85   0
  -3   1  15 24582.8 1160.99   0
  -3   1  15 24643.1 1411.40   0
   3  -1 -15 25338.4 547.660   4
  -3  -1  15 25645.3 403.235   2
   3  -1 -14 1630.30 903.659   0
   3  -1 -14 1749.11 240.662   4
   3   1 -14 1694.73 239.242   4
  -3  -1  14 1864.05 889.197   0
   3   1 -14 1777.22 201.208   1
  -3   1  14 1268.72 569.513   0
   3  -1 -14 1546.57 198.339   1
  -3  -1  14 1479.77 783.057   0
  -3  -1  14 1868.54 168.921   2
  -3   1  14 1472.18 768.067   0
  -3   1  14 1675.54 177.655   2
   3   1 -14 2089.11 271.086   3
   3   1 -14 1849.48 620.065   0
  -3   1  13 68608.0 1432.64   0
  -3  -1  13 67443.5 597.974   2
   3  -1 -13 68030.9 1468.00   0
  -3  -1  13 70300.2 1368.93   0
   3   1 -13 71935.5 827.785   3
   3   1 -13 69369.5 648.608   1
   3  -1 -13 69970.1 764.274   4
   3  -1 -13 68235.0 648.476   1
  -3   1  13 67529.9 1480.07   0
  -3   1  13 67630.4 657.215   2
   3   1 -13 71108.5 806.800   4
  -3  -1  13 70025.8 1415.94   0
   3   1 -13 70761.2 1391.00   0
  -3   1  12 36733.8 1064.24   0
   3  -1 -12 37227.0 1100.46   0
   3   1 -12 39972.7 1058.44   0
   3   1 -12 39205.4 579.839   3
  -3  -1  12 36094.1 978.570   0
   3   1 -12 37689.1 457.228   1
   3  -1 -12 36942.9 464.032   1
   3   1 -12 38436.8 601.111   4
  -3   1  12 36009.1 476.535   2
  -3  -1  12 36531.4 449.739   2
   3  -1 -12 37952.6 564.920   4
  -3  -1  12 36304.8 1019.40   0
   3  -1 -12 38568.8 535.974   3
  -3   1  12 37030.9 1045.79   0
  -3  -1  11 597.065 455.801   0
   3  -1 -11 325.266 117.693   1
   3   1 -11 439.882 149.510   4
   3  -1 -11 669.532 506.840   0
  -3   1  11 544.906 414.654   0
  -3   1  11 415.650 461.601   0
  -3  -1  11 343.319 397.168   0
   3   1 -11 491.603 121.968   1
   3  -1 -11 652.699 154.699   4
   3  -1 -11 473.121 143.904   3
   3   1 -11 262.310 310.145   0
   3   1 -11 490.835 132.759   3
  -3   1  11 654.016 141.515   2
  -3   1  10 3724.05 213.295   2
   3   1 -10 3932.56 247.385   4
   3  -1 -10 3740.43 564.615   0
  -3  -1  10 3181.12 530.482   0
   3   1 -10 3137.43 134.928   1
   3  -1 -10 3674.69 194.280   4
   3   1 -10 2993.87 564.585   0
  -3   1  10 3209.52 633.869   0
   3  -1 -10 3499.68 163.537   1
  -3   1  10 2869.38 674.006   0
  -3  -1  10 3749.78 563.337   0
   3  -1 -10 3629.80 209.171   3
   3   1 -10 3460.80 241.276   3
   3   1  -9 234519. 1139.34   4
  -3   1   9 225735. 2126.82   0
   3   1  -9 233105. 1979.86   0
   3  -1  -9 242681. 2243.81   0
   3   1  -9 236998. 829.902   1
  -3   1   9 231674. 2174.31   0
   3  -1  -9 233999. 859.116   1
  -3  -1   9 228324. 1960.90   0
  -3  -1   9 223792. 1926.91   0
   3   1  -9 239527. 1134.68   3
   3  -1  -9 234802. 1131.32   4
  -3   1   9 221006. 3826.34   2
   3  -1  -9 238424. 1053.37   3
  -3  -1   8 31145.3 760.279   0
  -3   1   8 31199.7 860.691   0
   3   1  -8 32485.8 468.633   4
  -3   1   8 30497.7 413.210   2
   3  -1  -8 29697.5 863.490   0
  -3  -1   8 30840.2 762.860   0
   3   1  -8 32747.7 292.324   1
   3   1  -8 31260.8 775.186   0
  -3   1   8 31638.5 860.858   0
   3  -1  -8 31555.0 311.339   1
   3  -1  -8 32578.0 462.710   4
   3  -1  -8 32560.2 407.696   3
   3   1  -8 32954.1 433.668   3
  -3   1   7 17005.4 312.176   2
  -3  -1   7 16576.5 570.632   0
   3  -1  -7 16526.8 619.847   0
   3   1  -7 18237.4 196.304   1
   3   1  -7 17620.4 350.983   4
  -3   1   7 17818.0 647.700   0
  -3  -1   7 17829.3 567.157   0
  -3   1   7 16697.7 619.125   0
   3  -1  -7 17184.0 354.731   4
   3   1  -7 18298.1 354.892   3
   3  -1  -7 18342.7 307.143   3
   3   1  -7 17882.9 582.702   0
   3   1  -6 26553.2 368.013   3
   3  -1  -6 26994.1 768.113   0
   3   1  -6 25519.0 624.290   0
   3  -1  -6 27338.7 329.683   3
  -3   1   6 26342.4 732.729   0
  -3  -1   6 26495.8 637.793   0
   3  -1  -6 26424.8 373.007   4
   3   1  -6 26167.0 385.497   4
   3   1  -5 1030.14 137.442   4
   3   1  -5 969.525 292.694   0
  -3   1   5 1111.52 310.879   0
  -3  -1   5 976.723 242.702   0
   3  -1  -5 996.990 109.847   3
   3  -1  -5 1119.72 151.611   4
   3   1  -5 1050.77 142.289   3
   3  -1  -4 131936. 575.870   3
   3  -1  -4 125775. 678.624   4
  -3   1   4 127231. 1310.02   0
   3  -1  -4 128238. 1323.73   0
   3   1  -4 128185. 1149.55   0
  -3  -1   4 130301. 1162.85   0
   3   1  -4 131196. 659.843   4
   3   1  -4 131353. 678.746   3
   3   1  -3 6890.05 204.402   3
   3   1  -3 7166.45 233.360   2
   3  -1  -3 6652.14 411.544   0
   3   1  -3 7096.47 207.490   4
  -3   1   3 6768.58 396.459   0
   3   1  -3 6160.25 337.208   0
  -3  -1   3 7347.50 361.531   0
   3  -1  -3 6740.03 230.840   4
   3  -1  -3 6684.75 167.923   3
   3   1  -2 8669.18 394.966   0
   3  -1  -2 9371.81 246.832   4
   3  -1  -2 9656.74 196.521   3
  -3  -1   2 8587.70 401.621   0
   3  -1  -2 9192.39 501.003   0
   3   1  -2 9441.05 240.112   2
  -3   1   2 9253.96 463.840   0
  -3   1   2 9344.05 160.559   1
   3   1  -2 9641.92 204.949   4
   3   1  -2 9282.27 239.803   3
   3  -1  -1 24344.0 647.083   0
   3  -1  -1 25002.6 282.044   3
   3   1  -1 24467.8 322.090   3
   3   1  -1 25375.8 328.050   2
  -3   1   1 24834.5 269.306   1
  -3  -1   1 23954.8 587.299   0
  -3   1   1 24811.6 661.272   0
   3   1  -1 25327.4 588.054   0
   3   1  -1 24999.4 273.198   4
   3   1   0 344.559 61.0031   4
  -3   1   0 349.749 260.971   0
   3   1   0 462.727 122.358   3
  -3   1   0 478.003 108.433   1
  -3  -1   0 493.864 245.510   0
   3   1   0 458.235 133.540   2
   3  -1   0 354.652 241.403   0
   3   1   0 389.578 241.153   0
   3  -1   0 499.238 105.709   3
   3   1   1 1455.08 303.500   0
   3   1   1 1380.38 323.473   0
   3  -1   1 1444.76 129.500   3
  -3   1  -1 1390.29 140.417   1
  -3  -1  -1 1468.35 303.745   0
   3   1   1 1398.93 94.0977   4
   3   1   1 1215.72 119.874   3
   3  -1   2 209020. 1690.34   0
   3  -1   2 204160. 2926.39   3
   3   1   2 202930. 3184.35   3
  -3   1  -2 213796. 1740.16   0
   3   1   2 212619. 2957.50   2
  -3  -1  -2 204679. 1637.58   0
  -3   1  -2 204039. 913.527   1
  -3  -1  -2 204492. 910.651   1
   3   1   2 201887. 1635.98   0
   3   1   2 203306. 1630.83   0
  -3  -1  -3 25931.2 411.826   1
   3   1   3 26639.9 370.607   3
   3  -1   3 26718.9 684.865   0
   3  -1   3 25194.7 337.085   3
   3   1   3 25703.3 718.290   0
  -3   1  -3 25411.3 670.757   0
  -3   1  -3 25205.8 395.157   1
   3   1   3 26254.4 707.836   0
  -3  -1  -3 25938.4 684.006   0
   3   1   3 26378.8 303.984   2
  -3  -1  -3 26658.9 729.539   0
   3  -1   3 24446.8 700.609   0
  -3  -1  -4 648.943 348.613   0
  -3  -1  -4 568.077 370.960   0
   3  -1   4 655.055 314.750   0
   3   1   4 480.445 119.156   3
   3  -1   4 814.763 148.900   3
   3   1   4 832.638 115.163   2
   3   1   4 317.375 212.607   0
  -3   1  -4 715.214 163.412   1
  -3   1  -4 546.392 294.410   0
  -3  -1  -4 596.160 172.680   1
   3   1   4 508.579 288.825   0
   3  -1   4 480.362 296.467   0
  -3  -1  -5 43322.2 944.789   0
   3   1   5 48544.7 993.790   0
   3  -1   5 44407.3 484.456   3
   3  -1   5 44431.2 975.543   0
   3   1   5 45320.7 530.011   3
   3   1   5 47433.1 388.782   2
  -3   1  -5 45001.8 563.987   1
  -3   1  -5 47126.3 999.755   0
  -3  -1  -5 45205.4 571.613   1
  -3  -1  -5 46168.7 957.363   0
   3  -1   5 46448.9 985.665   0
   3   1   5 43517.2 936.926   0
  -3  -1  -6 23646.0 794.102   0
   3  -1   6 23400.5 818.759   0
   3   1   6 25584.4 294.455   2
  -3   1  -6 24139.9 478.354   1
   3   1   6 25655.1 820.034   0
  -3   1  -6 23675.1 776.610   0
  -3  -1  -6 24043.8 487.415   1
   3   1   6 23250.5 399.186   3
  -3   1  -6 24558.7 810.961   0
   3   1   6 23574.8 766.207   0
  -3  -1  -6 23034.3 788.256   0
   3  -1   6 24146.6 392.019   3
   3  -1   6 24009.5 764.596   0
   3  -1   7 127.187 307.723   0
  -3   1  -7 170.167 301.423   0
   3   1   7 187.020 102.557   3
   3  -1   7 137.433 102.776   3
  -3  -1  -7 246.535 387.418   0
   3   1   7 111.616 78.0139   2
  -3   1  -7 263.535 117.400   1
  -3   1  -7-47.9013 289.381   0
   3   1   7 157.180 307.414   0
  -3  -1  -7 80.0097 141.645   1
   3  -1   7 155.259 348.654   0
   3   1   7 211.341 407.183   0
  -3  -1  -7 252.108 387.678   0
  -3  -1  -8 1991.62 562.322   0
   3  -1   8 2743.64 655.237   0
   3  -1   8 3003.69 233.380   3
   3   1   8 2395.91 490.362   0
  -3   1  -8 2747.00 242.207   1
  -3  -1  -8 3077.73 270.598   1
  -3   1  -8 2102.32 558.092   0
  -3   1  -8 2715.20 638.323   0
   3   1   8 2923.44 128.775   2
   3   1   8 2515.24 493.549   0
   3  -1   8 2206.08 590.419   0
   3   1   8 3028.99 250.764   3
  -3  -1  -8 2517.51 548.195   0
  -3   1  -9 673.906 435.049   0
  -3  -1  -9 635.358 482.760   0
   3  -1   9 724.259 166.456   3
   3   1   9 923.130 191.333   3
   3  -1   9 279.188 378.482   0
   3   1   9 672.744 115.160   2
  -3   1  -9 682.065 246.185   1
   3   1   9 466.664 485.113   0
  -3  -1  -9 798.771 201.442   1
   3  -1   9 718.532 503.670   0
  -3   1  -9 237.628 434.556   0
  -3  -1  -9 476.274 536.578   0
   3   1   9 658.092 473.578   0
  -3  -1 -10 12043.1 454.236   1
  -3  -1 -10 13003.4 885.249   0
   3  -1  10 13102.6 897.111   0
   3   1  10 12954.0 406.931   3
   3   1  10 13366.2 230.922   2
  -3   1 -10 12810.0 875.675   0
  -3   1 -10 12535.0 925.568   0
  -3   1 -10 13994.6 501.313   1
   3   1  10 11959.9 803.287   0
   3  -1  10 12166.0 977.856   0
   3  -1  10 13579.9 396.220   3
   3   1  10 12563.0 810.729   0
  -3  -1 -10 11953.6 810.770   0
   3   1  11 950.836 219.018   3
  -3   1 -11 904.014 611.582   0
   3   1  11 831.380 524.997   0
   3   1  11 1033.63 117.199   2
  -3  -1 -11 305.876 473.283   0
   3  -1  11 726.657 520.704   0
  -3   1 -11 1223.27 262.606   1
  -3   1 -11 1144.85 684.662   0
  -3  -1 -11 711.387 216.156   1
  -3  -1 -11 775.287 659.458   0
   3  -1  11 755.170 667.206   0
   3   1  11 785.165 526.673   0
  -3  -1 -12 565.196 195.524   1
   3   1  12 841.133 216.017   3
   3   1  12 699.852 111.121   2
  -3   1 -12 715.253 552.038   0
   3  -1  12 889.762 711.447   0
  -3   1 -12 860.120 248.776   1
  -3  -1 -12 809.630 844.309   0
  -3  -1 -12 683.254 719.118   0
   3   1  12 143.433 546.571   0
  -3   1 -12 390.568 603.067   0
   3  -1  12 587.405 791.621   0
   3   1  12 1108.99 640.217   0
   3   1  13 631.833 234.221   3
  -3   1 -13 180.447 519.352   0
  -3   1 -13 406.251 211.302   1
   3  -1  13 41.4883 587.661   0
  -3  -1 -13 342.781 195.468   1
   3   1  13 551.727 576.871   0
  -3   1 -13 388.729 625.781   0
   3  -1  13 24.4473 545.736   0
  -3  -1 -13 302.404 635.180   0
   3   1  14 43093.8 758.526   3
  -3   1 -14 43622.8 851.080   1
  -3   1 -15 6222.69 442.150   1
  -3  -1 -15 6928.03 419.736   1
   3   1  15 7808.72 424.813   3
   3  -1  15 6782.42 370.390   3
  -3   1 -16 1418.18 333.656   1
   3   1  16 1463.85 328.545   3
   3  -1  16 1630.83 360.260   3
  -3  -1 -16 1232.61 333.856   1
   3   1  17 26418.1 685.164   3
   3  -1  17 27492.9 758.877   3
  -3  -1 -17 26147.7 804.898   1
  -3   1 -17 25307.9 751.498   1
   3   1  18 1201.23 375.394   3
   3  -1  18 1266.15 387.496   3
  -3   1 -18 371.969 293.683   1
  -3  -1 -18 249.792 287.651   1
   3   1  19 1925.30 393.490   3
  -3   1 -19 1790.21 356.271   1
   3  -1  20 19955.9 745.747   3
  -3   1 -20 19599.8 770.984   1
   3   1  20 19386.1 744.965   3
  -3  -1 -20 19947.5 766.442   1
   3  -1  21 901.499 313.591   3
   3   1  21 846.417 266.387   3
  -3   1 -21 930.952 448.600   1
   3  -1  22 739.182 302.167   3
  -3  -1 -22 798.692 588.957   1
   3   1  22 845.690 363.956   3
   3   1  23 485.266 450.399   3
  -3   1 -23 272.360 455.097   1
  -3  -1 -23 366.323 499.636   1
   3  -1  24 1636.45 573.879   3
   3   1  24 1305.96 469.961   3
  -3   1 -24 1010.03 510.327   1
  -3  -1 -24 1124.74 679.401   1
   3  -2 -24 11551.7 554.975   4
   3  -2 -23 974.595 396.131   4
   3  -2 -22 4438.00 399.370   4
   3  -2 -21 150.805 271.255   4
   3  -2 -20 1730.10 256.067   1
   3  -2 -20 1823.79 286.145   4
   3  -2 -19 634.801 244.249   4
   3  -2 -19 296.773 170.641   1
   3   2 -19 594.158 263.763   1
   3   2 -18 761.637 318.930   4
   3   2 -18 530.854 223.666   1
   3  -2 -18 575.368 251.510   4
   3  -2 -18 333.010 227.845   1
  -3   2  18 511.150 175.078   2
  -3  -2  17 41.9880 574.422   0
   3   2 -17 97.1654 581.010   0
   3  -2 -17 24.9155 167.314   1
  -3   2  17 105.302 142.497   2
   3  -2 -17 75.6897 196.065   4
  -3  -2  17 111.926 602.473   0
   3   2 -17 147.512 164.631   4
   3   2 -17 283.669 176.279   1
  -3  -2  16 613.369 769.942   0
  -3  -2  16 377.875 576.252   0
   3   2 -16 624.044 229.925   1
   3  -2 -16 402.149 184.596   1
   3   2 -16 575.179 751.268   0
  -3  -2  16 427.109 134.773   2
  -3   2  16 592.237 206.282   2
   3  -2 -16 589.950 238.885   4
   3   2 -16 226.082 211.759   4
   3   2 -15 68634.9 870.747   4
   3  -2 -15 65943.7 796.670   4
   3   2 -15 68364.7 889.641   3
   3  -2 -15 62957.1 722.534   1
  -3  -2  15 66137.5 1409.25   0
  -3  -2  15 62963.5 573.655   2
  -3  -2  15 64410.7 1427.12   0
  -3   2  15 68117.1 1623.70   0
   3   2 -15 67163.6 710.767   1
  -3   2  15 64572.5 675.709   2
   3  -2 -15 61640.5 1546.99   0
  -3   2  15 63827.6 1580.62   0
   3   2 -15 64906.5 1406.66   0
   3   2 -14-49.3943 489.224   0
   3  -2 -14 467.957 634.413   0
   3   2 -14 360.753 173.806   3
  -3  -2  14 119.931 92.2591   2
  -3  -2  14 358.449 603.916   0
   3   2 -14 188.825 146.244   1
  -3  -2  14 193.467 504.421   0
   3  -2 -14 93.0189 132.107   1
  -3   2  14 83.0327 109.262   2
   3  -2 -14 180.263 125.619   4
  -3   2  14 224.225 601.609   0
   3   2 -14 121.042 134.581   4
  -3   2  14 191.236 497.395   0
   3   2 -13 1576.14 674.528   0
   3  -2 -13 1932.42 742.296   0
  -3   2  13 1717.48 751.566   0
   3   2 -13 2110.44 240.435   1
  -3   2  13 2314.82 736.134   0
  -3  -2  13 2614.58 603.564   0
  -3  -2  13 1690.18 581.465   0
   3  -2 -13 2071.09 227.929   1
   3   2 -13 2049.49 213.623   4
   3  -2 -13 2268.76 218.402   4
  -3   2  13 2254.36 185.401   2
   3   2 -13 2194.88 275.223   3
   3   2 -12 12033.5 810.764   0
  -3   2  12 12346.2 349.185   2
  -3   2  12 12372.1 911.299   0
   3   2 -12 13319.0 297.484   1
   3  -2 -12 12570.9 343.391   4
  -3  -2  12 13396.8 740.602   0
  -3   2  12 12913.5 873.807   0
   3   2 -12 13438.1 380.602   3
   3  -2 -12 12765.5 305.726   1
  -3  -2  12 11904.7 757.791   0
   3   2 -12 13718.9 416.486   4
   3  -2 -12 13810.9 915.668   0
   3   2 -11 2489.97 202.540   4
   3  -2 -11 3052.08 750.271   0
  -3   2  11 2650.97 199.535   2
  -3   2  11 2479.39 605.211   0
   3  -2 -11 2542.76 210.472   4
  -3  -2  11 2185.49 441.923   0
  -3   2  11 2630.40 637.901   0
  -3  -2  11 2260.13 456.854   0
   3  -2 -11 2776.16 176.665   1
   3   2 -11 2088.74 453.610   0
[truncated: 876,720 more chars]
