# Supplementary material for: Crystal structure of O-isopropyl [bis­(tri­methyl­sil­yl)amino](tert-butyl­amino)­phosphino­thio­ate
Source: Acta Crystallogr E Crystallogr Commun. 2015 Jan 1;71(Pt 1):o37–8. doi: 10.1107/S205698901402622X (PMC4331855; doi:10.1107/S205698901402622X)
Supplement: Supplementary file 2 [file e-71-00o37-Isup2.hkl]

#
# h,k,l, Fc-squared, Fo-squared, sigma(Fo-squared), status flag
#
data_I
_shelx_title ' ANAT2DC in P2(1)/n'
_shelx_refln_list_code          4
_shelx_F_calc_maximum      153.50
_exptl_crystal_F_000       776.00
_reflns_d_resolution_high  0.6600

loop_
 _space_group_symop_operation_xyz
 'x, y, z'
 '-x+1/2, y+1/2, -z+1/2'
 '-x, -y, -z'
 'x-1/2, -y-1/2, z-1/2'

_cell_length_a     9.9420
_cell_length_b    11.9070
_cell_length_c    17.7260
_cell_angle_alpha  90.000
_cell_angle_beta  100.520
_cell_angle_gamma  90.000

_shelx_F_squared_multiplier     1.000

loop_
 _refln_index_h
 _refln_index_k
 _refln_index_l
 _refln_F_squared_calc
 _refln_F_squared_meas
 _refln_F_squared_sigma
 _refln_observed_status
   4   0   0        535.72        498.67         7.44 o
   6   0   0        285.38        258.71         7.19 o
   8   0   0       9159.77       9858.50       108.22 o
  10   0   0        118.38         97.46        10.72 o
  12   0   0          0.91          5.30        17.86 o
  14   0   0        384.18        407.17        37.08 o
   3   1   0         21.32         26.71         2.53 o
   4   1   0       3132.33       3633.00        18.06 o
   5   1   0         42.13         17.53         2.82 o
   6   1   0        152.34        119.67         4.45 o
   7   1   0         25.36         25.23         3.34 o
   8   1   0       1331.89       1366.03        11.76 o
   9   1   0        313.38        320.83         7.47 o
  10   1   0         60.10         49.83         5.22 o
  11   1   0        165.84        156.33        12.19 o
  12   1   0        126.28        102.34        12.93 o
  13   1   0          4.24         -0.10        12.88 o
  14   1   0          6.08         30.00        16.95 o
   2   2   0       7177.96       7897.22        47.78 o
   3   2   0         44.21         55.05         2.78 o
   4   2   0        701.68        668.58         7.01 o
   5   2   0       1327.90       1332.13        11.27 o
   6   2   0       3550.86       3550.90        14.20 o
   7   2   0          0.37          5.79         2.63 o
   8   2   0        517.67        529.52        11.15 o
   9   2   0        373.54        342.41         7.38 o
  10   2   0        832.44        852.25        12.21 o
  11   2   0        158.86        148.02        15.19 o
  12   2   0          1.59          8.75        10.19 o
  13   2   0        152.11        151.55        21.39 o
  14   2   0        674.27        792.30        68.06 o
   1   3   0         10.87         22.21         2.14 o
   2   3   0       4895.14       5354.38        30.96 o
   3   3   0       2468.60       2625.79        14.77 o
   4   3   0       4814.25       5563.92        26.53 o
   5   3   0         61.76         32.25         2.93 o
   6   3   0         32.34         23.43         3.19 o
   7   3   0       1469.97       1485.35        15.80 o
   8   3   0          5.23         11.29         3.39 o
   9   3   0        158.06        153.32         6.39 o
  10   3   0        147.04        124.49         9.73 o
  11   3   0       1070.23       1163.10        19.93 o
  12   3   0         12.42         10.37         8.22 o
  13   3   0         97.84         81.03        14.23 o
  14   3   0          1.38         10.82        14.86 o
   0   4   0         20.71         25.02         2.90 o
   1   4   0        728.00        789.54         5.76 o
   2   4   0       2055.41       2209.64        13.52 o
   3   4   0         95.36        135.02         3.17 o
   4   4   0        183.24        195.95         4.25 o
   5   4   0         38.27         31.06         3.09 o
   6   4   0         49.73         32.47         3.21 o
   7   4   0        527.67        536.85         7.22 o
   8   4   0       1029.50       1062.98        14.58 o
   9   4   0        207.70        191.26        10.14 o
  10   4   0          8.26         13.36         5.23 o
  11   4   0         92.40         93.16        13.70 o
  12   4   0        405.51        456.82        19.23 o
  13   4   0        120.57        103.85        14.20 o
  14   4   0          0.53         14.34        18.62 o
   1   5   0       3101.18       3620.28        26.52 o
   2   5   0        495.41        639.63         8.70 o
   3   5   0       8933.82       9539.43        44.07 o
   4   5   0        348.27        347.63         5.23 o
   5   5   0       5201.40       5689.44        44.44 o
   6   5   0        230.37        191.46         4.59 o
   7   5   0       1068.95       1051.91        10.92 o
   8   5   0        370.31        365.15         8.64 o
   9   5   0        184.47        159.22         7.35 o
  10   5   0         77.48         78.74         7.70 o
  11   5   0       1261.02       1332.25        23.90 o
  12   5   0        185.47        189.78        19.95 o
  13   5   0        573.63        596.51        28.41 o
  14   5   0         19.35          9.97        13.81 o
   0   6   0       4515.58       5040.31        48.87 o
   1   6   0          9.10         17.98         2.03 o
   2   6   0       5047.37       5313.76        45.59 o
   3   6   0       1547.41       1605.37        11.39 o
   4   6   0        524.27        536.54         8.30 o
   5   6   0       2322.14       2309.05        19.16 o
   6   6   0         49.28         74.05         4.79 o
   7   6   0         50.79         41.31         5.99 o
   8   6   0        408.00        364.01        10.56 o
   9   6   0          2.72          5.53         6.26 o
  10   6   0          0.13          5.19         6.37 o
  11   6   0         74.59         92.37        14.77 o
  12   6   0        287.75        290.04        22.35 o
  13   6   0         50.08         56.63        15.29 o
   1   7   0       6059.79       6257.75        36.03 o
   2   7   0        104.37         79.13         4.32 o
   3   7   0         16.21         11.88         2.93 o
   4   7   0        462.81        445.63         7.68 o
   5   7   0        828.53        920.57        10.92 o
   6   7   0         40.49         33.78         5.14 o
   7   7   0        417.37        394.93        10.54 o
   8   7   0          4.99          4.85         5.52 o
   9   7   0        181.70        180.66        11.84 o
  10   7   0         17.72         17.68         9.42 o
  11   7   0        127.04        122.99        14.49 o
  12   7   0         42.23         38.22        14.43 o
  13   7   0        549.56        556.22        27.51 o
   0   8   0          0.07          3.90         3.25 o
   1   8   0        505.30        531.47         6.99 o
   2   8   0        280.42        252.45         6.11 o
   3   8   0         62.45         45.03         4.54 o
   4   8   0         98.05        108.04         5.97 o
   5   8   0        440.65        369.31         9.32 o
   6   8   0       1757.95       1826.33        16.42 o
   7   8   0        437.18        430.59        11.40 o
   8   8   0        145.27        123.70        12.10 o
   9   8   0        861.53        960.91        17.91 o
  10   8   0        465.20        446.73        16.91 o
  11   8   0         54.61         45.84        10.35 o
  12   8   0         42.73         49.31        11.35 o
  13   8   0          2.84          0.18        16.05 o
   1   9   0        464.36        453.20         5.97 o
   2   9   0         31.60         33.72         4.27 o
   3   9   0          0.46          7.11         3.86 o
   4   9   0        283.57        262.15         7.84 o
   5   9   0        677.59        694.45        11.27 o
   6   9   0         22.27         13.63         6.04 o
   7   9   0          2.22         13.40         6.18 o
   8   9   0        485.20        505.67        16.70 o
   9   9   0        203.31        205.18        13.02 o
  10   9   0         57.73         47.04        10.69 o
  11   9   0         31.85         50.75        18.17 o
  12   9   0         71.80         74.43        16.99 o
   0  10   0       3027.31       3113.50        42.44 o
   1  10   0       1055.20       1019.67        11.90 o
   2  10   0         58.65         58.58         5.13 o
   3  10   0          7.43         16.10         4.80 o
   4  10   0        314.13        308.61        13.34 o
   5  10   0          6.10         12.37         5.27 o
   6  10   0         40.75         23.10         6.74 o
   7  10   0          8.64         11.21         7.04 o
   8  10   0       2341.21       2619.95        26.93 o
   9  10   0        210.88        218.77        13.83 o
  10  10   0        131.87        100.65        19.73 o
  11  10   0         14.39         10.12        12.98 o
  12  10   0        154.40        150.08        24.05 o
   1  11   0        213.21        218.95         8.86 o
   2  11   0       1259.56       1302.42        19.06 o
   3  11   0         74.69         50.76         6.52 o
   4  11   0       1477.25       1551.22        27.15 o
   5  11   0        473.67        470.68        13.72 o
   6  11   0        597.88        627.93        15.13 o
   7  11   0        634.90        619.59        16.15 o
   8  11   0        171.02        173.15        14.06 o
   9  11   0         22.57         15.75        10.46 o
  10  11   0          2.96         19.00        12.02 o
  11  11   0         22.10         12.54        13.88 o
   0  12   0          5.80          6.14         7.80 o
   1  12   0        557.34        550.06        14.49 o
   2  12   0       1733.45       1938.66        18.64 o
   3  12   0        251.93        232.98        10.48 o
   4  12   0        203.00        188.56        10.02 o
   5  12   0        294.07        284.59        13.93 o
   6  12   0        152.53        146.04        12.76 o
   7  12   0        589.95        620.12        16.73 o
   8  12   0         79.33         75.24        13.93 o
   9  12   0         78.94         85.56        13.10 o
  10  12   0        536.87        577.49        24.35 o
  11  12   0         25.71         23.80        17.97 o
   1  13   0       2187.48       2320.78        25.43 o
   2  13   0        184.04        187.78        17.36 o
   3  13   0          0.51          9.52         5.96 o
   4  13   0        348.93        344.28        15.16 o
   5  13   0        308.53        306.92        12.81 o
   6  13   0         13.84         17.59         7.63 o
   7  13   0        116.95        106.56        15.23 o
   8  13   0         13.13         13.13        13.05 o
   9  13   0         59.71         63.87        15.70 o
  10  13   0         22.67         24.68        14.00 o
   0  14   0        939.49       1022.88        30.13 o
   1  14   0         14.50         27.79        11.40 o
   2  14   0         22.43         19.84         8.67 o
   3  14   0         36.89         24.42         9.96 o
   4  14   0          0.11          7.23         7.04 o
   5  14   0         18.72         14.94         8.60 o
   6  14   0         27.99         18.85        10.24 o
   7  14   0        223.75        203.35        17.01 o
   8  14   0        389.48        430.55        21.56 o
   9  14   0        199.15        197.43        18.55 o
   1  15   0          1.32          2.84        10.34 o
   2  15   0         67.07         59.77        13.30 o
   3  15   0        128.85         96.02        10.86 o
   4  15   0        691.49        715.96        24.67 o
   5  15   0        537.19        566.60        23.48 o
   6  15   0         40.34         36.44        14.02 o
   7  15   0        186.21        195.64        19.11 o
   8  15   0        274.17        278.09        21.99 o
   0  16   0        167.48        147.89        21.98 o
   1  16   0         80.03         75.54        14.20 o
   2  16   0         24.89         21.16        10.67 o
   3  16   0        133.58        142.98        15.75 o
   4  16   0         21.42         23.15        18.26 o
   5  16   0        103.92         61.85        17.36 o
   6  16   0         44.39         31.04        20.00 o
   1  17   0         31.78         30.38        13.13 o
   2  17   0          0.21         36.04        17.49 o
   3  17   0        116.05        102.70        18.42 o
   4  17   0        548.52        586.20        26.75 o
   0  18   0          0.69         -2.20        17.82 o
 -13   0   1          0.14         13.06        15.42 o
 -11   0   1         81.96         60.11        10.58 o
  -9   0   1        457.63        455.80        14.57 o
  -7   0   1       3366.63       3462.67        23.88 o
  -5   0   1        882.21        821.34         9.40 o
  -3   0   1       2794.11       3000.19        13.20 o
   3   0   1      23562.60      24837.66       269.06 o
   5   0   1         36.13         76.22         6.64 o
   7   0   1       1916.16       1955.72        18.31 o
   9   0   1         86.15         60.74         7.22 o
  11   0   1        175.44        142.59        18.81 o
  13   0   1        136.49        100.23        28.79 o
 -14   1   1         14.62         24.38        17.03 o
 -13   1   1         38.33         57.50        15.53 o
 -12   1   1          7.23          6.49         8.37 o
 -11   1   1        385.36        403.05        11.83 o
 -10   1   1        529.35        524.15        10.53 o
  -9   1   1        757.15        747.94         9.33 o
  -8   1   1       1190.99       1156.37        12.70 o
  -7   1   1        958.61       1005.80        12.77 o
  -6   1   1         25.84         28.52         2.95 o
  -5   1   1         37.49         56.45         3.03 o
  -4   1   1          7.97         13.44         2.01 o
  -3   1   1       1399.52       1581.11         7.94 o
   2   1   1       1140.09       1225.93         8.15 o
   3   1   1         54.83         87.38         3.53 o
   4   1   1       4792.79       4988.15        16.83 o
   5   1   1       4511.43       4682.25        20.88 o
   6   1   1        478.03        438.30         7.36 o
   7   1   1       4548.88       4751.79        45.59 o
   8   1   1        410.29        383.38         7.63 o
   9   1   1         28.40         31.23         4.92 o
  10   1   1         34.39         24.67         5.22 o
  11   1   1         80.76         74.74        10.93 o
  12   1   1        218.69        219.47        26.56 o
  13   1   1        177.40        147.94        21.45 o
  14   1   1         87.06         89.28        21.42 o
 -14   2   1         74.86         99.50        27.37 o
 -13   2   1        177.71        173.22        20.48 o
 -12   2   1         17.78          9.30        10.59 o
 -11   2   1        706.15        713.27        19.70 o
 -10   2   1        616.62        594.84        10.25 o
  -9   2   1         81.23         69.95         4.97 o
  -8   2   1         93.48         80.83         4.72 o
  -7   2   1          1.20          6.07         2.50 o
  -6   2   1        559.55        526.78         9.63 o
  -5   2   1       2358.91       2630.21        15.76 o
  -4   2   1       4400.92       4678.25        26.67 o
  -3   2   1       8739.05       9506.06        58.01 o
  -2   2   1       1010.14       1048.56         9.21 o
   2   2   1         56.31         65.32         3.00 o
   3   2   1       1315.12       1491.00         9.86 o
   4   2   1         18.25         32.06         2.77 o
   5   2   1       1949.47       2071.03        17.52 o
   6   2   1        796.82        773.11         9.31 o
   7   2   1       2682.02       2797.78        26.64 o
   8   2   1        412.36        412.52        12.07 o
   9   2   1        153.92        131.19         6.50 o
  10   2   1        329.40        335.60        10.02 o
  11   2   1         87.06         75.40        12.15 o
  12   2   1        320.86        295.43        19.58 o
  13   2   1        437.73        450.92        24.87 o
  14   2   1        284.86        319.42        28.05 o
 -14   3   1        598.74        667.99        56.87 o
 -13   3   1        133.94        133.23        13.44 o
 -12   3   1        469.79        474.30        16.75 o
 -11   3   1         11.64         12.77         7.59 o
 -10   3   1       1572.73       1699.68        21.71 o
  -9   3   1       1036.23       1083.58        16.62 o
  -8   3   1        858.70        781.58         8.39 o
  -7   3   1        977.29        916.81        12.00 o
  -6   3   1       3719.80       3969.36        19.86 o
  -5   3   1       2950.79       3370.05        17.33 o
  -4   3   1       1903.20       2281.34        15.85 o
  -3   3   1        631.71        726.07         6.21 o
  -2   3   1        438.83        447.68         7.08 o
  -1   3   1        447.02        446.10         5.68 o
   0   3   1         50.26         38.66         2.21 o
   1   3   1         56.24         72.60         3.01 o
   2   3   1       1994.43       2277.72        10.48 o
   3   3   1         40.41         34.32         2.42 o
   4   3   1       2282.41       2414.65        17.74 o
   5   3   1        573.40        659.55         6.69 o
   6   3   1         50.68         56.29         3.68 o
   7   3   1        397.40        374.22         8.50 o
   8   3   1         56.20         62.32         6.33 o
   9   3   1        230.42        242.82        10.69 o
  10   3   1        660.32        707.14        15.85 o
  11   3   1          5.36          8.61         7.53 o
  12   3   1        124.06        119.88        12.15 o
  13   3   1         48.81         29.91        15.06 o
  14   3   1          2.11          2.15        18.19 o
 -14   4   1        320.52        297.46        20.92 o
 -13   4   1        568.80        651.29        27.57 o
 -12   4   1         97.80        110.81        14.97 o
 -11   4   1          1.45         14.52        12.36 o
 -10   4   1        151.34        123.22         8.15 o
  -9   4   1        407.33        411.87        11.34 o
  -8   4   1         18.14         19.92         3.71 o
  -7   4   1        348.41        376.24         6.32 o
  -6   4   1       1340.76       1414.56        16.39 o
  -5   4   1        898.20        791.23        10.15 o
  -4   4   1       3859.79       4190.18        32.34 o
  -3   4   1         36.70         20.84         2.69 o
  -2   4   1       2050.36       2228.71        18.05 o
  -1   4   1         50.77         74.79         2.84 o
   0   4   1       4334.65       4891.04        21.40 o
   1   4   1       2908.14       3493.46        24.42 o
   2   4   1       6375.60       6760.80        28.58 o
   3   4   1        601.34        662.79         5.79 o
   4   4   1       1258.41       1281.72         8.55 o
   5   4   1       1566.55       1610.40        15.25 o
   6   4   1         28.54         20.28         2.73 o
   7   4   1        314.47        301.26         8.45 o
   8   4   1         33.69         20.33         4.32 o
   9   4   1        729.13        782.72        11.09 o
  10   4   1       1254.39       1332.83        19.13 o
  11   4   1        198.87        187.35        12.33 o
  12   4   1          4.16         13.28        11.33 o
  13   4   1        322.94        323.62        18.55 o
  14   4   1        103.60        114.38        20.02 o
 -14   5   1          0.02          8.77        13.73 o
 -13   5   1        102.93        106.06        17.78 o
 -12   5   1         67.35         67.62        12.53 o
 -11   5   1         53.35         37.60        10.18 o
 -10   5   1         58.46         40.38         7.54 o
  -9   5   1        468.65        477.50        12.36 o
  -8   5   1       1369.46       1317.27        22.79 o
  -7   5   1        228.20        205.98         5.89 o
  -6   5   1          5.96          6.99         2.46 o
  -5   5   1       3378.06       3554.78        20.35 o
  -4   5   1       1781.12       1557.78        14.87 o
  -3   5   1        569.54        590.35         8.26 o
  -2   5   1        427.84        474.28         6.21 o
  -1   5   1       1675.15       1623.84        11.48 o
   0   5   1       3094.07       3407.30        19.74 o
   1   5   1          5.59          4.96         1.57 o
   2   5   1         76.87         86.22         3.88 o
   3   5   1         78.29         63.75         2.91 o
   4   5   1        456.55        439.38         6.66 o
   5   5   1        101.16         99.11         4.21 o
   6   5   1         73.26         56.09         4.55 o
   7   5   1          2.52          7.82         3.60 o
   8   5   1       1522.06       1488.17        26.30 o
   9   5   1        208.58        200.77         8.58 o
  10   5   1         23.16         12.03         7.84 o
  11   5   1         78.36         71.94        11.85 o
  12   5   1        128.13        121.35        19.10 o
  13   5   1        255.81        244.58        18.42 o
  14   5   1         13.34          3.68        14.39 o
 -14   6   1        254.92        269.82        21.19 o
 -13   6   1        160.41        144.20        17.64 o
 -12   6   1        112.16        127.81        19.50 o
 -11   6   1        242.91        271.89        14.07 o
 -10   6   1         84.79         66.19        10.56 o
  -9   6   1        168.61        127.98         9.62 o
  -8   6   1         20.98         16.66         5.40 o
  -7   6   1       1490.97       1464.89        17.08 o
  -6   6   1        852.11        977.85        14.73 o
  -5   6   1          0.09          5.34         1.76 o
  -4   6   1          0.13          6.28         2.83 o
  -3   6   1       1015.10       1154.97         9.95 o
  -2   6   1       1265.30       1148.92        11.52 o
  -1   6   1        864.71        886.56        10.57 o
   0   6   1         97.10        130.51         5.32 o
   1   6   1       6355.62       6650.39        41.16 o
   2   6   1       1388.59       1303.46         8.72 o
   3   6   1       2208.63       2518.00        13.71 o
   4   6   1        617.76        638.28         6.79 o
   5   6   1       1127.28       1110.79         9.28 o
   6   6   1        387.20        349.45         7.13 o
   7   6   1        121.54        125.12         8.00 o
   8   6   1        348.59        353.11        10.72 o
   9   6   1        633.66        666.70        14.40 o
  10   6   1        241.28        214.58        11.20 o
  11   6   1          0.01          6.98         7.86 o
  12   6   1        485.50        475.58        20.05 o
  13   6   1          0.12          3.04        12.62 o
 -13   7   1          3.24          9.74        14.99 o
 -12   7   1          5.59         26.76        16.21 o
 -11   7   1        274.22        280.45        17.46 o
 -10   7   1         54.08         48.82         8.73 o
  -9   7   1        104.30         92.45        12.40 o
  -8   7   1         94.69         77.43         7.06 o
  -7   7   1         57.91         48.54         5.92 o
  -6   7   1       3203.75       3249.30        18.94 o
  -5   7   1        311.10        247.55         7.07 o
  -4   7   1         56.06         47.68         4.24 o
  -3   7   1        837.79        784.97         8.09 o
  -2   7   1          9.78          8.46         3.08 o
  -1   7   1        687.22        709.52         8.03 o
   0   7   1       1008.12       1098.38         9.69 o
   1   7   1        125.17        117.40         3.66 o
   2   7   1       7750.75       7860.97        37.41 o
   3   7   1          7.76          5.92         1.61 o
   4   7   1       3172.71       3196.34        21.07 o
   5   7   1        499.08        487.50        12.02 o
   6   7   1         79.93         83.55         6.30 o
   7   7   1          0.30          8.96         4.50 o
   8   7   1        169.98        151.76         9.22 o
   9   7   1         24.53         14.50         6.83 o
  10   7   1        453.63        432.21        14.87 o
  11   7   1         66.31         62.25        13.09 o
  12   7   1          8.41         10.30        11.80 o
  13   7   1        335.67        362.00        26.59 o
 -13   8   1         77.77         81.83        20.87 o
 -12   8   1         46.24         40.61        12.27 o
 -11   8   1        881.06       1019.45        21.79 o
 -10   8   1          4.66          3.01         7.29 o
  -9   8   1        506.16        514.85        14.77 o
  -8   8   1        628.81        592.19        21.67 o
  -7   8   1          4.61          9.33         6.01 o
  -6   8   1        879.15        909.83        14.60 o
  -5   8   1       1022.06       1051.01        11.30 o
  -4   8   1         14.79         18.02         3.80 o
  -3   8   1       2683.16       3068.93        20.79 o
  -2   8   1        949.12        911.83         8.08 o
  -1   8   1        467.78        393.36         7.69 o
   0   8   1         88.46         62.48         3.81 o
   1   8   1        129.72        130.39         4.03 o
   2   8   1         23.01         35.21         3.69 o
   3   8   1        804.99        712.20        12.51 o
   4   8   1        680.22        694.72         9.62 o
   5   8   1        149.15        134.45         7.06 o
   6   8   1        264.97        229.36         8.62 o
   7   8   1        543.88        558.94        17.47 o
   8   8   1         39.59         36.42         6.66 o
   9   8   1          2.98         10.98         8.33 o
  10   8   1        130.01        106.69        11.27 o
  11   8   1        154.86        147.62        16.26 o
  12   8   1        699.52        813.03        22.13 o
  13   8   1         55.44         44.78        20.45 o
 -12   9   1        189.53        213.86        18.28 o
 -11   9   1          7.72          6.47        10.94 o
 -10   9   1        316.70        317.82        16.39 o
  -9   9   1       1530.86       1690.70        26.39 o
  -8   9   1        366.36        393.16        15.37 o
  -7   9   1        388.18        437.40        17.66 o
  -6   9   1          1.97         13.13         5.91 o
  -5   9   1        138.12        132.91         7.86 o
  -4   9   1         47.42         50.25         4.66 o
  -3   9   1       2014.74       2029.22        16.53 o
  -2   9   1       1321.67       1370.24        16.30 o
  -1   9   1        907.26        970.09        14.85 o
   0   9   1        277.40        224.92         4.94 o
   1   9   1          9.71         18.20         2.87 o
   2   9   1          0.04          6.69         3.46 o
   3   9   1          5.64         14.50         3.90 o
   4   9   1        363.47        333.52         8.79 o
   5   9   1        350.37        358.56         9.83 o
   6   9   1          7.84         12.98         5.43 o
   7   9   1        456.77        477.86        13.39 o
   8   9   1        953.68       1030.50        18.17 o
   9   9   1         45.50         43.13        10.80 o
  10   9   1         90.00         74.41        11.95 o
  11   9   1        169.11        163.19        13.72 o
  12   9   1          2.84         17.80        10.57 o
 -12  10   1          0.94         10.57        10.79 o
 -11  10   1         13.00         18.04        11.13 o
 -10  10   1         32.23         31.77        11.00 o
  -9  10   1        916.81        956.27        23.36 o
  -8  10   1        153.87        133.38        12.87 o
  -7  10   1        836.48        837.71        16.63 o
  -6  10   1         76.82         74.63         9.68 o
  -5  10   1        493.62        514.17        11.43 o
  -4  10   1          0.37          6.92         4.60 o
  -3  10   1        522.13        502.88        10.36 o
  -2  10   1        392.54        388.37         8.62 o
  -1  10   1        530.62        508.32         8.86 o
   0  10   1          1.97          2.81         2.67 o
   1  10   1       1682.80       1746.75        11.94 o
   2  10   1        208.95        225.13         8.10 o
   3  10   1         10.50         16.06         4.60 o
   4  10   1         28.35         20.58         6.10 o
   5  10   1       2053.82       2227.35        21.17 o
   6  10   1        505.53        531.63        15.33 o
   7  10   1          1.28         10.50         6.95 o
   8  10   1        124.14        141.79        12.26 o
   9  10   1        519.60        567.75        16.78 o
  10  10   1         30.97         34.55        10.84 o
  11  10   1          0.39         15.05        12.49 o
  12  10   1          2.96         34.80        22.44 o
 -11  11   1         23.73         21.26        13.66 o
 -10  11   1         45.55         30.64        11.84 o
  -9  11   1         78.67         57.85        12.50 o
  -8  11   1         95.99         89.24        11.87 o
  -7  11   1         25.09         18.27         6.98 o
  -6  11   1        430.94        427.36        13.95 o
  -5  11   1        517.56        525.65        12.46 o
  -4  11   1        610.91        637.67        19.09 o
  -3  11   1       3325.94       3597.52        40.85 o
  -2  11   1        682.99        717.12        19.70 o
  -1  11   1         40.36         37.62         5.35 o
   0  11   1          9.60          6.31         4.28 o
   1  11   1        745.59        744.60        11.59 o
   2  11   1        105.82        106.07         6.37 o
   3  11   1        510.49        482.47        12.52 o
   4  11   1        109.18         97.68         7.66 o
   5  11   1        324.86        325.36        11.59 o
   6  11   1       1124.80       1163.28        22.58 o
   7  11   1        131.26        149.25        19.99 o
   8  11   1        113.14        103.48        11.77 o
   9  11   1        332.90        355.29        23.84 o
  10  11   1        101.26         80.78        14.00 o
  11  11   1        187.74        189.11        23.60 o
 -11  12   1          1.33         11.29        12.97 o
 -10  12   1         12.17         13.29        12.03 o
  -9  12   1        544.19        567.63        20.12 o
  -8  12   1         64.45         34.95         9.84 o
  -7  12   1        111.41        109.69        12.56 o
  -6  12   1       1084.83       1165.95        22.43 o
  -5  12   1         32.95         25.64         7.36 o
  -4  12   1        224.28        196.95         9.94 o
  -3  12   1        793.11        744.04        18.31 o
  -2  12   1        184.97        179.77         9.32 o
  -1  12   1        962.69       1078.42        18.54 o
   0  12   1       1529.82       1583.76        20.71 o
   1  12   1        521.70        557.17        13.61 o
   2  12   1        952.47        941.38        16.20 o
   3  12   1        822.96        842.78        14.15 o
   4  12   1        148.88        159.36        13.27 o
   5  12   1       2365.77       2587.41        25.52 o
   6  12   1          0.02          2.84         7.12 o
   7  12   1        135.45        114.51        10.94 o
   8  12   1        671.13        710.45        19.36 o
   9  12   1        113.00         96.33        13.68 o
  10  12   1          3.20         11.24        18.15 o
 -10  13   1         22.55         25.74        17.33 o
  -9  13   1         22.24         16.32        14.02 o
  -8  13   1        319.73        295.83        17.46 o
  -7  13   1         18.51         19.70        10.48 o
  -6  13   1        186.03        179.85        16.22 o
  -5  13   1         38.54         33.97         9.28 o
  -4  13   1         17.50         11.82         6.89 o
  -3  13   1         60.94         63.33         8.90 o
  -2  13   1          0.99          3.52         7.61 o
  -1  13   1        427.05        447.64        14.80 o
   0  13   1        731.27        742.23        16.96 o
   1  13   1        121.16        109.67        11.04 o
   2  13   1       1929.73       2037.65        28.32 o
   3  13   1         15.95         11.41         6.45 o
   4  13   1        253.82        238.04        11.53 o
   5  13   1         87.00         77.08        11.26 o
   6  13   1       1094.70       1199.73        20.76 o
   7  13   1        467.56        492.78        17.89 o
   8  13   1          0.16         15.57        10.82 o
   9  13   1         16.87         30.05        12.44 o
  10  13   1         70.13         62.04        24.65 o
  -9  14   1         16.05          1.00        14.27 o
  -8  14   1         85.85         73.11        18.71 o
  -7  14   1         59.70         59.81        12.69 o
  -6  14   1       1210.04       1323.37        22.66 o
  -5  14   1       1179.32       1330.61        19.64 o
  -4  14   1         53.39         59.53         9.38 o
  -3  14   1          3.24         15.50         8.35 o
  -2  14   1          0.01          5.96         9.39 o
  -1  14   1        104.18         70.07        13.78 o
   0  14   1        127.75        101.66        11.85 o
   1  14   1         25.42         18.20        11.36 o
   2  14   1        700.38        737.01        21.41 o
   3  14   1        916.68       1029.76        24.85 o
   4  14   1        157.24        150.22        16.74 o
   5  14   1          0.25         -1.53        10.37 o
   6  14   1         27.05         23.90        11.06 o
   7  14   1         23.88         12.60        11.68 o
   8  14   1         25.17         20.58        14.00 o
   9  14   1          1.78          3.99        13.27 o
  -8  15   1          7.94         23.37        15.38 o
  -7  15   1        360.23        400.78        25.37 o
  -6  15   1         41.74         38.26        13.10 o
  -5  15   1         71.16         61.37        17.85 o
  -4  15   1        394.75        436.68        24.37 o
  -3  15   1        153.65        132.81        14.39 o
  -2  15   1         37.59         24.44         9.66 o
  -1  15   1         85.49         95.35        17.17 o
   0  15   1        116.90         95.19        11.41 o
   1  15   1          2.19         14.69        11.29 o
   2  15   1        213.81        260.89        21.44 o
   3  15   1        156.79        151.17        14.78 o
   4  15   1        191.71        168.33        19.46 o
   5  15   1         15.07          4.27        17.05 o
   6  15   1        586.15        618.12        21.21 o
   7  15   1         50.26         47.02        14.50 o
   8  15   1        203.88        164.43        27.17 o
  -6  16   1         37.20         15.96        17.00 o
  -5  16   1         41.43         30.75        13.86 o
  -4  16   1         68.40         66.07        20.36 o
  -3  16   1         58.10         85.27        14.74 o
  -2  16   1        334.38        304.06        24.09 o
  -1  16   1         15.01         30.54        14.17 o
   0  16   1         14.26         19.49        12.10 o
   1  16   1        251.61        230.10        21.62 o
   2  16   1        160.24        141.55        14.06 o
   3  16   1        116.48        106.65        16.35 o
   4  16   1         72.80         59.69        13.57 o
   5  16   1         53.47         45.38        18.12 o
   6  16   1         66.96         53.54        19.92 o
  -5  17   1          7.71         11.36        13.20 o
  -4  17   1         21.95         32.89        16.40 o
  -3  17   1        954.00       1113.81        40.86 o
  -2  17   1         42.14         50.35        14.79 o
  -1  17   1         40.17         29.03        13.24 o
   0  17   1          0.39         -1.46        11.81 o
   1  17   1          3.03          8.28        10.94 o
   2  17   1        451.46        471.85        23.56 o
   3  17   1        116.43        100.42        16.80 o
   4  17   1         46.57         67.09        18.10 o
   0  18   1        191.38        201.62        22.36 o
 -14   0   2        262.94        250.99        34.65 o
 -12   0   2         11.86         16.56        10.87 o
 -10   0   2        117.01        102.21        12.82 o
  -8   0   2         10.38         11.77         3.94 o
  -6   0   2       6622.38       7139.50        55.62 o
  -4   0   2         49.00         88.04         4.95 o
   2   0   2       6055.59       6630.68        38.08 o
   4   0   2       1514.86       1440.52        13.85 o
   6   0   2        126.30        106.18        11.95 o
   8   0   2       3859.76       3870.06        30.21 o
  10   0   2         79.90         64.85         9.35 o
  12   0   2         95.07        113.96        26.15 o
  14   0   2          1.07          3.17        20.59 o
 -14   1   2         27.21         21.43        16.20 o
 -13   1   2         24.86         24.00        11.91 o
 -12   1   2        956.11       1065.56        23.37 o
 -11   1   2          0.03          2.44         7.74 o
 -10   1   2        186.86        206.78         9.39 o
  -9   1   2          6.00          6.54         3.49 o
  -8   1   2        822.79        829.69        12.71 o
  -7   1   2        150.36        125.55         4.41 o
  -6   1   2        176.66        139.46         4.27 o
  -5   1   2       2900.60       3055.11        12.70 o
  -4   1   2        981.94        929.89         6.32 o
  -3   1   2        589.56        596.51         5.50 o
   2   1   2      14666.12      15571.19        71.02 o
   3   1   2      11807.92      13042.53        66.04 o
   4   1   2       2368.72       2479.02        18.02 o
   5   1   2       1024.43        948.70         9.90 o
   6   1   2       4042.24       4224.72        23.56 o
   7   1   2        230.15        220.81         6.22 o
   8   1   2       2577.82       2695.41        23.36 o
   9   1   2         88.52         81.21         5.67 o
  10   1   2        288.93        298.89        10.08 o
  11   1   2        212.66        207.49        14.01 o
  12   1   2        537.81        552.44        24.20 o
  13   1   2         30.88         39.60        17.07 o
  14   1   2        409.96        409.51        28.30 o
 -14   2   2        481.95        534.15        54.08 o
 -13   2   2          0.71          9.72         9.39 o
 -12   2   2        235.97        243.03        15.28 o
 -11   2   2        543.10        577.59        18.95 o
 -10   2   2        604.28        580.94        11.99 o
  -9   2   2        422.48        401.81         8.79 o
  -8   2   2         60.82         49.80         4.04 o
  -7   2   2       2452.71       2410.85        14.41 o
  -6   2   2        128.71        108.79         4.87 o
  -5   2   2        231.71        285.27         5.16 o
  -4   2   2       5071.46       5666.33        20.97 o
  -3   2   2       1942.94       2134.54        15.67 o
  -2   2   2       1519.88       1542.33         9.18 o
   1   2   2       5421.17       5693.92        38.51 o
   2   2   2         83.28         66.32         2.97 o
   3   2   2       3009.32       3066.41        23.67 o
   4   2   2       1713.81       2072.30        15.48 o
   5   2   2        163.79        203.18         4.29 o
   6   2   2        350.33        346.52         5.87 o
   7   2   2        132.59        128.29         4.68 o
   8   2   2       1244.32       1210.41        16.95 o
   9   2   2        906.08        923.18        15.44 o
  10   2   2        287.47        267.25        10.24 o
  11   2   2        478.70        490.32        12.64 o
  12   2   2        311.60        329.54        21.29 o
  13   2   2         29.63         30.86        15.22 o
  14   2   2          0.25          9.31        13.46 o
 -14   3   2          5.24         13.23        13.59 o
 -13   3   2        740.27        823.50        30.07 o
 -12   3   2        463.91        437.15        14.58 o
 -11   3   2        937.55       1009.19        21.27 o
 -10   3   2        290.74        337.25        14.93 o
  -9   3   2       1206.01       1195.83        15.30 o
  -8   3   2        766.04        793.99        11.40 o
  -7   3   2        182.62        191.56         6.72 o
  -6   3   2         74.13         75.41         3.87 o
  -5   3   2         95.69        107.13         3.79 o
  -4   3   2       6113.80       6294.52        43.32 o
  -3   3   2        935.41       1050.56         5.51 o
  -2   3   2       8712.17       9639.40        60.64 o
  -1   3   2        824.33        894.23        13.05 o
   0   3   2        261.80        303.56         5.08 o
   1   3   2       3395.10       3799.12        19.43 o
   2   3   2         61.85         66.96         3.36 o
   3   3   2          4.04         12.99         2.29 o
   4   3   2       7806.05       8555.45        49.28 o
   5   3   2         83.53        119.37         4.11 o
   6   3   2       1418.71       1478.61        15.76 o
   7   3   2        724.40        748.24        14.22 o
   8   3   2        277.50        277.63        10.30 o
   9   3   2        717.74        675.71        21.21 o
  10   3   2         38.62         48.28         7.17 o
  11   3   2        226.35        226.13        11.95 o
  12   3   2        908.10        978.04        17.77 o
  13   3   2         19.78         18.37        13.82 o
  14   3   2        121.94        111.93        21.57 o
 -14   4   2          0.15          6.92        14.59 o
 -13   4   2        230.63        239.17        19.74 o
 -12   4   2        677.55        704.17        27.85 o
 -11   4   2        118.71        134.44        15.87 o
 -10   4   2        829.51        861.95        14.98 o
  -9   4   2        982.05        988.95        17.26 o
  -8   4   2        119.12        121.20         4.92 o
  -7   4   2        824.53        831.56         9.27 o
  -6   4   2        242.12        217.18         6.22 o
  -5   4   2        922.02        775.83         6.61 o
  -4   4   2        300.85        269.37         3.83 o
  -3   4   2       2434.28       2567.98        12.02 o
  -2   4   2       6543.02       7373.45        46.97 o
  -1   4   2       8906.23       9934.51        58.30 o
   0   4   2          9.72          7.15         1.54 o
   1   4   2        723.94        829.60         7.18 o
   2   4   2        645.18        734.14         6.40 o
   3   4   2       8492.12       9033.23        30.74 o
   4   4   2        319.07        244.79         5.25 o
   5   4   2          8.51         19.32         3.09 o
   6   4   2          2.82          5.97         1.91 o
   7   4   2        474.14        441.01         9.07 o
   8   4   2        240.99        236.35        12.34 o
   9   4   2        663.49        681.91        12.10 o
  10   4   2       1175.34       1166.57        30.53 o
  11   4   2        534.73        566.31        17.07 o
  12   4   2        200.66        198.27        16.78 o
  13   4   2         14.52         12.37        16.41 o
  14   4   2         35.27         34.71        30.68 o
 -14   5   2         92.09         90.45        16.94 o
 -13   5   2         41.68         34.60        17.20 o
 -12   5   2         78.01         90.50        16.55 o
 -11   5   2         10.18         13.07         8.56 o
 -10   5   2         80.97         71.35         9.60 o
  -9   5   2         55.32         55.26         6.77 o
  -8   5   2         20.85         10.47         3.51 o
  -7   5   2          7.46         11.97         3.20 o
  -6   5   2        115.75        118.80         4.37 o
  -5   5   2         12.29          9.71         2.07 o
  -4   5   2        161.07        127.34         4.59 o
  -3   5   2        629.20        639.71         8.47 o
  -2   5   2       2587.90       2798.07        13.17 o
  -1   5   2         69.71         58.30         3.46 o
   0   5   2       1677.14       1700.11        13.24 o
   1   5   2         74.98         72.86         2.86 o
   2   5   2       2550.58       2701.34        16.28 o
   3   5   2          1.01          6.90         1.94 o
   4   5   2       1209.14       1413.38        11.16 o
   5   5   2        255.36        213.07         5.57 o
   6   5   2        205.21        207.07         6.39 o
   7   5   2         39.90         26.28         4.44 o
   8   5   2         52.65         40.42         5.57 o
   9   5   2          1.33          4.98         4.47 o
  10   5   2         21.58         16.65         7.60 o
  11   5   2        183.33        156.12        11.59 o
  12   5   2        229.03        228.36        18.38 o
  13   5   2         24.27         20.49        12.68 o
 -14   6   2          5.52         26.44        18.34 o
 -13   6   2        817.83        942.46        30.89 o
 -12   6   2        162.09        157.09        14.45 o
 -11   6   2          3.04         14.02        10.14 o
 -10   6   2         87.85         90.80        10.73 o
  -9   6   2        496.75        498.23        14.24 o
  -8   6   2        150.62        155.29         9.07 o
  -7   6   2        627.66        647.86        12.71 o
  -6   6   2        800.27        802.04        15.36 o
  -5   6   2       2981.63       3025.49        17.04 o
  -4   6   2       2021.10       2082.19        11.53 o
  -3   6   2        986.56        950.25         7.32 o
  -2   6   2         56.96         78.78         4.52 o
  -1   6   2       1121.80       1137.07        10.29 o
   0   6   2        308.36        364.16         4.67 o
   1   6   2       2209.08       2129.36        12.25 o
   2   6   2       3723.68       3842.69        23.48 o
   3   6   2       1249.19       1236.14         9.50 o
   4   6   2       2182.33       2201.41        19.23 o
   5   6   2        486.47        531.56        10.38 o
   6   6   2       1220.50       1207.44        13.06 o
   7   6   2        237.57        233.29         7.26 o
   8   6   2         78.13         67.40         7.30 o
   9   6   2        848.41        907.89        16.60 o
  10   6   2          0.01          7.89         7.26 o
  11   6   2         58.89         64.75        14.41 o
  12   6   2         45.87         31.60        14.88 o
  13   6   2          8.79          9.46        15.10 o
 -13   7   2          3.45          6.44        13.39 o
 -12   7   2        634.27        630.49        22.37 o
 -11   7   2        243.66        257.18        13.72 o
 -10   7   2         68.52         86.24        12.03 o
  -9   7   2         31.24         33.31        11.15 o
  -8   7   2        321.00        267.40        10.67 o
  -7   7   2        524.58        529.29        13.39 o
  -6   7   2         15.98         25.34         5.14 o
  -5   7   2       3212.87       3365.11        18.69 o
  -4   7   2       2232.29       2299.69        20.50 o
  -3   7   2       4302.56       4271.14        38.89 o
  -2   7   2        290.49        300.95         6.87 o
  -1   7   2        132.76        149.24         3.74 o
   0   7   2          2.67          6.04         1.89 o
   1   7   2       1165.72       1105.80        13.77 o
   2   7   2        259.62        297.03         6.32 o
   3   7   2       2643.52       2915.28        15.78 o
   4   7   2         89.79         73.40         4.12 o
   5   7   2       2554.82       2525.81        18.31 o
   6   7   2        247.25        237.76         8.33 o
   7   7   2        331.44        348.94        15.76 o
   8   7   2         68.24         50.44         7.59 o
   9   7   2         37.60         33.60         7.30 o
  10   7   2          0.28          7.35         6.96 o
  11   7   2         51.49         34.74        12.07 o
  12   7   2          0.53         11.79        11.60 o
  13   7   2         37.43         43.99        21.22 o
 -13   8   2        666.71        653.96        31.29 o
 -12   8   2        505.80        516.78        21.73 o
 -11   8   2          6.10         26.82        10.83 o
 -10   8   2         30.86         32.61         7.82 o
  -9   8   2        454.32        462.65        14.18 o
  -8   8   2        133.67        132.37        11.12 o
  -7   8   2         67.73         64.16         8.52 o
  -6   8   2        767.79        709.06        14.65 o
  -5   8   2       1310.52       1396.03        19.01 o
  -4   8   2       1083.58        961.63         9.18 o
  -3   8   2         24.47         17.14         2.68 o
  -2   8   2        991.27        971.21        12.50 o
  -1   8   2        332.98        283.35         6.73 o
   0   8   2        889.77        814.28         8.94 o
   1   8   2       4403.91       4651.85        21.82 o
   2   8   2         15.36         10.38         3.04 o
   3   8   2        515.96        507.98         8.39 o
   4   8   2        689.37        680.31        15.17 o
   5   8   2        816.26        836.11        14.46 o
   6   8   2          0.06          6.55         4.72 o
   7   8   2         64.94         59.39         7.74 o
   8   8   2        157.92        128.93        10.77 o
   9   8   2        316.77        308.98        15.60 o
  10   8   2         77.51         80.27        12.00 o
  11   8   2          0.70          4.27         9.29 o
  12   8   2         21.67         33.75        14.71 o
  13   8   2        108.90        100.16        24.24 o
 -12   9   2        243.08        282.90        21.27 o
 -11   9   2        232.34        237.82        16.49 o
 -10   9   2        183.41        196.61        14.11 o
  -9   9   2        722.63        781.38        19.80 o
  -8   9   2       1047.94       1088.88        19.90 o
  -7   9   2        146.54        128.99        10.82 o
  -6   9   2       1566.77       1652.94        29.05 o
  -5   9   2         33.05         37.52         5.90 o
  -4   9   2        444.25        427.19         7.50 o
  -3   9   2         28.31         29.05         5.25 o
  -2   9   2       1824.24       1792.23        14.75 o
  -1   9   2       2048.67       2082.78        18.88 o
   0   9   2         60.51         61.72         3.78 o
   1   9   2        156.36        149.09         4.84 o
   2   9   2         57.80         56.86         4.79 o
   3   9   2        800.78        801.26        10.83 o
   4   9   2       1365.94       1407.06        18.60 o
   5   9   2         19.60         21.19         5.16 o
   6   9   2        202.14        216.61        10.25 o
   7   9   2         21.71         27.42         9.21 o
   8   9   2         74.17         59.43         9.98 o
   9   9   2        813.46        818.87        19.91 o
  10   9   2         14.61         11.49        13.38 o
  11   9   2        491.54        485.01        32.83 o
  12   9   2        358.27        456.45        28.71 o
 -12  10   2         94.77         97.61        17.13 o
 -11  10   2          6.65         14.62        11.26 o
 -10  10   2        538.84        564.49        17.55 o
  -9  10   2          4.52         10.30         9.65 o
  -8  10   2        267.41        255.53        13.02 o
  -7  10   2         14.95         25.03         8.87 o
  -6  10   2         30.62         32.68         6.60 o
  -5  10   2         83.97         67.90         7.66 o
  -4  10   2          0.13          6.69         4.80 o
  -3  10   2        457.41        481.69        11.19 o
  -2  10   2         33.03         19.30         4.98 o
  -1  10   2          9.31          9.33         3.25 o
   0  10   2        103.16        103.87         4.45 o
   1  10   2       1841.24       2062.86        17.08 o
   2  10   2          6.06         10.00         4.24 o
   3  10   2        718.27        744.94        12.09 o
   4  10   2          0.30          8.09         5.30 o
   5  10   2          6.44         20.58         7.31 o
   6  10   2         23.57         13.02         5.75 o
   7  10   2        239.77        209.33        11.63 o
   8  10   2        432.81        461.56        15.13 o
   9  10   2         58.50         55.65         9.57 o
  10  10   2         27.68         23.01        11.97 o
  11  10   2          1.30         13.10        12.95 o
  12  10   2         75.36        115.05        24.27 o
 -11  11   2         75.62         73.28        12.13 o
 -10  11   2        568.72        600.72        21.15 o
  -9  11   2          7.52          8.73         8.61 o
  -8  11   2         64.97         48.56         8.94 o
  -7  11   2          0.29          3.98         7.31 o
  -6  11   2        766.99        756.41        15.90 o
  -5  11   2         36.65         31.00         7.51 o
  -4  11   2         73.44         69.68         8.88 o
  -3  11   2        469.57        488.26        13.25 o
  -2  11   2       3347.67       3592.61        21.11 o
  -1  11   2        494.87        455.53         9.42 o
   0  11   2         52.43         44.62         5.37 o
   1  11   2        131.57        136.87         7.23 o
   2  11   2         22.58         30.17         5.22 o
   3  11   2          1.75          6.46         5.42 o
   4  11   2       2475.35       2647.89        25.70 o
   5  11   2        349.08        360.30        13.33 o
   6  11   2        477.00        495.39        14.35 o
   7  11   2        747.72        813.90        19.21 o
   8  11   2        171.64        144.47        13.20 o
   9  11   2        155.22        169.30        21.31 o
  10  11   2          0.11         11.17        16.07 o
  11  11   2         53.63         52.69        17.91 o
 -11  12   2         14.90          4.16        16.11 o
 -10  12   2          5.02         12.99        11.76 o
  -9  12   2         19.50         17.15        11.36 o
  -8  12   2          1.84         -0.90         8.34 o
  -7  12   2         73.00         71.66        12.15 o
  -6  12   2        430.41        450.72        13.09 o
  -5  12   2        383.66        403.41        12.85 o
  -4  12   2        584.50        627.35        13.05 o
  -3  12   2         28.77         18.73         6.32 o
  -2  12   2        969.17       1000.58        14.40 o
  -1  12   2        587.47        591.65        12.78 o
   0  12   2         14.58         12.41         6.06 o
   1  12   2        617.78        628.55        19.02 o
   2  12   2       1655.40       1789.66        19.13 o
   3  12   2          6.78         10.66         6.13 o
   4  12   2        800.45        821.52        16.90 o
   5  12   2          0.73          8.28         7.85 o
   6  12   2        427.67        438.42        14.41 o
   7  12   2        104.69         95.39        10.98 o
   8  12   2        193.38        209.23        15.09 o
   9  12   2        186.27        174.93        16.21 o
  10  12   2        320.67        333.41        26.43 o
 -10  13   2         70.05         59.55        14.05 o
  -9  13   2         55.44         48.89        13.29 o
  -8  13   2         39.35         26.03        14.74 o
  -7  13   2        995.32       1053.71        23.87 o
  -6  13   2         73.52         84.63        11.40 o
  -5  13   2        900.95        919.99        17.74 o
  -4  13   2        258.25        245.17        11.64 o
  -3  13   2        132.66         96.01        10.40 o
  -2  13   2         46.25         45.53        11.15 o
  -1  13   2         92.57        101.77        12.19 o
   0  13   2        219.43        186.30        16.51 o
   1  13   2       1517.28       1607.26        22.32 o
   2  13   2        115.91        120.10        12.24 o
   3  13   2       1057.25       1090.83        20.66 o
   4  13   2        486.13        494.31        14.60 o
   5  13   2         53.65         45.04         9.92 o
   6  13   2         22.28         25.60        10.04 o
   7  13   2        731.69        757.88        21.90 o
   8  13   2        294.61        292.97        19.01 o
   9  13   2         62.76         46.05        22.69 o
  10  13   2          1.28          7.14        17.64 o
  -9  14   2         89.87         63.89        15.17 o
  -8  14   2         29.64         14.21        18.93 o
  -7  14   2          8.15          7.96        12.98 o
  -6  14   2         24.78         25.41        11.27 o
  -5  14   2        669.70        702.41        17.54 o
  -4  14   2       1510.95       1672.81        20.73 o
  -3  14   2         77.02         50.60        13.89 o
  -2  14   2        343.91        344.49        15.01 o
  -1  14   2         35.52         19.00         9.88 o
   0  14   2          8.57          9.08         8.22 o
   1  14   2        513.63        513.97        27.29 o
   2  14   2         18.01         30.79        18.57 o
   3  14   2         10.79         18.95        15.65 o
   4  14   2        478.90        467.56        17.83 o
   5  14   2        116.86        102.76        12.81 o
   6  14   2        208.54        215.89        17.70 o
   7  14   2         84.23         79.42        15.25 o
   8  14   2          0.89         11.54        15.08 o
   9  14   2        196.21        147.04        24.77 o
  -8  15   2        157.93        140.64        23.80 o
  -7  15   2        127.68        122.77        15.18 o
  -6  15   2        366.08        387.41        26.24 o
  -5  15   2        138.16        113.56        15.99 o
  -4  15   2        342.78        346.87        18.61 o
  -3  15   2         30.08         29.25        11.10 o
  -2  15   2         10.88         11.73         9.11 o
  -1  15   2         23.87         23.43         9.01 o
   0  15   2          4.58          3.75         8.39 o
   1  15   2        171.81        153.70        14.11 o
   2  15   2         79.67         64.62        12.11 o
   3  15   2        121.89        114.99        13.88 o
   4  15   2        187.86        159.64        19.47 o
   5  15   2          0.45          8.92        13.28 o
   6  15   2          6.01          7.53        10.20 o
   7  15   2         14.09          9.29        17.34 o
  -6  16   2         61.60         54.12        23.22 o
  -5  16   2         37.66         27.08        12.62 o
  -4  16   2        345.32        346.69        21.45 o
  -3  16   2        111.44         99.70        14.24 o
  -2  16   2          8.15         27.71        15.53 o
  -1  16   2          2.57          3.59        11.40 o
   0  16   2         73.46         58.25        13.85 o
   1  16   2        327.24        326.99        17.50 o
   2  16   2        250.86        263.93        17.49 o
   3  16   2         94.31         81.35        13.18 o
   4  16   2          3.02         15.33        13.63 o
   5  16   2         50.47         44.38        18.80 o
   6  16   2         87.92         52.61        21.14 o
  -5  17   2         14.06          2.97        14.36 o
  -4  17   2         29.65         31.49        16.63 o
  -3  17   2        283.43        307.23        21.47 o
  -2  17   2        318.50        341.96        20.84 o
  -1  17   2         10.00          7.21        13.27 o
   0  17   2        206.74        202.14        18.81 o
   1  17   2         62.06         70.27        18.05 o
   2  17   2        288.46        278.55        19.49 o
   3  17   2         19.54         25.15        15.15 o
   4  17   2        120.77        127.61        30.98 o
 -15   0   3         54.14         72.48        30.79 o
 -13   0   3         98.06        146.84        30.80 o
 -11   0   3        221.06        215.00        13.75 o
  -9   0   3        675.24        602.31        24.27 o
  -7   0   3        127.02        117.88         5.49 o
  -5   0   3       6023.73       6412.67        24.34 o
  -3   0   3        484.63        433.94         8.42 o
   3   0   3       4106.33       4373.12        30.52 o
   5   0   3        110.66        120.64         7.65 o
   7   0   3       7089.73       7556.57        38.52 o
   9   0   3        302.31        300.69        13.27 o
  11   0   3         95.70         83.37        13.72 o
  13   0   3        324.92        368.48        36.62 o
 -15   1   3        444.29        409.65        31.45 o
 -14   1   3         13.72         19.06        16.66 o
 -13   1   3         87.12         73.75        15.73 o
 -12   1   3          6.87          7.89         7.84 o
 -11   1   3        567.78        574.08        12.69 o
 -10   1   3         59.41         43.76         6.10 o
  -9   1   3        388.99        356.80        10.32 o
  -8   1   3          0.15          1.94         2.64 o
  -7   1   3        241.50        186.67         5.02 o
  -6   1   3          0.07          6.42         2.26 o
  -5   1   3       1214.54       1336.88         8.86 o
  -4   1   3       1025.41       1047.04         5.99 o
  -3   1   3        476.76        436.09         5.89 o
  -2   1   3      15661.31      16577.21       145.51 o
   1   1   3         88.20        102.94         4.91 o
   2   1   3          9.10         14.60         2.55 o
   3   1   3       1795.31       1645.87        10.76 o
   4   1   3       1350.48       1334.20        12.35 o
   5   1   3        156.89        174.37         5.73 o
   6   1   3       3748.82       3909.07        30.47 o
   7   1   3        998.56        959.32        14.60 o
   8   1   3          0.38          6.54         3.72 o
   9   1   3        994.26        994.26        11.02 o
  10   1   3          3.40          9.35         5.74 o
  11   1   3        636.52        671.72        21.02 o
  12   1   3          6.70         22.16        14.42 o
  13   1   3        262.18        290.26        30.70 o
  14   1   3          6.62         11.80        15.81 o
 -14   2   3        273.23        278.81        23.40 o
 -13   2   3          4.65         20.82        11.80 o
 -12   2   3         33.34         31.76        12.36 o
 -11   2   3       1079.97       1138.78        17.77 o
 -10   2   3        919.08        951.65        25.49 o
  -9   2   3          7.04         12.81         4.03 o
  -8   2   3       1686.97       1676.06        20.18 o
  -7   2   3        519.17        458.27         7.12 o
  -6   2   3        240.07        208.56         5.19 o
  -5   2   3        588.16        523.66         8.68 o
  -4   2   3       1583.98       1590.94         9.35 o
  -3   2   3       6758.69       7577.92        46.13 o
  -2   2   3      12024.11      12893.84        94.52 o
  -1   2   3        188.24        200.17         2.93 o
   0   2   3       3228.55       3465.31        20.45 o
   1   2   3         38.29         54.06         3.33 o
   2   2   3       4820.77       5174.37        13.99 o
   3   2   3       1205.41       1347.33         9.35 o
   4   2   3        425.76        324.12         5.70 o
   5   2   3       3271.44       3273.84        16.75 o
   6   2   3       1500.70       1417.43        11.03 o
   7   2   3        100.72         77.37         4.61 o
   8   2   3        255.62        214.30         7.69 o
   9   2   3        367.32        373.16        11.50 o
  10   2   3          5.04         13.62         5.26 o
  11   2   3         14.30         14.86         6.97 o
  12   2   3         95.24        105.95        16.32 o
  13   2   3        481.98        537.37        29.86 o
  14   2   3         41.84         38.08        25.13 o
 -14   3   3         88.91         92.70        18.54 o
 -13   3   3          0.06          7.42         9.92 o
 -12   3   3        176.05        180.00        18.53 o
 -11   3   3         23.86         17.63         8.03 o
 -10   3   3        631.83        647.44        12.55 o
  -9   3   3        432.07        401.21         8.41 o
  -8   3   3       2359.10       2460.49        16.57 o
  -7   3   3        361.48        290.88         8.14 o
  -6   3   3        663.03        639.39         6.73 o
  -5   3   3        794.07        761.75         7.45 o
  -4   3   3        565.87        667.80         8.65 o
  -3   3   3        896.00        933.35         5.53 o
  -2   3   3        446.07        415.88         7.75 o
  -1   3   3         44.16         57.66         3.74 o
   0   3   3        677.56        721.80         6.70 o
   1   3   3        147.07        188.81         4.19 o
   2   3   3       3831.81       4287.36        18.05 o
   3   3   3        355.84        474.59         5.50 o
   4   3   3        387.45        374.26         5.65 o
   5   3   3         11.78         11.95         2.93 o
   6   3   3        504.45        535.70         7.02 o
   7   3   3        568.25        538.80         7.46 o
   8   3   3        589.83        609.67        11.63 o
   9   3   3         22.34         20.57         5.00 o
  10   3   3        600.73        603.96        17.09 o
  11   3   3         42.59         38.83         8.28 o
  12   3   3        187.82        190.23        15.56 o
  13   3   3         61.95         54.20        18.19 o
  14   3   3        104.56         95.47        26.10 o
 -14   4   3        210.80        200.70        20.85 o
 -13   4   3          7.31         15.77        11.82 o
 -12   4   3          1.26          9.70         9.67 o
 -11   4   3        168.78        146.28        12.85 o
 -10   4   3         48.48         30.56         6.03 o
  -9   4   3       2514.82       2596.15        19.62 o
  -8   4   3       1124.76       1195.10        12.09 o
  -7   4   3        171.52        213.33         6.70 o
  -6   4   3        611.79        564.29        11.90 o
  -5   4   3        138.91        142.52         3.89 o
  -4   4   3         71.38         98.80         2.78 o
  -3   4   3          9.06         23.13         2.74 o
  -2   4   3       1880.05       2161.99        17.30 o
  -1   4   3       4927.53       5566.55        51.14 o
   0   4   3       5020.46       5381.04        32.56 o
   1   4   3        953.94       1067.51         7.51 o
   2   4   3        189.92        208.37         4.93 o
   3   4   3        731.79        822.04         8.64 o
   4   4   3       1281.66       1155.59        12.13 o
   5   4   3          0.40          6.88         2.71 o
   6   4   3       2529.75       2666.57        20.40 o
   7   4   3          0.56          9.34         3.36 o
   8   4   3         13.32         11.81         4.15 o
   9   4   3         17.50         13.76         4.93 o
  10   4   3        335.58        349.38        11.10 o
  11   4   3        712.06        742.74        14.57 o
  12   4   3          2.58         15.26        14.65 o
  13   4   3        104.71        104.79        31.78 o
  14   4   3        219.50        203.81        43.30 o
 -14   5   3        297.91        320.70        24.05 o
 -13   5   3         59.20         41.97        12.97 o
 -12   5   3        118.03         94.25        17.07 o
 -11   5   3        373.58        367.07        15.74 o
 -10   5   3       1298.64       1366.13        28.70 o
  -9   5   3         34.87         40.16         6.91 o
  -8   5   3        450.13        435.97        11.16 o
  -7   5   3       1186.75       1161.58         9.47 o
  -6   5   3       2627.40       2916.79        20.90 o
  -5   5   3         41.79         31.50         2.70 o
  -4   5   3        926.80        768.28         9.50 o
  -3   5   3        430.56        409.99         5.17 o
  -2   5   3       3709.96       3884.64        33.67 o
  -1   5   3       3067.89       3356.64        28.82 o
   0   5   3        165.68        197.10         3.77 o
   1   5   3        411.62        347.23         6.52 o
   2   5   3       2231.31       2310.22        13.12 o
   3   5   3       2571.63       2726.67        16.45 o
   4   5   3       2344.66       2480.87        17.67 o
   5   5   3        225.68        206.75         6.31 o
   6   5   3       1583.49       1588.71        14.61 o
   7   5   3        796.50        793.26        13.02 o
   8   5   3        267.85        304.02        12.87 o
   9   5   3         15.47         13.61         4.58 o
  10   5   3        114.87        116.35         8.75 o
  11   5   3         48.11         28.62        10.05 o
  12   5   3        568.00        602.67        21.18 o
  13   5   3         52.52         49.17        17.71 o
 -14   6   3          0.65          2.57        12.04 o
 -13   6   3         84.87         64.56        14.29 o
 -12   6   3         30.89         29.19        13.13 o
 -11   6   3         42.12         25.14         8.77 o
 -10   6   3        440.13        471.95        14.75 o
  -9   6   3        112.64        129.25        10.58 o
  -8   6   3         62.62         60.46         5.80 o
  -7   6   3        108.45         83.82         5.68 o
  -6   6   3        750.48        740.15        10.91 o
  -5   6   3       3352.78       3296.76        20.61 o
  -4   6   3        320.49        345.02         5.98 o
  -3   6   3       1391.96       1338.07        12.55 o
  -2   6   3        256.89        212.59         5.72 o
  -1   6   3       1075.02       1085.62         9.98 o
   0   6   3        425.68        389.82         4.89 o
   1   6   3       2356.02       2329.64        15.79 o
   2   6   3       3526.58       3848.87        23.96 o
   3   6   3       3747.40       3838.64        23.42 o
   4   6   3        303.75        275.11         5.75 o
   5   6   3       2134.77       2242.08        13.44 o
   6   6   3        215.02        220.09         8.26 o
   7   6   3        493.54        475.79        10.22 o
   8   6   3         25.97         33.35         5.46 o
   9   6   3        289.48        276.68        10.47 o
  10   6   3        279.28        291.18        13.56 o
  11   6   3          8.24          7.97         8.01 o
  12   6   3        135.49        153.61        22.43 o
  13   6   3          0.05          6.02        12.98 o
 -13   7   3         50.22         40.10        18.32 o
 -12   7   3          0.75          5.50        12.03 o
 -11   7   3       1092.07       1184.95        26.21 o
 -10   7   3        271.04        260.45        14.78 o
  -9   7   3          0.12          3.50         5.82 o
  -8   7   3        931.92        905.78        15.16 o
  -7   7   3        273.44        269.15         9.55 o
  -6   7   3       4017.51       4274.35        31.14 o
  -5   7   3        228.33        176.37         6.57 o
  -4   7   3        400.00        431.91         6.46 o
  -3   7   3       3342.91       3507.64        29.40 o
  -2   7   3        491.34        521.82        11.99 o
  -1   7   3          9.84          6.23         2.02 o
   0   7   3       3005.87       2793.47        20.09 o
   1   7   3        120.90        116.22         3.78 o
   2   7   3       1303.45       1257.39         9.64 o
   3   7   3       1063.60       1022.86        11.45 o
   4   7   3         18.15         17.89         3.68 o
   5   7   3         82.03         62.06         4.85 o
   6   7   3        106.41         87.63         5.66 o
   7   7   3        619.38        602.96        12.53 o
   8   7   3       1255.46       1347.30        30.30 o
   9   7   3          1.75          6.93         9.51 o
  10   7   3         13.52          8.36         7.27 o
  11   7   3         10.47         10.76         8.64 o
  12   7   3        348.43        346.59        26.35 o
  13   7   3         12.14         11.76        17.64 o
 -13   8   3          3.89          3.91        14.54 o
 -12   8   3         32.58         20.67        16.04 o
 -11   8   3        617.81        695.71        39.37 o
 -10   8   3        233.54        240.60        16.53 o
  -9   8   3        116.46        103.89        12.89 o
  -8   8   3        164.23        156.88         9.97 o
  -7   8   3        410.70        435.46        19.57 o
  -6   8   3         58.00         54.19         5.98 o
  -5   8   3          4.31          7.58         3.73 o
  -4   8   3        282.56        229.21         7.73 o
  -3   8   3       2864.73       2972.77        19.58 o
  -2   8   3       1297.85       1254.20        11.56 o
  -1   8   3        691.51        627.48        11.67 o
   0   8   3          7.32          7.52         2.29 o
   1   8   3        276.48        236.98         6.21 o
   2   8   3        789.04        858.54         9.47 o
   3   8   3         21.05         29.67         4.72 o
   4   8   3       2156.07       2087.22        30.57 o
   5   8   3        839.48        851.41        11.74 o
   6   8   3         62.84         55.86         6.09 o
   7   8   3        491.13        497.62        33.13 o
   8   8   3        348.17        357.14        13.46 o
   9   8   3        152.85        149.26        14.26 o
  10   8   3         29.63         29.76         9.27 o
  11   8   3          1.02         18.00        12.02 o
  12   8   3         69.02         73.25        22.62 o
 -13   9   3        138.41        153.66        21.55 o
 -12   9   3         62.70         45.23        15.29 o
 -11   9   3        273.20        310.63        18.37 o
 -10   9   3        245.63        284.79        15.19 o
  -9   9   3        311.57        322.05        15.99 o
  -8   9   3        569.77        586.02        22.67 o
  -7   9   3         35.55         27.20         6.06 o
  -6   9   3       1690.98       1768.12        31.00 o
  -5   9   3       1047.28       1069.29        13.60 o
  -4   9   3        402.75        411.33         9.37 o
  -3   9   3        516.72        499.02        10.13 o
  -2   9   3        297.08        271.83         7.53 o
  -1   9   3       1506.46       1391.38        16.32 o
   0   9   3         12.30         12.43         2.88 o
   1   9   3        483.30        430.68         6.55 o
   2   9   3        100.90         98.12         5.26 o
   3   9   3        314.22        327.71         8.85 o
   4   9   3        942.43        871.79        11.82 o
   5   9   3       1885.75       1964.12        21.11 o
   6   9   3        173.21        174.82        11.58 o
   7   9   3          5.48          6.33         7.43 o
   8   9   3         64.85         48.54         8.26 o
   9   9   3         21.69         17.33        11.84 o
  10   9   3         12.33         24.93        16.13 o
  11   9   3         10.89         10.23        14.88 o
  12   9   3        620.94        770.54        88.11 o
 -12  10   3         19.69         41.67        17.67 o
 -11  10   3         20.75         18.74        11.53 o
 -10  10   3         13.86         31.27        11.53 o
  -9  10   3       1050.34       1115.79        20.18 o
  -8  10   3          4.29          4.15         7.86 o
  -7  10   3       1947.44       2051.91        26.79 o
  -6  10   3         89.17         78.96        14.10 o
  -5  10   3        272.20        272.19        13.31 o
  -4  10   3        312.39        312.62        12.88 o
  -3  10   3        143.71        138.16         7.00 o
  -2  10   3        575.21        593.90        14.22 o
  -1  10   3          0.15          6.43         3.77 o
   0  10   3        644.60        692.53        10.17 o
   1  10   3        234.00        206.94         5.64 o
   2  10   3        293.79        295.16         9.37 o
   3  10   3        811.53        827.79        11.36 o
   4  10   3       1610.03       1700.03        20.35 o
   5  10   3         15.92         21.84         6.54 o
   6  10   3         48.17         47.55        10.41 o
   7  10   3         22.74         17.76         8.38 o
   8  10   3         15.41         17.96         8.75 o
   9  10   3          1.31          7.05         9.17 o
  10  10   3         20.61         28.07        14.25 o
  11  10   3        585.27        651.69        28.63 o
 -11  11   3         73.60         54.63        16.37 o
 -10  11   3        569.41        598.68        21.42 o
  -9  11   3        358.91        364.50        17.63 o
  -8  11   3         41.10         20.58         9.73 o
  -7  11   3        574.11        600.98        24.98 o
  -6  11   3         18.83         15.91         6.68 o
  -5  11   3         36.65         26.36         6.32 o
  -4  11   3         42.47         31.89         5.93 o
  -3  11   3          0.59          7.77         4.79 o
  -2  11   3        736.18        775.05        12.15 o
  -1  11   3        932.19        975.32        12.35 o
   0  11   3        216.88        205.42         9.70 o
   1  11   3       2119.26       2305.55        16.76 o
   2  11   3         16.08         13.39         5.14 o
   3  11   3         23.29         21.80         5.87 o
   4  11   3         86.97         84.69         9.74 o
   5  11   3       2064.83       2332.63        25.41 o
   6  11   3        358.17        395.41        15.78 o
   7  11   3        134.99        129.48        13.87 o
   8  11   3         49.62         40.90        11.42 o
   9  11   3        121.54        103.93        20.09 o
  10  11   3        176.29        165.51        23.69 o
  11  11   3          0.61          0.09        19.79 o
 -11  12   3         51.10         53.06        15.97 o
 -10  12   3          0.40          7.24        12.15 o
  -9  12   3         40.58         30.96        10.86 o
  -8  12   3         24.92         19.41        10.02 o
  -7  12   3         89.83         55.57         9.38 o
  -6  12   3        803.42        884.95        15.78 o
  -5  12   3        159.77        163.82        10.36 o
  -4  12   3         20.51         18.67         6.39 o
  -3  12   3       1111.29       1167.22        17.07 o
  -2  12   3         41.13         31.20         6.28 o
  -1  12   3        531.01        501.86        11.20 o
   0  12   3         18.85         14.05         6.09 o
   1  12   3          8.51          9.83         6.16 o
   2  12   3       1188.41       1233.95        24.91 o
   3  12   3         33.83         26.86         6.59 o
   4  12   3         18.44         18.25         6.34 o
   5  12   3       1107.09       1189.33        21.50 o
   6  12   3         46.53         46.48         9.11 o
   7  12   3          3.26         10.39         9.64 o
   8  12   3         71.37         61.85        16.16 o
   9  12   3          6.33         15.93        13.10 o
  10  12   3        378.49        400.22        26.16 o
 -10  13   3         16.44         11.59        13.34 o
  -9  13   3          8.03         31.98        14.87 o
  -8  13   3         68.37         56.44        14.69 o
  -7  13   3        143.20        124.08        16.07 o
  -6  13   3       1128.88       1235.62        19.96 o
  -5  13   3        281.50        294.76        13.33 o
  -4  13   3       1083.30       1114.86        19.86 o
  -3  13   3         11.22         14.18         7.01 o
  -2  13   3        212.90        173.64        11.90 o
  -1  13   3        129.60        110.41        14.33 o
   0  13   3       2097.07       2293.52        32.47 o
   1  13   3        266.02        273.17        12.96 o
   2  13   3        578.36        577.03        19.98 o
   3  13   3        641.22        663.61        13.51 o
   4  13   3        530.92        635.25        18.70 o
   5  13   3        240.65        214.27        15.49 o
   6  13   3        205.55        207.61        16.82 o
   7  13   3        223.49        199.26        13.61 o
   8  13   3        691.85        804.04        25.90 o
   9  13   3         28.05         24.53        20.54 o
  -9  14   3        225.52        207.00        17.96 o
  -8  14   3          5.81         12.07        11.29 o
  -7  14   3         39.63         28.64        14.31 o
  -6  14   3        103.31         94.36        12.47 o
  -5  14   3        302.38        288.83        14.62 o
  -4  14   3        155.32        156.11        12.60 o
  -3  14   3        295.36        280.93        17.16 o
  -2  14   3         30.47         35.93        11.55 o
  -1  14   3       1448.52       1536.54        26.60 o
   0  14   3          0.03          9.82         9.21 o
   1  14   3          0.98         12.59         8.83 o
   2  14   3        264.65        288.73        21.25 o
   3  14   3         76.48         88.09        12.33 o
   4  14   3          0.30         16.58        12.63 o
   5  14   3         46.51         33.39        10.41 o
   6  14   3         91.23         77.93        12.86 o
   7  14   3        533.23        521.50        25.02 o
   8  14   3        255.21        290.10        29.85 o
  -8  15   3         99.22         77.42        17.16 o
  -7  15   3        341.60        336.09        19.82 o
  -6  15   3        191.60        154.45        14.58 o
  -5  15   3          2.89         13.74        12.82 o
  -4  15   3          1.67         18.60        13.37 o
  -3  15   3        134.16        130.89        14.50 o
  -2  15   3        747.82        794.54        31.28 o
  -1  15   3        281.06        311.12        17.56 o
   0  15   3        158.02        163.22        14.64 o
   1  15   3        281.49        275.81        16.99 o
   2  15   3        179.65        175.24        16.59 o
   3  15   3        228.51        215.34        19.10 o
   4  15   3         80.73         91.16        15.90 o
   5  15   3        191.76        174.25        25.25 o
   6  15   3        336.37        315.04        27.84 o
   7  15   3         18.10         24.34        16.47 o
  -6  16   3        101.33         91.33        17.26 o
  -5  16   3          2.48          8.73        12.07 o
  -4  16   3         72.01         54.10        13.18 o
  -3  16   3          0.49         13.51        11.51 o
  -2  16   3         40.19         22.46        11.04 o
  -1  16   3         69.49         55.56        12.92 o
   0  16   3         17.96         28.37        12.80 o
   1  16   3         29.34         36.58        11.73 o
   2  16   3        254.59        236.16        19.50 o
   3  16   3        289.80        306.02        24.90 o
   4  16   3         18.56         21.42        17.19 o
   5  16   3         46.38         44.00        16.56 o
   6  16   3          0.02          6.82        18.41 o
  -4  17   3         45.53         42.34        18.61 o
  -3  17   3         27.07         29.24        16.10 o
  -2  17   3         25.27         19.62        14.40 o
  -1  17   3        720.79        736.79        23.96 o
   0  17   3         28.78         35.64        14.76 o
   1  17   3        272.21        301.98        24.24 o
   2  17   3        242.62        250.56        19.84 o
   3  17   3        316.09        317.23        23.61 o
   4  17   3         34.06         40.46        21.02 o
 -14   0   4        908.67       1018.27        43.55 o
 -12   0   4        778.27        826.64        22.26 o
 -10   0   4         12.35          5.43         6.44 o
  -8   0   4        116.11        107.81         8.79 o
  -6   0   4        404.88        375.61         6.56 o
  -4   0   4       2891.39       2960.86        34.12 o
  -2   0   4      10991.19      12114.02        53.69 o
   2   0   4      22644.40      23679.47       199.07 o
   4   0   4       1567.74       1579.29        24.23 o
   6   0   4         92.59         63.48         7.21 o
   8   0   4          4.47          9.51         5.08 o
  10   0   4       4034.38       4304.81        43.18 o
  12   0   4        618.48        614.58        24.87 o
  14   0   4          3.63         -1.08        22.54 o
 -15   1   4          1.48         -0.88        18.07 o
 -14   1   4        431.28        424.47        24.77 o
 -13   1   4          3.75          6.81        12.79 o
 -12   1   4        377.69        387.61        13.27 o
 -11   1   4        147.90        153.53        10.47 o
 -10   1   4        331.11        282.65         9.42 o
  -9   1   4       1438.82       1438.73        15.59 o
  -8   1   4        305.31        289.19         5.68 o
  -7   1   4         58.47         49.32         3.18 o
  -6   1   4        181.51        151.85         3.75 o
  -5   1   4          0.43          4.71         1.46 o
  -4   1   4        305.11        320.68         7.13 o
  -3   1   4       7454.33       8253.62        46.09 o
  -2   1   4        649.78        815.55         7.12 o
  -1   1   4      12071.10      12839.80       109.86 o
   0   1   4        446.19        457.65         5.52 o
   1   1   4        201.12        217.48         4.30 o
   2   1   4       3901.48       4550.05        29.00 o
   3   1   4         30.12         42.02         3.42 o
   4   1   4         17.55          9.52         2.48 o
   5   1   4         46.91         50.33         3.98 o
   6   1   4        345.55        382.32         7.75 o
   7   1   4       1384.37       1434.29        13.52 o
   8   1   4        148.37        143.26         6.26 o
   9   1   4          8.62         10.02         4.95 o
  10   1   4        130.21        124.14         9.97 o
  11   1   4          8.18         17.34         8.21 o
  12   1   4        127.41        106.98        12.66 o
  13   1   4          8.42         15.75        16.33 o
  14   1   4          5.37         12.40        17.12 o
 -14   2   4        150.33        138.14        16.18 o
 -13   2   4        241.40        221.42        22.04 o
 -12   2   4        430.11        458.23        21.26 o
 -11   2   4        447.20        423.13        13.28 o
 -10   2   4         49.86         36.78         8.00 o
  -9   2   4        398.95        413.51        16.26 o
  -8   2   4       1207.74       1274.45         9.70 o
  -7   2   4        670.66        600.15         6.75 o
  -6   2   4        166.80        184.97         5.33 o
  -5   2   4        151.72        181.60         4.18 o
  -4   2   4       2888.68       3005.50        26.10 o
  -3   2   4       1302.56       1402.57         7.89 o
  -2   2   4         85.46        111.54         2.70 o
  -1   2   4        697.29        829.05         5.15 o
   0   2   4       9534.68      10004.21        38.03 o
   1   2   4        503.28        571.05         6.18 o
   2   2   4       1838.05       1881.03        19.86 o
   3   2   4       4220.59       4629.31        20.07 o
   4   2   4       1809.70       1928.75        13.88 o
   5   2   4       3750.86       3947.60        19.26 o
   6   2   4       2268.99       2318.05        19.44 o
   7   2   4       1654.17       1706.63        17.09 o
   8   2   4        768.55        793.59        13.96 o
   9   2   4        437.25        442.06        12.69 o
  10   2   4        637.65        668.14        18.78 o
  11   2   4         68.37         60.12         8.13 o
  12   2   4        112.63        102.21        13.17 o
  13   2   4         18.08         19.16        15.27 o
  14   2   4         89.14         91.74        20.63 o
 -14   3   4         24.83         16.77        11.78 o
 -13   3   4         34.42         42.14        15.74 o
 -12   3   4          3.11          6.20         9.59 o
 -11   3   4        154.04        149.38         9.12 o
 -10   3   4         37.01         31.22         6.99 o
  -9   3   4        676.17        675.97        11.27 o
  -8   3   4         10.66         12.37         3.13 o
  -7   3   4       3936.64       3961.00        18.13 o
  -6   3   4        429.21        441.52         7.52 o
  -5   3   4        553.90        606.61         9.29 o
  -4   3   4        312.87        372.79         5.58 o
  -3   3   4         86.48         74.87         2.49 o
  -2   3   4       3833.59       4344.01        25.95 o
  -1   3   4       4068.36       4220.94        25.26 o
   0   3   4         94.20         86.81         2.46 o
   1   3   4       9438.74      10423.19        36.94 o
   2   3   4        416.18        418.06         5.23 o
   3   3   4         59.56         79.10         3.51 o
   4   3   4        312.17        319.42         5.47 o
   5   3   4       3451.89       3377.36        25.65 o
   6   3   4         57.78         30.48         4.45 o
   7   3   4        187.44        162.70         6.99 o
   8   3   4         11.62         13.92         4.19 o
   9   3   4       1256.05       1314.81        25.92 o
  10   3   4        178.53        161.09        13.72 o
  11   3   4          3.11         17.44         6.71 o
  12   3   4        162.54        158.85        15.77 o
  13   3   4        366.51        360.40        38.60 o
  14   3   4          3.08         13.36        25.01 o
 -14   4   4        374.04        353.41        18.18 o
 -13   4   4         52.71         46.45        14.27 o
 -12   4   4         55.22         46.17        12.13 o
 -11   4   4        115.08        101.17        11.49 o
 -10   4   4        479.09        457.19        10.47 o
  -9   4   4        533.01        551.24        16.23 o
  -8   4   4        688.04        650.06        10.25 o
  -7   4   4          0.23          6.95         2.71 o
  -6   4   4       1037.05       1030.27         8.06 o
  -5   4   4         47.00         65.16         3.26 o
  -4   4   4        699.90        745.38         6.88 o
  -3   4   4        192.79        183.10         4.54 o
  -2   4   4        272.99        320.79         7.90 o
  -1   4   4       1196.94       1335.51        11.24 o
   0   4   4        132.51        152.65         3.29 o
   1   4   4        186.09        200.33         3.44 o
   2   4   4        360.61        291.63         5.33 o
   3   4   4        799.84        810.69        11.37 o
   4   4   4       5211.72       5562.57        28.24 o
   5   4   4       1490.27       1578.26        15.63 o
   6   4   4         54.57         41.38         4.45 o
   7   4   4        770.73        695.21        14.40 o
   8   4   4         47.10         44.58         5.70 o
   9   4   4        591.68        603.96        10.61 o
  10   4   4         31.74         22.54         6.81 o
  11   4   4         58.32         45.06        10.27 o
  12   4   4        250.35        248.79        19.45 o
  13   4   4          2.99         -4.14        21.47 o
 -14   5   4          2.54          4.70        14.23 o
 -13   5   4         20.62         14.77        11.66 o
 -12   5   4        169.98        162.46        19.22 o
 -11   5   4        458.41        488.94        21.73 o
 -10   5   4       1163.80       1204.13        27.10 o
  -9   5   4       3716.97       4059.74        56.30 o
  -8   5   4         82.98         78.22         5.83 o
  -7   5   4         97.29         72.36         4.27 o
  -6   5   4       2428.17       2331.41        12.41 o
  -5   5   4        132.27        123.80         3.38 o
  -4   5   4       1046.56       1013.22         9.13 o
  -3   5   4       2724.66       3127.26        20.11 o
  -2   5   4       1275.50       1585.16        12.47 o
  -1   5   4      12767.46      14068.05        68.29 o
   0   5   4        281.51        324.25         5.97 o
   1   5   4        385.52        362.48         5.07 o
   2   5   4       3842.87       4028.34        16.89 o
   3   5   4          2.81          6.85         2.79 o
   4   5   4       1670.62       1631.04        15.23 o
   5   5   4        181.30        190.87         5.58 o
   6   5   4        185.86        218.88         6.57 o
   7   5   4       3529.38       3804.45        33.91 o
   8   5   4        271.62        233.22         7.58 o
   9   5   4        330.88        338.73         9.89 o
  10   5   4        125.66        119.96        11.98 o
  11   5   4        138.65        111.63        10.87 o
  12   5   4         33.66         38.38        14.52 o
  13   5   4         32.79         21.08        21.80 o
 -14   6   4          0.47          6.08        13.36 o
 -13   6   4          4.45          8.38        14.15 o
 -12   6   4          8.43          6.55        10.77 o
 -11   6   4        171.02        132.22        13.04 o
 -10   6   4        158.98        158.74        13.61 o
  -9   6   4        104.13        100.79         7.98 o
  -8   6   4        375.90        354.74         9.25 o
  -7   6   4        278.61        287.32         8.51 o
  -6   6   4        107.38         59.15         5.90 o
  -5   6   4        664.97        701.93         9.95 o
  -4   6   4       3556.89       3482.39        38.05 o
  -3   6   4         35.58         53.77         4.70 o
  -2   6   4       3042.24       3182.95        15.25 o
  -1   6   4       1395.68       1557.31        17.60 o
   0   6   4       3166.04       3348.73        21.53 o
   1   6   4        100.15         92.50         3.62 o
   2   6   4       1387.87       1419.07         9.67 o
   3   6   4        843.24        888.51        12.94 o
   4   6   4          2.73          8.63         2.85 o
   5   6   4         43.96         35.34         3.72 o
   6   6   4        798.10        774.74        12.96 o
   7   6   4          5.32          2.42         4.14 o
   8   6   4        148.21        168.58         7.97 o
   9   6   4         10.48         16.70         6.34 o
  10   6   4        257.08        251.11        13.87 o
  11   6   4          0.78          4.82        11.16 o
  12   6   4          4.29         15.62        13.14 o
  13   6   4         14.16         16.39        17.62 o
 -13   7   4          8.84          6.46        13.57 o
 -12   7   4        402.77        391.15        24.54 o
 -11   7   4        412.54        442.40        16.47 o
 -10   7   4        661.84        634.48        23.27 o
  -9   7   4        224.12        208.43        10.45 o
  -8   7   4         19.53         18.52         5.73 o
  -7   7   4        436.88        420.14        11.25 o
  -6   7   4         30.24         23.08         5.16 o
  -5   7   4        191.86        187.68         5.86 o
  -4   7   4        206.64        220.39         7.03 o
  -3   7   4       5827.70       6133.34        48.11 o
  -2   7   4          2.58          5.12         2.68 o
  -1   7   4        221.90        230.90         6.09 o
   0   7   4        535.03        526.83         6.92 o
   1   7   4       3213.56       3219.17        24.82 o
   2   7   4         24.46         29.46         3.71 o
   3   7   4        778.62        662.53         9.77 o
   4   7   4        657.83        613.81        11.85 o
   5   7   4        348.04        338.27         8.37 o
   6   7   4        144.77        119.48         6.57 o
   7   7   4        115.74        120.34         8.33 o
   8   7   4        493.57        474.71        19.66 o
   9   7   4       1079.95       1164.14        18.23 o
  10   7   4          2.73          6.44         6.64 o
  11   7   4        304.67        315.46        15.62 o
  12   7   4         13.07         32.34        19.62 o
  13   7   4         45.12         46.75        20.88 o
 -13   8   4        200.82        211.48        19.99 o
 -12   8   4        120.91        117.59        15.81 o
 -11   8   4        482.30        451.47        22.21 o
 -10   8   4        177.39        201.19        13.86 o
  -9   8   4        285.41        259.76        11.06 o
  -8   8   4        792.07        815.73        18.66 o
  -7   8   4        121.86         99.84         8.47 o
  -6   8   4        528.49        495.07        20.30 o
  -5   8   4        168.01        134.59        10.37 o
  -4   8   4       3639.24       3754.81        20.17 o
  -3   8   4          0.11          5.45         3.43 o
  -2   8   4       2284.13       2315.99        17.61 o
  -1   8   4         18.77         21.93         3.00 o
   0   8   4       3062.16       3123.05        26.95 o
   1   8   4       1317.20       1298.69        12.11 o
   2   8   4         83.91         73.67         4.61 o
   3   8   4        247.66        266.70         7.66 o
   4   8   4       1150.19       1211.37        15.87 o
   5   8   4        145.11        135.25         7.21 o
   6   8   4        496.12        471.86        15.31 o
   7   8   4         42.71         32.72         7.22 o
   8   8   4       1604.79       1683.47        20.41 o
   9   8   4         58.95         46.79         9.39 o
  10   8   4          0.48         -0.32         8.71 o
  11   8   4        424.23        479.51        26.82 o
  12   8   4         31.93         29.61        17.44 o
 -13   9   4         24.31          9.77        17.40 o
 -12   9   4          4.14         25.64        13.83 o
 -11   9   4          5.47         19.10        10.31 o
 -10   9   4        233.98        241.40        14.78 o
  -9   9   4        775.91        782.80        16.47 o
  -8   9   4        242.83        236.10        10.75 o
  -7   9   4        209.67        190.20        10.62 o
  -6   9   4         65.82         69.70         9.05 o
  -5   9   4        231.12        231.31         8.45 o
  -4   9   4         13.64         20.07         5.16 o
  -3   9   4        183.48        189.10         8.11 o
  -2   9   4        110.16        121.32         6.15 o
  -1   9   4       2633.79       2637.20        22.06 o
   0   9   4        337.40        266.87         5.22 o
   1   9   4         22.22         30.97         4.12 o
   2   9   4        624.84        576.36        11.54 o
   3   9   4       1558.33       1558.14        21.60 o
   4   9   4          5.35          9.92         4.76 o
   5   9   4         73.63         65.01         6.44 o
   6   9   4         78.56         83.06         8.75 o
   7   9   4       1076.88       1080.36        19.49 o
   8   9   4         69.16         50.58         9.83 o
   9   9   4        100.66         84.93        14.60 o
  10   9   4         71.57         65.26        14.20 o
  11   9   4        314.83        305.79        20.31 o
  12   9   4        101.27        114.04        24.71 o
 -12  10   4        171.87        147.99        16.68 o
 -11  10   4         37.41         36.61        12.75 o
 -10  10   4          0.16         -5.35         9.29 o
  -9  10   4        203.81        178.63        11.05 o
  -8  10   4          0.25          6.10         9.39 o
  -7  10   4        143.15        140.41        10.78 o
  -6  10   4       3547.16       3871.94        48.74 o
  -5  10   4        140.63        124.30         8.44 o
  -4  10   4        461.86        452.95        12.32 o
  -3  10   4        579.97        544.06        15.04 o
  -2  10   4        414.31        401.69        15.88 o
  -1  10   4        246.82        239.99         9.44 o
   0  10   4        286.64        296.01         6.65 o
   1  10   4       2365.57       2490.75        20.09 o
   2  10   4        471.93        449.54         8.81 o
   3  10   4         70.48         66.19         6.39 o
   4  10   4       1901.16       2085.00        18.92 o
   5  10   4        872.86        915.52        15.18 o
   6  10   4        134.58        133.97        10.65 o
   7  10   4          0.64          4.59         7.25 o
   8  10   4         35.65         28.83         8.73 o
   9  10   4         81.42         63.36        18.01 o
  10  10   4         55.99         43.47        16.80 o
  11  10   4        119.12        120.42        18.56 o
 -11  11   4         75.86         75.41        16.20 o
 -10  11   4        297.18        306.70        16.53 o
  -9  11   4        290.83        288.16        14.91 o
  -8  11   4        224.81        209.35        14.21 o
  -7  11   4        355.56        357.11        17.26 o
  -6  11   4         86.29         91.71         9.40 o
  -5  11   4        249.56        235.65        11.36 o
  -4  11   4        140.92        119.87         7.76 o
  -3  11   4         21.01         21.89         6.32 o
  -2  11   4        118.01        105.23         8.93 o
  -1  11   4        158.36        162.26         7.72 o
   0  11   4        226.45        201.39         8.02 o
   1  11   4          8.13         14.01         4.56 o
   2  11   4        706.81        734.32        16.19 o
   3  11   4        100.42        118.99         9.83 o
   4  11   4        531.42        563.99        13.51 o
   5  11   4        233.78        229.91        12.04 o
   6  11   4        596.32        621.46        15.30 o
   7  11   4        111.29        105.40        12.17 o
   8  11   4        327.11        338.02        23.22 o
   9  11   4          2.67         12.84        14.35 o
  10  11   4          2.21         27.76        20.64 o
  11  11   4         13.42         19.31        13.75 o
 -11  12   4        111.00         94.13        16.08 o
 -10  12   4         31.39         32.74        13.85 o
  -9  12   4         17.28         21.10         9.28 o
  -8  12   4        427.29        419.29        18.76 o
  -7  12   4        315.42        313.71        15.95 o
  -6  12   4        213.12        225.10        11.89 o
  -5  12   4        683.24        768.58        21.82 o
  -4  12   4         29.89         24.85         6.28 o
  -3  12   4          7.88          6.46         5.77 o
  -2  12   4        601.58        590.67        12.28 o
  -1  12   4         62.60         59.06         8.22 o
   0  12   4       1741.49       1858.20        22.16 o
   1  12   4        137.89        132.36         9.03 o
   2  12   4         22.50         14.67         5.91 o
   3  12   4        593.69        640.96        14.75 o
   4  12   4        102.40         91.56         9.51 o
   5  12   4        138.47        122.72        13.21 o
   6  12   4         19.65         14.76         8.92 o
   7  12   4        201.21        192.00        22.44 o
   8  12   4        297.32        327.91        21.96 o
   9  12   4          0.72         23.39        19.99 o
  10  12   4        117.76        111.73        21.25 o
 -10  13   4        146.46        114.62        14.66 o
  -9  13   4         19.62         24.05        11.76 o
  -8  13   4          7.60          9.01        10.68 o
  -7  13   4        155.26        125.25        13.97 o
  -6  13   4          0.13          4.93         8.19 o
  -5  13   4        364.09        356.54        13.64 o
  -4  13   4         50.19         33.57         8.26 o
  -3  13   4        927.04        965.78        17.19 o
  -2  13   4        316.51        309.92        11.86 o
  -1  13   4        390.78        372.93        14.99 o
   0  13   4         19.71         12.74         7.67 o
   1  13   4       3221.43       3519.10        30.87 o
   2  13   4         43.78         44.43         9.08 o
   3  13   4        409.08        422.95        19.48 o
   4  13   4          0.44         -3.12        10.95 o
   5  13   4        172.48        159.06        12.76 o
   6  13   4        132.48        111.47        12.74 o
   7  13   4         35.51         31.79        12.77 o
   8  13   4        147.41        166.37        23.18 o
   9  13   4       1003.22       1118.73        35.14 o
  -9  14   4        174.58        171.65        16.11 o
  -8  14   4         31.34          9.12        15.64 o
  -7  14   4        243.44        247.84        23.70 o
  -6  14   4         43.90         31.36        10.06 o
  -5  14   4        117.71        100.79        12.61 o
  -4  14   4        817.64        865.65        18.87 o
  -3  14   4         44.82         39.44        12.30 o
  -2  14   4        726.23        785.07        22.55 o
  -1  14   4          5.26         10.97         7.78 o
   0  14   4         51.95         54.67        11.25 o
   1  14   4        198.20        195.93        16.12 o
   2  14   4        396.47        396.93        14.55 o
   3  14   4         89.12         86.98        12.45 o
   4  14   4         45.09         28.92        14.02 o
   5  14   4        160.82        127.26        18.22 o
   6  14   4        285.68        257.36        22.18 o
   7  14   4        130.96        121.12        17.31 o
   8  14   4          2.66         11.58        22.12 o
  -8  15   4         13.10         19.55        15.41 o
  -7  15   4         10.13         10.79        12.11 o
  -6  15   4        268.39        262.21        17.51 o
  -5  15   4        157.48        143.58        13.26 o
  -4  15   4         95.93         69.79        16.77 o
  -3  15   4          0.25          4.69         9.36 o
  -2  15   4        287.03        269.99        15.24 o
  -1  15   4        476.84        515.34        18.54 o
   0  15   4        122.78        102.97        13.71 o
   1  15   4        132.46        142.78        16.82 o
   2  15   4         31.13         29.43        11.53 o
   3  15   4          1.21         14.82        10.38 o
   4  15   4          1.11         11.41        11.81 o
   5  15   4        120.07        104.67        23.51 o
   6  15   4        445.82        397.29        43.23 o
   7  15   4        449.76        463.70        25.67 o
  -6  16   4        358.08        370.80        23.71 o
  -5  16   4          0.02          9.30        14.36 o
  -4  16   4        271.78        260.67        22.17 o
  -3  16   4         35.54         22.59        11.94 o
  -2  16   4         15.32         24.89        12.83 o
  -1  16   4         36.97         32.43        11.32 o
   0  16   4         30.89         34.75        11.78 o
   1  16   4         61.02         65.36        12.39 o
   2  16   4          4.56         13.32        11.43 o
   3  16   4        108.42        107.58        17.51 o
   4  16   4        206.47        219.27        34.82 o
   5  16   4          0.58          4.13        13.31 o
   6  16   4         72.78         57.82        26.08 o
  -4  17   4        104.40         92.02        17.50 o
  -3  17   4          3.88         14.77        13.46 o
  -2  17   4        180.14        157.89        15.80 o
  -1  17   4        103.33         91.44        18.15 o
   0  17   4        432.30        383.56        19.93 o
   1  17   4         23.57         44.27        18.51 o
   2  17   4        209.23        182.49        20.06 o
   3  17   4        167.08        174.78        28.33 o
   4  17   4        344.46        383.51        32.24 o
 -15   0   5        315.48        277.37        38.41 o
 -13   0   5          0.90          3.83        14.18 o
 -11   0   5        100.39         86.08        12.26 o
  -9   0   5        787.52        703.32        17.14 o
  -7   0   5       1017.13       1145.43        20.43 o
  -5   0   5         39.49         26.25         5.62 o
  -3   0   5        633.49        898.65        11.52 o
  -1   0   5       1708.53       1824.32        16.20 o
   1   0   5       9763.87      10518.81        43.08 o
   3   0   5       1352.36       1203.30        17.98 o
   5   0   5       1160.78       1255.03        22.58 o
   7   0   5        246.99        199.39        12.42 o
   9   0   5         49.80         43.59         7.64 o
  11   0   5         55.57         65.53        17.40 o
  13   0   5         18.66         18.73        20.30 o
 -15   1   5        182.52        191.29        37.72 o
 -14   1   5         27.09         15.73        12.68 o
 -13   1   5         33.89         19.03        10.52 o
 -12   1   5          0.86          4.89         7.40 o
 -11   1   5        223.97        202.36        14.01 o
 -10   1   5         27.99         30.95         7.05 o
  -9   1   5        254.40        235.03         8.06 o
  -8   1   5       1892.14       1864.62        20.01 o
  -7   1   5          8.70          6.53         2.04 o
  -6   1   5       1165.99       1081.35        12.94 o
  -5   1   5       8757.15       9551.17        72.53 o
  -4   1   5       1109.95       1266.67        16.58 o
  -3   1   5         48.81         65.91         3.88 o
  -2   1   5         23.82         16.06         2.00 o
  -1   1   5       1148.65       1312.82        10.10 o
   0   1   5      14116.21      15184.75        56.03 o
   1   1   5         83.58        127.89         3.79 o
   2   1   5       3817.88       4083.61        23.74 o
   3   1   5       2749.08       2905.82        25.54 o
   4   1   5         34.30         38.79         3.40 o
   5   1   5        398.86        451.64         9.14 o
   6   1   5        264.22        260.47         9.46 o
   7   1   5          0.58          2.51         4.02 o
   8   1   5         43.76         50.67         6.31 o
   9   1   5       1027.31       1096.64        17.76 o
  10   1   5        311.18        321.56        13.54 o
  11   1   5        451.51        469.04        15.61 o
  12   1   5          0.13          6.43         8.93 o
  13   1   5        136.10        152.17        22.61 o
  14   1   5         78.16         55.60        20.16 o
 -14   2   5          0.46          4.31        14.94 o
 -13   2   5         80.04         76.00        14.01 o
 -12   2   5        469.32        498.22        14.57 o
 -11   2   5         92.75         72.95         8.07 o
 -10   2   5          0.25          1.71         5.84 o
  -9   2   5         73.53         41.73         5.38 o
  -8   2   5       1655.26       1697.76        15.07 o
  -7   2   5       2863.80       3083.04        20.31 o
  -6   2   5       1188.75       1328.06         7.83 o
  -5   2   5        914.06        959.16        11.30 o
  -4   2   5          0.45          7.08         1.61 o
  -3   2   5         17.43         27.77         1.97 o
  -2   2   5       1445.31       1434.73         9.43 o
  -1   2   5          0.84          8.06         1.88 o
   0   2   5        271.05        244.49         4.20 o
   1   2   5       3010.41       3384.35        23.49 o
   2   2   5          0.17          7.72         2.71 o
   3   2   5          7.26         11.90         3.11 o
   4   2   5         65.60         56.22         4.12 o
   5   2   5        898.81        935.39        10.72 o
   6   2   5       7005.48       7481.21        47.97 o
   7   2   5        749.75        706.42        10.80 o
   8   2   5         40.37         33.41         6.38 o
   9   2   5        958.93       1015.65        17.23 o
  10   2   5        203.94        193.64        12.12 o
  11   2   5          0.26          6.04         9.11 o
  12   2   5        272.73        273.20        16.10 o
  13   2   5         56.53         60.99        20.65 o
 -14   3   5        398.34        398.27        22.29 o
 -13   3   5          0.56          8.05        10.25 o
 -12   3   5        654.64        690.78        20.24 o
 -11   3   5         25.23         29.07         7.02 o
 -10   3   5          4.56          7.74         5.42 o
  -9   3   5          5.63         -0.63         4.08 o
  -8   3   5         87.77         70.36         4.79 o
  -7   3   5       1067.92       1111.80        13.99 o
  -6   3   5        615.27        603.46         8.96 o
  -5   3   5        676.20        680.95        11.72 o
  -4   3   5        284.12        184.15         3.49 o
  -3   3   5        995.21        977.75         6.79 o
  -2   3   5        433.43        482.69         4.41 o
  -1   3   5       8508.46       9785.56        55.47 o
   0   3   5        539.88        528.40         6.00 o
   1   3   5          0.08          2.24         9.03 o
   2   3   5        579.25        623.72         5.98 o
   3   3   5       2791.44       3043.24        20.44 o
   4   3   5        249.43        267.00         5.49 o
   5   3   5        576.84        490.40         7.38 o
   6   3   5       2481.38       2548.82        22.02 o
   7   3   5          1.03          6.63         3.95 o
   8   3   5       1438.71       1435.18        31.44 o
   9   3   5        118.58        134.44         8.67 o
  10   3   5        171.11        168.51        10.65 o
  11   3   5        706.85        742.56        18.05 o
  12   3   5         73.40         64.42        14.85 o
  13   3   5         47.22         48.13        17.96 o
 -14   4   5          3.97         15.15        13.87 o
 -13   4   5        264.79        252.23        22.37 o
 -12   4   5        527.90        547.66        21.38 o
 -11   4   5        515.36        520.38        17.38 o
 -10   4   5        687.92        650.75        17.37 o
  -9   4   5        561.55        569.74         9.88 o
  -8   4   5       2202.57       2375.40        23.75 o
  -7   4   5        549.70        538.61         8.60 o
  -6   4   5       1715.69       1770.98        15.79 o
  -5   4   5         26.80         24.98         2.57 o
  -4   4   5       1705.51       1839.49        12.19 o
  -3   4   5        941.30        926.20         6.95 o
  -2   4   5       5783.18       5839.13        43.61 o
  -1   4   5        536.26        509.24         4.81 o
   0   4   5       3323.32       3774.23        26.76 o
   1   4   5        206.02        240.30         3.80 o
   2   4   5       2369.49       2570.88        21.28 o
   3   4   5         24.96         17.62         2.98 o
   4   4   5        339.21        286.59         5.47 o
   5   4   5         35.81         14.98         2.81 o
   6   4   5       5213.32       5384.42        23.95 o
   7   4   5        964.26        931.38        15.71 o
   8   4   5         40.99         31.64         5.48 o
   9   4   5        516.62        494.21         9.97 o
  10   4   5          1.74          5.37         5.36 o
  11   4   5         29.84         34.21        10.83 o
  12   4   5        130.45        137.52        19.73 o
  13   4   5          2.39         24.96        27.28 o
 -14   5   5         42.96         42.58        21.45 o
 -13   5   5         15.60          6.27        14.22 o
 -12   5   5         20.01         12.28        12.21 o
 -11   5   5        104.02        100.65        15.08 o
 -10   5   5        135.13        158.60        10.55 o
  -9   5   5         61.01         56.92         7.25 o
  -8   5   5        357.40        337.28         8.36 o
  -7   5   5       1941.41       2098.88        18.49 o
  -6   5   5        791.77        774.94        10.55 o
  -5   5   5        890.66        862.45         6.36 o
  -4   5   5          3.19         17.95         3.12 o
  -3   5   5       2363.14       2400.58        16.55 o
  -2   5   5       1292.13       1463.85         8.11 o
  -1   5   5        169.92        202.24         3.79 o
   0   5   5       1654.36       1676.72        12.45 o
   1   5   5        221.06        265.73         4.19 o
   2   5   5         41.27         39.26         2.56 o
   3   5   5         84.97         85.32         4.61 o
   4   5   5         23.88         23.77         3.30 o
   5   5   5       2396.60       2366.00        15.52 o
   6   5   5        165.89        154.93         6.03 o
   7   5   5        647.70        649.11        13.58 o
   8   5   5        245.89        242.66         8.54 o
   9   5   5        150.48        156.24         8.77 o
  10   5   5         21.51         24.96         6.33 o
  11   5   5        277.41        270.36        21.12 o
  12   5   5        105.24         87.91        14.55 o
  13   5   5         28.29         25.75        30.82 o
 -14   6   5          6.38         12.51        13.08 o
 -13   6   5         50.34         37.61        12.91 o
 -12   6   5         25.92          9.60        11.51 o
 -11   6   5        275.18        264.99        15.46 o
 -10   6   5       1486.49       1544.66        26.04 o
  -9   6   5          8.00          3.37         4.99 o
  -8   6   5        689.65        665.86        13.02 o
  -7   6   5        556.63        590.90        11.04 o
  -6   6   5         67.21         64.75         4.88 o
  -5   6   5       3799.50       3848.73        27.45 o
  -4   6   5       2587.32       2345.70       111.50 o
  -3   6   5        982.88       1019.30        10.29 o
  -2   6   5       2266.42       2225.76        18.99 o
  -1   6   5       2111.40       2043.29        10.54 o
   0   6   5       3237.58       3459.77        28.93 o
   1   6   5       2081.53       2121.31        10.74 o
   2   6   5        168.08        137.84         3.58 o
   3   6   5       7567.67       7810.09        36.55 o
   4   6   5        414.10        363.21         6.52 o
   5   6   5         22.63         27.89         4.04 o
   6   6   5        685.54        713.85        15.85 o
   7   6   5          0.00          8.30         4.44 o
   8   6   5        168.37        142.45         8.06 o
   9   6   5         92.85         92.20         9.95 o
  10   6   5         15.26         21.43         9.10 o
  11   6   5        242.01        240.87        17.56 o
  12   6   5          5.59          5.89        16.07 o
  13   6   5         25.20         34.72        21.63 o
 -13   7   5          8.22         14.22        13.33 o
 -12   7   5          3.19         -1.48        12.90 o
 -11   7   5        139.22        104.48        14.24 o
 -10   7   5        463.39        444.08        18.17 o
  -9   7   5        846.21        928.85        23.48 o
  -8   7   5         56.05         35.12         5.80 o
  -7   7   5          0.13          8.68         4.71 o
  -6   7   5        327.51        304.14         7.56 o
  -5   7   5        339.74        284.96         5.73 o
  -4   7   5        567.00        522.38         9.07 o
  -3   7   5        401.05        432.79         8.05 o
  -2   7   5       4553.73       4730.59        36.65 o
  -1   7   5        512.63        479.05         8.62 o
   0   7   5       1137.13       1026.65        10.01 o
   1   7   5       1151.93       1165.91        12.91 o
   2   7   5       4085.55       4321.49        28.14 o
   3   7   5        331.38        329.68         8.24 o
   4   7   5       2016.70       2046.70        22.17 o
   5   7   5        122.76        104.08         5.69 o
   6   7   5        381.56        399.67        12.21 o
   7   7   5          6.88         10.67         4.38 o
   8   7   5          6.36         10.08         5.59 o
   9   7   5        125.96        135.12        12.77 o
  10   7   5        162.22        153.85        14.55 o
  11   7   5         12.86         12.02        11.95 o
  12   7   5        190.62        167.36        20.62 o
 -13   8   5          7.49          8.75        13.07 o
 -12   8   5         27.14         35.75        18.42 o
 -11   8   5         16.22         13.19        10.30 o
 -10   8   5       1225.24       1322.60        25.36 o
  -9   8   5        103.31        103.09         9.10 o
  -8   8   5         34.31         36.57         6.91 o
  -7   8   5        650.40        635.60        12.55 o
  -6   8   5       1455.33       1490.09        15.41 o
  -5   8   5        100.06        107.46         7.75 o
  -4   8   5        513.11        480.59         9.63 o
  -3   8   5        335.45        311.94        10.29 o
  -2   8   5        974.01       1021.27        11.21 o
  -1   8   5        103.00        108.09         4.82 o
   0   8   5        221.55        176.10         4.55 o
   1   8   5       5117.97       5418.84        45.18 o
   2   8   5        181.75        182.86         6.93 o
   3   8   5         95.54         76.33         5.82 o
   4   8   5         53.03         33.07         4.27 o
   5   8   5          0.01          7.63         3.93 o
   6   8   5        207.60        199.41         8.83 o
   7   8   5         81.91         73.93        10.11 o
   8   8   5        491.83        532.57        17.58 o
   9   8   5       1135.70       1288.07        31.60 o
  10   8   5        110.32        109.12        14.55 o
  11   8   5          0.18         12.71        13.92 o
  12   8   5        108.81        117.20        22.21 o
 -13   9   5        110.15        102.74        20.26 o
 -12   9   5        257.58        268.38        20.45 o
 -11   9   5          5.99         23.39        10.54 o
 -10   9   5         20.77         11.17        11.63 o
  -9   9   5         47.95         38.60         7.72 o
  -8   9   5        115.25        101.92         8.95 o
  -7   9   5       2137.48       2313.40        23.51 o
  -6   9   5        610.69        607.15        12.01 o
  -5   9   5        199.67        200.23         8.55 o
  -4   9   5         14.37         14.98         4.16 o
  -3   9   5        110.51        106.43         6.52 o
  -2   9   5         46.64         45.30         5.44 o
  -1   9   5       1055.57       1006.96        16.72 o
   0   9   5         87.24         79.49         4.06 o
   1   9   5       1323.56       1351.92        17.39 o
   2   9   5         38.95         28.86         4.25 o
   3   9   5       1399.83       1485.94        23.84 o
   4   9   5        635.49        643.78        11.02 o
   5   9   5          0.36          6.25         4.90 o
   6   9   5        465.58        440.31        11.65 o
   7   9   5        822.22        894.64        15.74 o
   8   9   5         57.18         36.52        11.07 o
   9   9   5         25.18         22.42        10.81 o
  10   9   5        475.69        495.19        18.46 o
  11   9   5        328.64        352.08        22.15 o
  12   9   5         45.57         49.92        19.18 o
 -12  10   5         14.12         33.40        16.03 o
 -11  10   5         91.61         81.87        16.82 o
 -10  10   5          2.16         10.46        11.00 o
  -9  10   5         10.90         13.98         7.80 o
  -8  10   5         64.03         41.25         7.08 o
  -7  10   5        130.74        134.60        12.62 o
  -6  10   5        413.70        440.21        12.45 o
  -5  10   5        370.03        357.16        14.71 o
  -4  10   5        384.30        354.64         9.65 o
  -3  10   5        190.41        199.68        10.53 o
  -2  10   5        121.83        133.50         7.89 o
  -1  10   5          0.47          4.74         3.92 o
   0  10   5         24.93         21.24         4.01 o
   1  10   5       1572.75       1598.18        21.81 o
   2  10   5        425.41        418.50        11.21 o
   3  10   5        141.18        113.59         7.45 o
   4  10   5        561.87        595.09        20.74 o
   5  10   5         56.52         54.23         8.52 o
   6  10   5         40.88         31.58         7.65 o
   7  10   5        857.37        891.62        47.97 o
   8  10   5        264.21        263.14        23.82 o
   9  10   5         43.71         32.72        14.26 o
  10  10   5          5.09         21.49        16.44 o
  11  10   5        103.10         97.77        21.49 o
 -11  11   5          0.67         20.21        12.90 o
 -10  11   5         21.83         32.58        12.25 o
  -9  11   5        267.47        311.89        15.53 o
  -8  11   5        805.50        806.65        18.45 o
  -7  11   5       1394.22       1511.09        21.08 o
  -6  11   5         81.17         64.68         7.85 o
  -5  11   5         25.77         21.18         6.87 o
  -4  11   5        609.55        623.71        12.52 o
  -3  11   5         48.52         49.69         6.61 o
  -2  11   5        339.89        312.78        13.50 o
  -1  11   5        748.24        755.94        20.69 o
   0  11   5        338.39        330.28        13.15 o
   1  11   5        491.97        500.25        12.05 o
   2  11   5         11.20          6.40         4.30 o
   3  11   5        284.05        250.63        11.07 o
   4  11   5        185.32        180.43        11.35 o
   5  11   5        340.75        334.99        12.81 o
   6  11   5         69.68         56.16        11.23 o
   7  11   5        649.06        730.45        25.23 o
   8  11   5        674.56        675.18        29.11 o
   9  11   5         36.49         35.30        20.19 o
  10  11   5         79.19         82.47        20.40 o
 -11  12   5          9.53         16.92        12.15 o
 -10  12   5          3.21          0.71        12.53 o
  -9  12   5          1.12         12.15         9.49 o
  -8  12   5        182.12        192.00        14.21 o
  -7  12   5       1462.10       1592.01        20.57 o
  -6  12   5         79.85         80.54        11.53 o
  -5  12   5         94.29         83.07        10.82 o
  -4  12   5        868.80        920.88        15.09 o
  -3  12   5         22.62         22.44         7.17 o
  -2  12   5         96.44         91.51         8.47 o
  -1  12   5        440.27        412.61        12.07 o
   0  12   5        197.84        184.43        14.91 o
   1  12   5       2909.27       3076.53        39.41 o
   2  12   5        293.58        260.95         9.24 o
   3  12   5        190.78        201.50        11.14 o
   4  12   5        165.36        143.77        10.92 o
   5  12   5          4.30         10.39         7.90 o
   6  12   5          1.13          8.65         9.71 o
   7  12   5         36.50         32.82        15.83 o
   8  12   5        112.89        101.54        22.16 o
   9  12   5        314.99        311.92        27.08 o
  10  12   5        141.92        115.24        19.59 o
 -10  13   5        110.06        120.43        22.54 o
  -9  13   5        429.86        410.13        20.17 o
  -8  13   5         30.14         22.79        10.79 o
  -7  13   5        178.09        173.64        16.21 o
  -6  13   5        616.49        682.93        16.08 o
  -5  13   5        184.74        158.44        14.73 o
  -4  13   5          0.54          2.84         6.43 o
  -3  13   5        250.73        223.36        12.22 o
  -2  13   5        985.35       1052.32        24.68 o
  -1  13   5        180.79        161.15        11.96 o
   0  13   5       1130.17       1223.31        23.73 o
   1  13   5        156.45        169.86        12.46 o
   2  13   5       2812.83       3031.86        28.99 o
   3  13   5        328.01        310.08        17.65 o
   4  13   5        562.21        583.14        31.58 o
   5  13   5         31.65         21.97        10.75 o
   6  13   5         63.82         47.77        12.93 o
   7  13   5          6.10         18.24        12.81 o
   8  13   5          0.20         14.96        14.27 o
   9  13   5          1.97         17.87        15.62 o
  -9  14   5        223.05        205.57        18.19 o
  -8  14   5        220.90        232.82        16.58 o
  -7  14   5         11.99          7.18         9.49 o
  -6  14   5         95.56         92.43        12.19 o
  -5  14   5          4.73          4.21         8.20 o
  -4  14   5        380.11        365.93        15.22 o
  -3  14   5          5.38         -1.94         9.38 o
  -2  14   5        166.62        176.89        14.95 o
  -1  14   5        685.32        707.51        18.41 o
   0  14   5         77.94         69.86        10.71 o
   1  14   5         75.46         73.60        12.76 o
   2  14   5        253.10        255.95        15.74 o
   3  14   5        102.99         95.19        12.39 o
   4  14   5         66.28         65.40        16.34 o
   5  14   5        139.03        123.00        18.36 o
   6  14   5        304.01        310.58        25.07 o
   7  14   5        179.81        183.63        22.23 o
   8  14   5        309.17        336.66        24.84 o
  -8  15   5        159.80        154.56        16.24 o
  -7  15   5         90.07         82.28        16.78 o
  -6  15   5         61.00         62.14        13.61 o
  -5  15   5         16.72         13.97        10.05 o
  -4  15   5         15.21          9.47        10.72 o
  -3  15   5         64.34         62.82        17.93 o
  -2  15   5         86.05         84.70        13.47 o
  -1  15   5         52.39         56.91        11.90 o
   0  15   5         15.34         16.28        10.36 o
   1  15   5          0.68         14.70         9.54 o
   2  15   5          1.28         16.49        10.50 o
   3  15   5          9.93         13.06        12.41 o
   4  15   5         87.18         71.52        22.31 o
   5  15   5         63.15         52.67        20.49 o
   6  15   5          0.00          9.07        17.38 o
   7  15   5         43.63         24.62        22.67 o
  -6  16   5         13.40          4.24        13.97 o
  -5  16   5        395.33        432.07        33.82 o
  -4  16   5        101.10         97.53        22.63 o
  -3  16   5          6.45          7.82        11.55 o
  -2  16   5        153.32        152.26        17.45 o
  -1  16   5        213.45        208.46        19.19 o
   0  16   5         74.58         49.55        12.25 o
   1  16   5         19.62         31.88        11.77 o
   2  16   5         11.90          9.22        14.75 o
   3  16   5          4.45         22.42        21.96 o
   4  16   5        170.45        214.32        31.40 o
   5  16   5        254.65        251.53        30.44 o
  -4  17   5        260.73        256.19        23.98 o
  -3  17   5         69.02         60.93        16.27 o
  -2  17   5         15.10         19.00        16.63 o
  -1  17   5        277.26        262.75        20.71 o
   0  17   5         34.85         24.43        23.67 o
   1  17   5         25.86         32.91        14.83 o
   2  17   5         31.45         59.43        23.79 o
   3  17   5         95.26         85.80        38.69 o
 -14   0   6         29.98         23.91        21.07 o
 -12   0   6         64.07         51.67        12.32 o
 -10   0   6          5.09          7.03         6.55 o
  -8   0   6       1350.94       1323.93        19.03 o
  -6   0   6        882.11        831.84        13.99 o
  -4   0   6       1710.17       1721.49        15.57 o
  -2   0   6        991.68       1159.97         9.80 o
   0   0   6       1443.10       1545.21        15.61 o
   2   0   6      17274.68      18464.32       164.30 o
   4   0   6       7148.84       7439.85        85.74 o
   6   0   6       2784.55       2740.44        25.55 o
   8   0   6         12.18          9.60         8.62 o
  10   0   6        120.45        119.20        15.33 o
  12   0   6          2.96          7.18        13.52 o
 -15   1   6         10.74         11.84        19.49 o
 -14   1   6         64.59         70.48        14.54 o
 -13   1   6         12.56         18.67         9.04 o
 -12   1   6          2.97          6.17         6.75 o
 -11   1   6         69.96         63.94         8.40 o
 -10   1   6        405.55        405.87        11.37 o
  -9   1   6         73.20         57.45         6.28 o
  -8   1   6       3584.94       3728.87        20.98 o
  -7   1   6       1028.90       1112.35        11.65 o
  -6   1   6         21.44         14.62         3.10 o
  -5   1   6       1441.44       1418.75        16.63 o
  -4   1   6       1475.28       1363.15        10.03 o
  -3   1   6       1718.72       1689.47        10.16 o
  -2   1   6       6946.35       7468.07        54.51 o
  -1   1   6       4550.52       5226.53        29.82 o
   0   1   6       3405.70       3746.38        16.95 o
   1   1   6        399.44        375.67         4.92 o
   2   1   6        376.57        558.32         6.30 o
   3   1   6       1535.05       1546.64        13.12 o
   4   1   6         27.51         32.86         3.54 o
   5   1   6       3452.68       3751.46        29.31 o
   6   1   6        249.21        320.55         9.97 o
   7   1   6        420.84        415.98        10.54 o
   8   1   6       1812.99       1930.78        25.30 o
   9   1   6          1.19         12.76         7.03 o
  10   1   6        688.12        742.48        16.55 o
  11   1   6          3.47          8.29         8.48 o
  12   1   6         26.28         24.58        12.01 o
  13   1   6        147.18        172.88        27.40 o
 -14   2   6          9.97          4.15        12.78 o
 -13   2   6        328.63        339.74        24.24 o
 -12   2   6        547.38        583.81        21.07 o
 -11   2   6        675.77        688.95        14.19 o
 -10   2   6         40.44         25.88         6.25 o
  -9   2   6         36.08         21.35         5.51 o
  -8   2   6         26.46         15.33         4.41 o
  -7   2   6        288.49        254.59         6.11 o
  -6   2   6       1024.80       1128.95         9.20 o
  -5   2   6       2637.64       2464.78        19.06 o
  -4   2   6       1686.97       1767.19        12.13 o
  -3   2   6        505.18        484.04         7.26 o
  -2   2   6        604.70        722.24         6.58 o
  -1   2   6       7388.44       7885.05        28.95 o
   0   2   6       1603.78       1646.19        10.65 o
   1   2   6          5.73         16.57         3.42 o
   2   2   6         51.51         60.46         4.15 o
   3   2   6       2600.50       2692.33        15.07 o
   4   2   6        130.95        104.69         4.73 o
   5   2   6        358.40        264.48         7.56 o
   6   2   6       1807.12       1735.66        13.25 o
   7   2   6        143.24        140.63         6.86 o
   8   2   6        636.10        656.83        14.31 o
   9   2   6        417.15        432.66        13.41 o
  10   2   6         72.58         50.90        11.64 o
  11   2   6        153.62        130.70        12.26 o
  12   2   6         51.47         39.28        12.21 o
  13   2   6        391.53        412.08        55.89 o
 -14   3   6        187.37        175.48        15.78 o
 -13   3   6        581.61        647.14        25.42 o
 -12   3   6         32.91         31.28         8.51 o
 -11   3   6        556.04        567.53        12.49 o
 -10   3   6        943.48       1023.90        13.85 o
  -9   3   6        545.32        587.14        12.42 o
  -8   3   6         47.01         47.13         5.23 o
  -7   3   6        752.06        794.65         8.55 o
  -6   3   6        234.63        204.30         4.98 o
  -5   3   6        939.04        983.63         8.11 o
  -4   3   6        138.49        157.81         3.48 o
  -3   3   6         51.32         50.91         2.47 o
  -2   3   6       4427.54       4654.36        24.71 o
  -1   3   6       6820.47       7741.56        36.87 o
   0   3   6       1260.36       1334.11        12.54 o
   1   3   6          0.78          8.76         2.06 o
   2   3   6         31.09         17.26         3.01 o
   3   3   6        721.38        800.13        12.28 o
   4   3   6        254.58        212.58         4.69 o
   5   3   6       1247.16       1356.56        11.08 o
   6   3   6        434.44        423.40         7.84 o
   7   3   6       1751.83       1694.62        22.13 o
   8   3   6       1269.78       1335.81        14.33 o
   9   3   6        547.81        570.17        10.65 o
  10   3   6          4.53         16.53         7.47 o
  11   3   6        521.93        555.64        17.94 o
  12   3   6         19.31         17.04        12.33 o
  13   3   6         15.02         17.61        16.99 o
 -14   4   6         83.95         99.43        19.49 o
 -13   4   6        391.09        417.80        19.46 o
 -12   4   6        294.59        294.94        16.91 o
 -11   4   6        901.74        994.73        20.11 o
 -10   4   6        804.05        879.90        15.29 o
  -9   4   6         48.43         45.04         6.19 o
  -8   4   6        134.51        147.77        10.95 o
  -7   4   6        486.95        437.30         8.15 o
  -6   4   6         89.98         96.38         4.01 o
  -5   4   6       5175.71       5197.45        25.31 o
  -4   4   6        605.89        563.14         8.59 o
  -3   4   6       1265.99       1425.43        13.86 o
  -2   4   6       1615.19       1777.91        10.76 o
  -1   4   6       1344.36       1125.54         8.08 o
   0   4   6        453.94        472.92         4.82 o
   1   4   6         12.06         21.50         2.58 o
   2   4   6         55.47         38.42         2.15 o
   3   4   6       4846.95       5311.29        39.85 o
   4   4   6        508.71        411.55         6.39 o
   5   4   6        925.17        856.71         8.94 o
   6   4   6        488.04        413.32         8.06 o
   7   4   6        742.56        769.07        10.44 o
   8   4   6        196.93        187.90         8.08 o
   9   4   6        172.20        172.56         8.88 o
  10   4   6        412.59        436.78        13.32 o
  11   4   6        176.26        163.34        16.13 o
  12   4   6        234.50        237.46        22.41 o
  13   4   6        269.80        264.89        40.13 o
 -14   5   6         21.71         27.68        16.89 o
 -13   5   6          2.98         16.92        16.97 o
 -12   5   6         23.54         30.48        13.23 o
 -11   5   6        256.54        238.59        15.93 o
 -10   5   6        165.71        144.73        10.91 o
  -9   5   6          3.92          4.44         4.98 o
  -8   5   6        269.95        251.19         8.63 o
  -7   5   6       1486.05       1485.88        18.74 o
  -6   5   6         23.00         14.60         2.78 o
  -5   5   6       1021.18       1039.22         7.05 o
  -4   5   6       1944.42       2116.28        10.77 o
  -3   5   6       4828.47       4782.67        47.27 o
  -2   5   6       1022.35        939.53        11.85 o
  -1   5   6         10.58         14.93         1.87 o
   0   5   6        388.61        316.28         6.43 o
   1   5   6       3129.06       3299.70        18.54 o
   2   5   6       1021.98       1222.93        12.13 o
   3   5   6        456.82        460.00         6.85 o
   4   5   6         70.42         61.43         3.87 o
   5   5   6        598.95        586.35        11.27 o
   6   5   6          7.64          6.46         3.29 o
   7   5   6         19.02         13.79         4.95 o
   8   5   6         76.84         81.67         7.50 o
   9   5   6        350.25        341.91        11.00 o
  10   5   6        270.46        282.05        14.70 o
  11   5   6         58.86         60.03        18.23 o
  12   5   6        158.32        140.05        18.55 o
  13   5   6          0.39         27.59        29.58 o
 -14   6   6         37.16         21.24        17.79 o
 -13   6   6        321.32        281.72        22.63 o
 -12   6   6         25.00          2.94        10.39 o
 -11   6   6        731.94        795.45        22.12 o
 -10   6   6        237.89        229.45        10.56 o
  -9   6   6         89.69         73.24         8.24 o
  -8   6   6          2.11          9.84         4.92 o
  -7   6   6          2.44          6.30         3.55 o
  -6   6   6       2499.61       2572.28        15.68 o
  -5   6   6       3030.94       3088.13        16.40 o
  -4   6   6       1167.11       1136.76        46.28 o
  -3   6   6      12815.79      13730.68        89.28 o
  -2   6   6        252.18        234.37         7.78 o
  -1   6   6        375.04        352.34         8.65 o
   0   6   6         76.31         75.86         3.08 o
   1   6   6        114.95        104.32         3.85 o
   2   6   6       1552.15       1686.74        14.56 o
   3   6   6       4842.08       4903.84        33.80 o
   4   6   6       5421.51       5595.19        26.02 o
   5   6   6       3539.23       3831.33        21.43 o
   6   6   6       1153.64       1102.12        18.70 o
   7   6   6        371.85        383.51         9.41 o
   8   6   6        394.83        388.80        14.95 o
   9   6   6          2.43          9.77         7.13 o
  10   6   6          0.29         20.99        13.06 o
  11   6   6        456.50        499.66        37.84 o
  12   6   6          3.15          5.49        14.49 o
 -13   7   6          4.96          1.32        15.17 o
 -12   7   6          5.36         16.21        11.95 o
 -11   7   6        294.94        264.35        20.09 o
 -10   7   6         10.91          3.55        10.55 o
  -9   7   6        111.32        115.70        12.80 o
  -8   7   6        386.00        376.18        11.07 o
  -7   7   6        793.12        760.66        12.06 o
  -6   7   6         31.04         31.02         4.64 o
  -5   7   6        541.62        409.77        31.94 o
  -4   7   6       1221.28       1197.53        15.67 o
  -3   7   6        387.52        422.60        10.90 o
  -2   7   6        687.07        626.56         8.33 o
  -1   7   6        142.65        157.04         4.76 o
   0   7   6        365.05        391.16         5.49 o
   1   7   6       1820.19       1806.78        14.24 o
   2   7   6        541.21        554.20        12.96 o
   3   7   6       2472.69       2468.56        18.89 o
   4   7   6        452.60        451.85         9.23 o
   5   7   6        893.44        904.87        10.18 o
   6   7   6         38.92         36.45         5.56 o
   7   7   6        314.42        322.03         9.23 o
   8   7   6        695.12        725.17        18.96 o
   9   7   6        124.60        115.87        12.64 o
  10   7   6          4.08         10.17         9.30 o
  11   7   6          0.53         17.09        14.40 o
  12   7   6          4.09          5.67        18.08 o
 -13   8   6        184.51        186.91        18.94 o
 -12   8   6          8.39         10.58        11.66 o
 -11   8   6         66.33         55.23        17.48 o
 -10   8   6        548.69        597.87        18.13 o
  -9   8   6        523.10        541.12        18.62 o
  -8   8   6       1024.07       1082.65        23.96 o
  -7   8   6        669.61        680.75        13.01 o
  -6   8   6        343.48        335.32         8.74 o
  -5   8   6         84.02         91.83         8.00 o
  -4   8   6        250.85        247.72         8.20 o
  -3   8   6       3790.80       3875.90        31.70 o
  -2   8   6        554.01        560.37        16.29 o
  -1   8   6          0.00          6.35         2.45 o
   0   8   6        652.38        649.41         9.49 o
   1   8   6        219.80        195.81         4.95 o
   2   8   6       1549.04       1484.26        10.71 o
   3   8   6       1840.61       1846.28        20.60 o
   4   8   6         29.63         27.86         4.49 o
   5   8   6        926.71        979.59        18.22 o
   6   8   6         20.58         15.47         5.45 o
   7   8   6        408.28        399.05        16.31 o
   8   8   6        406.29        384.82        15.58 o
   9   8   6          0.08          0.49        11.69 o
  10   8   6        243.74        234.76        17.75 o
  11   8   6        947.42       1149.13        45.28 o
  12   8   6          2.50         -0.89        13.00 o
 -13   9   6        176.70        168.07        25.35 o
 -12   9   6         53.93         41.23        15.58 o
 -11   9   6        809.17        939.31        22.40 o
 -10   9   6        100.34        107.50        14.05 o
  -9   9   6        248.46        247.12        13.07 o
  -8   9   6         58.45         65.66         8.30 o
  -7   9   6        132.01        137.12         8.06 o
  -6   9   6        414.78        444.56        10.18 o
  -5   9   6        126.59        108.52         8.11 o
  -4   9   6         78.52         61.39         6.62 o
  -3   9   6        183.05        235.41        10.20 o
  -2   9   6         68.25         60.81         6.68 o
  -1   9   6         44.09         40.75         4.20 o
   0   9   6       2252.67       2276.12        23.52 o
   1   9   6         18.93         16.37         3.11 o
   2   9   6         10.60         18.61         4.14 o
   3   9   6          3.20          8.21         4.47 o
   4   9   6        624.91        624.90        13.44 o
   5   9   6        145.00        135.54         8.52 o
   6   9   6        339.51        326.70        12.98 o
   7   9   6        314.86        292.49        17.57 o
   8   9   6        728.78        763.01        20.72 o
   9   9   6          5.87         13.09        10.23 o
  10   9   6        106.31        101.10        15.53 o
  11   9   6        259.79        234.25        23.12 o
 -12  10   6        329.15        335.72        23.80 o
 -11  10   6          4.29         21.64        12.46 o
 -10  10   6        419.51        448.01        17.35 o
  -9  10   6          0.21          8.89         9.09 o
  -8  10   6        854.51        913.90        20.93 o
  -7  10   6         16.17         19.06         6.27 o
  -6  10   6        181.96        169.97         9.33 o
  -5  10   6         45.68         25.46         5.46 o
  -4  10   6        308.73        309.45         9.76 o
  -3  10   6          2.67          8.85         4.82 o
  -2  10   6         97.59         92.12         7.10 o
  -1  10   6        136.96        164.35         7.10 o
   0  10   6         84.98         73.81         4.93 o
   1  10   6          0.76          4.73         3.98 o
   2  10   6        211.49        210.16         7.72 o
   3  10   6         51.57         39.46         6.41 o
   4  10   6        169.34        151.24        10.71 o
   5  10   6          8.22         14.83         6.18 o
   6  10   6        324.98        333.72        15.06 o
   7  10   6         36.10         38.86        10.60 o
   8  10   6         99.16         93.29        18.56 o
   9  10   6          0.13          6.40        11.00 o
  10  10   6        341.70        343.58        21.51 o
  11  10   6        184.86        185.25        20.30 o
 -11  11   6        125.46        132.99        16.45 o
 -10  11   6         93.76         80.78        13.30 o
  -9  11   6         75.91         59.08         8.95 o
  -8  11   6        462.67        495.69        16.35 o
  -7  11   6        376.55        380.09        11.81 o
  -6  11   6        844.35        912.11        17.22 o
  -5  11   6        300.95        289.33        13.53 o
  -4  11   6        170.83        163.13         9.33 o
  -3  11   6       1199.56       1201.40        15.27 o
  -2  11   6        230.67        215.09        11.00 o
  -1  11   6        281.51        254.82        10.61 o
   0  11   6       4503.45       4869.06        31.03 o
   1  11   6         81.12         75.75         6.74 o
   2  11   6          5.63          9.59         4.95 o
   3  11   6        142.20        124.08         8.73 o
   4  11   6        142.27        137.29        12.40 o
   5  11   6        163.86        131.75        18.04 o
   6  11   6         29.88         37.82        16.04 o
   7  11   6         10.44         13.11        11.19 o
   8  11   6        970.63       1059.62        25.85 o
   9  11   6        152.10        141.34        22.72 o
  10  11   6          6.85         19.07        18.20 o
 -11  12   6         82.55         87.15        18.04 o
 -10  12   6        142.83        133.86        17.51 o
  -9  12   6          0.14          8.47        10.90 o
  -8  12   6        390.19        378.03        16.28 o
  -7  12   6         16.36         25.92         8.18 o
  -6  12   6         84.97         71.86         9.81 o
  -5  12   6          7.41          8.10         6.85 o
  -4  12   6        817.19        869.60        14.86 o
  -3  12   6       1189.33       1260.92        16.32 o
  -2  12   6        109.78         92.22         9.04 o
  -1  12   6        119.93        117.45         8.19 o
   0  12   6        389.69        398.68        14.73 o
   1  12   6       1325.36       1420.22        20.46 o
   2  12   6        173.02        161.59        11.60 o
   3  12   6        387.64        370.63        12.93 o
   4  12   6        599.39        621.11        15.91 o
   5  12   6         55.43         61.35        13.70 o
   6  12   6        148.66        147.41        21.24 o
   7  12   6         16.29         17.18        17.76 o
   8  12   6          0.51         12.24        15.08 o
   9  12   6        319.48        303.20        25.77 o
 -10  13   6        280.61        285.26        21.56 o
  -9  13   6        151.05        134.74        13.12 o
  -8  13   6          1.88         11.57         9.93 o
  -7  13   6         35.49         36.17         8.05 o
  -6  13   6        332.41        339.45        14.08 o
  -5  13   6        934.54        978.16        17.35 o
  -4  13   6         66.64         56.62         9.19 o
  -3  13   6         75.72         68.57         9.61 o
  -2  13   6        484.35        512.66        15.11 o
  -1  13   6        685.94        673.68        17.15 o
   0  13   6         57.89         44.26         9.76 o
   1  13   6        544.93        546.86        15.18 o
   2  13   6        159.40        146.98        12.12 o
   3  13   6       1838.51       2062.60        32.67 o
   4  13   6          0.26         14.25        10.30 o
   5  13   6        376.40        348.92        23.84 o
   6  13   6        158.23        137.67        17.86 o
   7  13   6          7.88         15.30        12.77 o
   8  13   6        102.66         89.22        18.92 o
   9  13   6          1.47         11.15        21.83 o
  -9  14   6        175.12        183.66        20.40 o
  -8  14   6          5.70          5.24        10.25 o
  -7  14   6        165.38        176.05        14.11 o
  -6  14   6        193.90        209.31        14.00 o
  -5  14   6         51.37         44.95        10.29 o
  -4  14   6         35.10         25.98         9.63 o
  -3  14   6        366.30        357.53        15.08 o
  -2  14   6        325.93        322.75        15.87 o
  -1  14   6         49.31         43.50        11.96 o
   0  14   6         26.89         21.25        10.43 o
   1  14   6        302.11        309.85        16.65 o
   2  14   6        230.29        232.02        19.79 o
   3  14   6        538.43        632.49        29.19 o
   4  14   6         62.78         41.19        17.15 o
   5  14   6         33.40         19.42        15.47 o
   6  14   6        346.40        374.62        22.03 o
   7  14   6        116.90        132.96        25.21 o
   8  14   6         32.15         34.80        18.58 o
  -8  15   6         27.44         26.64        12.41 o
  -7  15   6          5.46         14.94        10.03 o
  -6  15   6        208.77        178.88        12.52 o
  -5  15   6         71.93         59.56        11.43 o
  -4  15   6        223.87        205.00        17.52 o
  -3  15   6        330.68        338.25        18.10 o
  -2  15   6        463.17        499.83        19.85 o
  -1  15   6         71.25         61.35        12.72 o
   0  15   6         11.23         18.28        11.93 o
   1  15   6         46.70         49.39        16.24 o
   2  15   6          0.81         11.69        11.38 o
   3  15   6          6.99          6.17        17.01 o
   4  15   6         15.24         24.43        15.96 o
   5  15   6         73.49         82.53        24.97 o
   6  15   6          0.43          4.36        18.98 o
  -6  16   6          0.01          7.50        11.39 o
  -5  16   6        309.32        318.26        18.49 o
  -4  16   6        770.94        830.50        22.77 o
  -3  16   6        345.05        328.56        19.89 o
  -2  16   6          9.66         17.95        12.96 o
  -1  16   6          3.71         16.00        15.35 o
   0  16   6          5.09         16.27        11.72 o
   1  16   6          1.76         18.87        12.53 o
   2  16   6          3.17         10.91        20.41 o
   3  16   6          1.23         14.82        15.66 o
   4  16   6         74.86         76.18        24.22 o
   5  16   6        184.53        193.43        32.48 o
  -4  17   6         55.40         54.47        15.04 o
  -3  17   6          1.78         14.12        13.74 o
  -2  17   6        483.82        490.66        26.51 o
  -1  17   6        108.70         91.63        16.78 o
   0  17   6        391.52        389.93        22.14 o
   1  17   6         21.50         41.44        20.36 o
   2  17   6          6.40          9.73        18.31 o
   3  17   6          2.16         21.46        23.51 o
 -15   0   7        137.61        140.42        30.05 o
 -13   0   7          0.34         15.02        16.34 o
 -11   0   7        535.58        543.78        19.01 o
  -9   0   7        799.85        724.98        24.88 o
  -7   0   7          9.38         13.93        23.07 o
  -5   0   7      10169.43      10617.95       115.36 o
  -3   0   7      10912.92      12071.48        56.32 o
  -1   0   7         59.92         76.75         3.24 o
   1   0   7        185.11        225.93         4.81 o
   3   0   7      10706.98      11986.46       146.20 o
   5   0   7      10065.81      10716.46        81.09 o
   7   0   7        107.48         94.58        23.50 o
   9   0   7       1511.75       1622.04        29.52 o
  11   0   7         33.70         24.65        15.39 o
  13   0   7        121.93        134.82        35.17 o
 -14   1   7         69.47         41.91        15.96 o
 -13   1   7         60.16         44.45         9.87 o
 -12   1   7        103.58         74.71         9.98 o
 -11   1   7        117.51        141.05        10.85 o
 -10   1   7        200.06        201.53         9.88 o
  -9   1   7        266.25        266.98         9.43 o
  -8   1   7          0.03          7.10         3.91 o
  -7   1   7        839.74        836.94        13.90 o
  -6   1   7       2575.96       2681.98        17.81 o
  -5   1   7       1319.78       1513.47        11.60 o
  -4   1   7       1252.22       1425.40        10.63 o
  -3   1   7       1052.34       1129.86        10.85 o
  -2   1   7       2895.61       2901.16        15.80 o
  -1   1   7        439.63        422.06         5.13 o
   0   1   7       1228.51       1195.58         8.34 o
   1   1   7        315.81        325.21         4.99 o
   2   1   7        312.92        294.90         6.55 o
   3   1   7         17.96          9.73         2.71 o
   4   1   7        477.65        497.64         7.48 o
   5   1   7        721.25        774.75         9.55 o
   6   1   7        849.50        876.00        18.62 o
   7   1   7        548.61        524.45        14.75 o
   8   1   7        580.46        549.82        13.57 o
   9   1   7          8.74          8.23         7.09 o
  10   1   7         22.21         20.55         8.20 o
  11   1   7        131.22        116.82        17.15 o
  12   1   7          5.05          2.69        11.97 o
  13   1   7        160.48        185.46        25.83 o
 -14   2   7          8.43         15.26        12.29 o
 -13   2   7         39.56         39.23        10.83 o
 -12   2   7         74.94         77.39        10.90 o
 -11   2   7          0.91          6.08         6.56 o
 -10   2   7          7.15          8.90         6.35 o
  -9   2   7       2662.92       2735.47        20.19 o
  -8   2   7        338.70        311.39         8.44 o
  -7   2   7        103.29        108.42         6.12 o
  -6   2   7         41.27         20.58         2.67 o
  -5   2   7         16.48         22.65         2.50 o
  -4   2   7        430.40        409.97         7.38 o
  -3   2   7        125.72        131.14         3.78 o
  -2   2   7       1504.69       1884.74         9.30 o
  -1   2   7       3638.61       3600.44        16.93 o
   0   2   7       1669.37       1888.75        19.62 o
   1   2   7        559.73        547.13         8.83 o
   2   2   7       1315.19       1442.18        13.29 o
   3   2   7        303.79        345.90         4.89 o
   4   2   7         14.36         20.63         3.33 o
   5   2   7         91.07         76.68         5.08 o
   6   2   7        698.22        734.06        10.88 o
   7   2   7        254.54        256.38        13.52 o
   8   2   7         13.44         17.60         6.97 o
   9   2   7        827.68        784.33        18.59 o
  10   2   7         19.43         15.27         7.94 o
  11   2   7         20.86         28.30        10.72 o
  12   2   7          0.07         15.24        12.28 o
  13   2   7         19.07         15.26        14.56 o
 -14   3   7        119.98        109.13        17.58 o
 -13   3   7        148.83        147.06        13.35 o
 -12   3   7       1821.36       2019.51        38.88 o
 -11   3   7        239.66        253.07        10.70 o
 -10   3   7        230.03        212.56         8.50 o
  -9   3   7          2.87          9.52         4.18 o
  -8   3   7       1325.64       1336.73        21.44 o
  -7   3   7        517.32        509.90         9.91 o
  -6   3   7       6544.14       6839.31        49.97 o
  -5   3   7        116.95        115.02         3.72 o
  -4   3   7        514.05        468.20         6.69 o
  -3   3   7       1853.59       2138.02        13.14 o
  -2   3   7       1129.57       1141.80         8.26 o
  -1   3   7         93.08        107.75         3.39 o
   0   3   7        108.16        123.85         3.01 o
   1   3   7        297.80        327.15         5.64 o
   2   3   7        867.48       1018.44        11.27 o
   3   3   7        503.44        545.07        10.08 o
   4   3   7       1758.32       1700.88         9.91 o
   5   3   7        121.60         95.64         4.77 o
   6   3   7         68.07         57.94         4.60 o
   7   3   7        122.45         97.58         5.97 o
   8   3   7        790.36        811.89        12.07 o
   9   3   7          3.03          4.18         5.65 o
  10   3   7         24.10         19.66         9.11 o
  11   3   7         15.26         23.37        10.01 o
  12   3   7        755.66        870.88        25.17 o
  13   3   7         23.58         31.86        17.41 o
 -14   4   7          2.49         -2.49        14.86 o
 -13   4   7        216.94        233.76        19.06 o
 -12   4   7        392.63        387.64        17.52 o
 -11   4   7        619.85        654.28        15.84 o
 -10   4   7        179.36        173.67        10.91 o
  -9   4   7         26.67         26.80         5.64 o
  -8   4   7        245.39        236.58         7.42 o
  -7   4   7       1222.41       1305.65        14.93 o
  -6   4   7          1.10          6.36         2.43 o
  -5   4   7        434.91        427.76         5.28 o
  -4   4   7       2020.77       2133.79        18.15 o
  -3   4   7        287.28        230.97         4.99 o
  -2   4   7       1841.39       2155.81        13.39 o
  -1   4   7        239.37        310.36         4.89 o
   0   4   7         71.41         51.97         2.67 o
   1   4   7       1077.74       1154.64        13.60 o
   2   4   7       2719.22       2810.92        19.39 o
   3   4   7       1649.57       1640.61        10.47 o
   4   4   7        192.32        191.88         5.58 o
   5   4   7         15.12          7.93         3.07 o
   6   4   7        448.89        397.65         7.47 o
   7   4   7         47.16         30.48         4.56 o
   8   4   7          2.50          8.88         4.27 o
   9   4   7         86.29         90.35         9.34 o
  10   4   7        215.14        243.24        13.86 o
  11   4   7       1123.96       1243.09        22.48 o
  12   4   7         70.38         53.18        20.35 o
  13   4   7         15.68         21.22        18.87 o
 -14   5   7         92.32         69.31        14.82 o
 -13   5   7        177.57        164.86        20.67 o
 -12   5   7          2.47          8.01        10.42 o
 -11   5   7        267.76        258.23        13.03 o
 -10   5   7       1011.39       1038.72        17.42 o
  -9   5   7          0.14          6.56         5.71 o
  -8   5   7        142.05        143.76         9.52 o
  -7   5   7        340.53        337.40         8.17 o
  -6   5   7       7015.66       7504.04        45.11 o
  -5   5   7        237.04        206.23         5.24 o
  -4   5   7        241.11        264.49         4.94 o
  -3   5   7        847.22       1016.09         8.36 o
  -2   5   7       8464.61       8862.81        58.44 o
  -1   5   7          1.33          6.08         1.84 o
   0   5   7        312.28        286.42         6.61 o
   1   5   7       1325.67       1333.03        10.11 o
   2   5   7       8942.48       9567.99        64.94 o
   3   5   7       2046.38       2105.68        30.29 o
   4   5   7         90.08         94.22         4.27 o
   5   5   7         63.73         77.29         5.14 o
   6   5   7       1351.41       1378.15        13.15 o
   7   5   7          4.98          4.43         6.50 o
   8   5   7        209.31        228.34         9.99 o
   9   5   7         12.62         12.88         7.13 o
  10   5   7        771.70        875.54        18.81 o
  11   5   7          5.12         13.72        17.25 o
  12   5   7         13.98          5.65        18.37 o
 -14   6   7         13.17          9.27        13.97 o
 -13   6   7          2.60         12.43        15.11 o
 -12   6   7         28.12         26.24        12.32 o
 -11   6   7         66.25         54.05        13.58 o
 -10   6   7        395.44        399.68        13.70 o
  -9   6   7         45.65         36.52         7.16 o
  -8   6   7        438.67        462.21        16.18 o
  -7   6   7        327.55        317.64         7.54 o
  -6   6   7        122.24        128.62         5.08 o
  -5   6   7       1120.84       1117.09        12.42 o
  -4   6   7         19.58         14.04         2.35 o
  -3   6   7       5807.52       6319.00        36.48 o
  -2   6   7       1648.26       1812.96        24.96 o
  -1   6   7          0.08          5.06         1.88 o
   0   6   7       2459.57       2611.65        22.95 o
   1   6   7        126.77         95.94         3.66 o
   2   6   7         13.72         20.02         2.68 o
   3   6   7        148.01        159.37         5.65 o
   4   6   7        471.07        528.47        12.61 o
   5   6   7       4047.01       4246.81        32.03 o
   6   6   7         51.37         39.88         5.18 o
   7   6   7        474.37        481.79        14.16 o
   8   6   7         76.62         77.56         8.33 o
   9   6   7        347.93        362.40        14.17 o
  10   6   7         23.53         28.86        11.04 o
  11   6   7        253.38        278.66        17.76 o
  12   6   7         85.92         71.38        22.76 o
 -13   7   7          6.24          8.17        14.74 o
 -12   7   7         32.06         14.27        18.81 o
 -11   7   7          6.77         14.48         9.50 o
 -10   7   7        122.29        111.71        13.58 o
  -9   7   7          2.24         12.80         9.00 o
  -8   7   7        634.32        639.49        13.96 o
  -7   7   7        144.56        138.51         7.17 o
  -6   7   7        389.07        410.84         8.61 o
  -5   7   7        128.46        118.66         6.09 o
  -4   7   7       5544.07       5661.33        47.02 o
  -3   7   7         69.20         86.36         3.67 o
  -2   7   7        117.82         74.39         3.72 o
  -1   7   7        119.60        131.99         3.54 o
   0   7   7        155.47        132.35         3.82 o
   1   7   7        392.47        357.95         5.90 o
   2   7   7       1042.30        978.57        10.90 o
   3   7   7        352.46        320.54         7.43 o
   4   7   7       5341.20       5624.64        60.68 o
   5   7   7        449.65        408.17        11.59 o
   6   7   7        526.62        513.03        11.78 o
   7   7   7         84.00         68.47         9.84 o
   8   7   7         52.24         52.92        12.15 o
   9   7   7        827.61        880.99        19.76 o
  10   7   7        605.60        641.41        19.66 o
  11   7   7          2.07         10.39        13.60 o
  12   7   7        165.74        172.70        25.23 o
 -13   8   7         41.24         37.38        18.59 o
 -12   8   7        210.41        207.32        22.21 o
 -11   8   7         68.90         70.78        14.21 o
 -10   8   7         61.80         78.90        14.21 o
  -9   8   7       1309.09       1487.97        26.18 o
  -8   8   7         60.34         58.93         9.17 o
  -7   8   7         76.01         73.28         6.74 o
  -6   8   7        332.55        351.32         9.71 o
  -5   8   7        173.41        183.00         7.35 o
  -4   8   7        737.38        753.31        13.79 o
  -3   8   7          5.87          6.33         3.71 o
  -2   8   7        458.28        465.93        13.33 o
  -1   8   7       3481.08       3727.95        33.22 o
   0   8   7        837.63        838.02        13.44 o
   1   8   7        122.77        127.68         5.17 o
   2   8   7        118.64        115.43         5.77 o
   3   8   7         14.79         16.63         4.40 o
   4   8   7        291.61        301.52         8.89 o
   5   8   7         35.11         25.37         4.84 o
   6   8   7         92.57         90.50        11.51 o
   7   8   7        398.27        401.20        20.77 o
   8   8   7         19.04         19.41         9.41 o
   9   8   7        156.18        170.92        16.34 o
  10   8   7         65.45         70.84        14.70 o
  11   8   7          9.98         28.39        13.38 o
 -12   9   7         56.27         61.87        20.72 o
 -11   9   7        195.25        246.74        25.34 o
 -10   9   7       1132.60       1263.89        27.23 o
  -9   9   7        108.35        115.46        11.67 o
  -8   9   7        330.21        299.09        13.37 o
  -7   9   7         17.00         14.96         5.41 o
  -6   9   7          0.36          5.70         5.15 o
  -5   9   7        460.72        453.45        10.23 o
  -4   9   7        628.40        642.83        10.66 o
  -3   9   7        160.57        130.55         8.03 o
  -2   9   7        496.96        529.24        10.39 o
  -1   9   7         11.52          9.79         2.88 o
   0   9   7         16.68         14.94         2.85 o
   1   9   7       1428.05       1348.08        10.11 o
   2   9   7         67.37         60.45         5.37 o
   3   9   7         69.91         49.14         6.24 o
   4   9   7         71.58         55.47         7.10 o
   5   9   7        100.42         78.67         8.59 o
   6   9   7         58.23         60.12        12.75 o
   7   9   7        671.76        721.62        36.75 o
   8   9   7        177.09        177.23        22.83 o
   9   9   7        399.28        392.31        28.72 o
  10   9   7        669.05        789.50        25.20 o
  11   9   7         22.95         16.96        14.17 o
 -12  10   7          0.13         19.48        17.25 o
 -11  10   7        711.38        771.31        30.56 o
 -10  10   7        104.09        106.94        14.64 o
  -9  10   7         74.44         85.03        12.04 o
  -8  10   7        157.22        167.06        12.67 o
  -7  10   7       1520.62       1682.91        18.68 o
  -6  10   7         55.88         41.83         7.85 o
  -5  10   7         72.77         56.06         6.34 o
  -4  10   7          1.08          7.72         4.89 o
  -3  10   7        760.36        752.01        10.87 o
  -2  10   7          9.91         10.90         4.08 o
  -1  10   7        532.70        543.21        11.30 o
   0  10   7         13.04         19.20         3.92 o
   1  10   7        321.96        334.25         8.63 o
   2  10   7          2.65          5.49         4.05 o
   3  10   7        823.94        823.20        18.39 o
   4  10   7         91.73         77.83         8.17 o
   5  10   7       1248.95       1312.30        29.19 o
   6  10   7         34.28         31.54        11.12 o
   7  10   7        513.18        540.66        23.64 o
   8  10   7         28.57         28.56        11.75 o
   9  10   7        156.11        140.26        18.25 o
  10  10   7         19.11         27.28        13.94 o
 -11  11   7        142.59        171.27        22.04 o
 -10  11   7          0.49         -4.10        12.83 o
  -9  11   7          1.40          7.46        11.81 o
  -8  11   7        548.22        586.32        15.48 o
  -7  11   7        259.71        258.34        11.78 o
  -6  11   7        131.18        122.16         9.16 o
  -5  11   7          3.32          4.54         5.12 o
  -4  11   7        548.06        556.19        17.24 o
  -3  11   7        528.82        520.67        11.72 o
  -2  11   7        116.08        115.20         8.68 o
  -1  11   7        592.33        581.77        14.08 o
   0  11   7       1596.63       1724.25        22.93 o
   1  11   7       2044.66       2091.19        17.08 o
   2  11   7        415.27        421.15        11.13 o
   3  11   7       1096.75       1161.71        20.83 o
   4  11   7        152.28        170.01        13.63 o
   5  11   7         50.37         57.02        12.16 o
   6  11   7         54.53         54.31        14.12 o
   7  11   7         12.65         15.73        14.11 o
   8  11   7         14.29         22.48        14.44 o
   9  11   7        130.68        119.61        18.92 o
  10  11   7        119.57        117.85        20.15 o
 -11  12   7         24.90         35.77        14.28 o
 -10  12   7        487.62        486.43        20.26 o
  -9  12   7         21.96         15.95        14.73 o
  -8  12   7          1.59         12.35         8.67 o
  -7  12   7       1066.60       1148.36        17.08 o
  -6  12   7          0.22          6.12         6.47 o
  -5  12   7        238.85        215.57        10.84 o
  -4  12   7         38.43         33.25         6.59 o
  -3  12   7        212.68        227.66        10.05 o
  -2  12   7        868.40        904.64        15.76 o
  -1  12   7        818.26        846.78        13.16 o
   0  12   7        536.10        575.06        12.12 o
   1  12   7        559.88        602.02        14.63 o
   2  12   7        808.31        866.15        18.44 o
   3  12   7        222.34        237.13        14.44 o
   4  12   7        789.11        863.92        20.51 o
   5  12   7          1.08          4.25         8.97 o
   6  12   7         57.93         82.05        18.30 o
   7  12   7        942.18       1074.99        25.91 o
   8  12   7         63.14         81.68        23.35 o
   9  12   7         14.00         15.01        17.51 o
 -10  13   7         49.65         29.78        13.93 o
  -9  13   7         66.59         63.32        14.31 o
  -8  13   7         61.38         62.82        15.12 o
  -7  13   7         91.20         98.97        11.51 o
  -6  13   7          2.82         12.20         7.43 o
  -5  13   7          9.55         13.54         6.92 o
  -4  13   7        821.89        859.23        15.53 o
  -3  13   7         18.05         19.16         6.62 o
  -2  13   7        911.81        974.58        14.14 o
  -1  13   7         49.63         48.21         8.49 o
   0  13   7        192.44        181.68        11.41 o
   1  13   7         72.45         54.06         9.92 o
   2  13   7          5.02         11.63         8.87 o
   3  13   7         75.45         70.25        15.63 o
   4  13   7        591.00        565.57        18.80 o
   5  13   7        116.27         71.84        15.73 o
   6  13   7        233.44        239.04        19.43 o
   7  13   7         11.13         10.11        12.29 o
   8  13   7        198.97        183.86        20.42 o
  -9  14   7          2.83         20.61        16.99 o
  -8  14   7          5.09         10.70        10.79 o
  -7  14   7         24.80         26.12        11.19 o
  -6  14   7        521.53        555.16        16.48 o
  -5  14   7        238.36        239.71        13.34 o
  -4  14   7         34.64         30.38         8.17 o
  -3  14   7        301.28        301.61        12.30 o
  -2  14   7        341.87        372.23        14.98 o
  -1  14   7        119.43        118.39        16.93 o
   0  14   7          3.06         10.67        10.40 o
   1  14   7        146.95        145.07        20.95 o
   2  14   7         11.99         28.09        16.84 o
   3  14   7        296.19        290.12        25.93 o
   4  14   7        483.87        487.64        28.00 o
   5  14   7        211.22        209.28        28.17 o
   6  14   7          0.36          8.85        17.11 o
   7  14   7          0.39         10.11        15.15 o
  -7  15   7         28.06         32.33        11.31 o
  -6  15   7        147.41        131.17        15.44 o
  -5  15   7        575.20        612.91        16.80 o
  -4  15   7          6.33          6.21         9.10 o
  -3  15   7        254.27        239.41        14.72 o
  -2  15   7         96.56        129.24        17.54 o
  -1  15   7        162.66        154.01        14.38 o
   0  15   7        236.57        230.84        20.36 o
   1  15   7        340.00        335.49        18.16 o
   2  15   7        341.22        377.75        28.58 o
   3  15   7         16.72         28.23        21.71 o
   4  15   7          0.10          8.39        18.87 o
   5  15   7        176.92        159.70        25.24 o
   6  15   7         17.76         13.15        20.01 o
  -6  16   7          5.18         11.50        11.40 o
  -5  16   7         14.80         24.06        12.09 o
  -4  16   7        212.43        227.62        16.32 o
  -3  16   7         59.34         46.85        11.75 o
  -2  16   7         84.31         67.24        15.20 o
  -1  16   7          0.11         11.39        10.05 o
   0  16   7        331.82        382.26        21.68 o
   1  16   7         50.88         76.11        23.83 o
   2  16   7         42.36         54.85        21.64 o
   3  16   7          1.03         14.04        21.50 o
   4  16   7          0.04          3.42        19.21 o
  -3  17   7         33.88         33.29        24.53 o
  -2  17   7          3.44          7.58        17.56 o
  -1  17   7        161.71        135.04        22.68 o
   0  17   7          4.56         15.40        21.61 o
   1  17   7        790.54        866.51        91.42 o
   2  17   7         37.64         27.88        22.05 o
 -14   0   8        206.18        162.84        20.96 o
 -12   0   8        390.85        401.52        20.95 o
 -10   0   8       1703.90       1836.05        28.54 o
  -8   0   8       2924.79       3001.82        27.35 o
  -6   0   8        594.60        637.88        13.74 o
  -4   0   8        114.15        130.98        12.37 o
  -2   0   8      16340.13      17606.00       117.78 o
   0   0   8         19.57         20.53         2.52 o
   2   0   8        710.14        980.68        13.47 o
   4   0   8         29.96         23.70         6.05 o
   6   0   8       5131.05       5519.82        47.64 o
   8   0   8        214.99        228.45        16.09 o
  10   0   8         21.37         21.50        11.34 o
  12   0   8        647.32        713.30        29.99 o
 -14   1   8         13.12          8.68        11.87 o
 -13   1   8         22.36         17.35        10.14 o
 -12   1   8          4.71          2.25         7.25 o
 -11   1   8         15.64          9.03         5.97 o
 -10   1   8        261.51        261.58        11.75 o
  -9   1   8         11.59         12.09         5.06 o
  -8   1   8        340.48        322.35         9.18 o
  -7   1   8        483.17        443.41        14.20 o
  -6   1   8        895.52        964.60        11.11 o
  -5   1   8       1109.29       1124.02        13.75 o
  -4   1   8        270.64        330.48         9.76 o
  -3   1   8       1944.61       2033.62        16.26 o
  -2   1   8        853.74       1096.89         8.43 o
  -1   1   8       3784.76       4083.36        19.81 o
   0   1   8         14.54          9.64         1.45 o
   1   1   8       2225.70       2269.37        18.07 o
   2   1   8        622.22        597.08         8.62 o
   3   1   8        188.59        182.22         6.27 o
   4   1   8        925.06       1015.18        13.07 o
   5   1   8        589.88        583.88        13.40 o
   6   1   8        635.59        567.27        10.66 o
   7   1   8        448.90        459.77        13.54 o
   8   1   8        598.14        604.62        16.51 o
   9   1   8        249.06        233.17        14.16 o
  10   1   8         21.71         22.75         8.39 o
  11   1   8         59.96         49.79        10.97 o
  12   1   8         40.81         16.50        18.45 o
  13   1   8          0.06         11.78        15.18 o
 -14   2   8        179.98        168.18        17.89 o
 -13   2   8        253.27        271.97        17.90 o
 -12   2   8        646.88        685.88        26.05 o
 -11   2   8          2.06          9.18         6.27 o
 -10   2   8         41.28         38.30         8.07 o
  -9   2   8         11.63         17.15         5.93 o
  -8   2   8       4039.78       4257.92        37.64 o
  -7   2   8        385.14        408.36         9.21 o
  -6   2   8        721.89        744.20        16.07 o
  -5   2   8        127.01         82.40         4.47 o
  -4   2   8       1239.07       1309.64         9.57 o
  -3   2   8        200.08        201.60         4.67 o
  -2   2   8          0.10          6.55         2.07 o
  -1   2   8        379.34        419.76         5.51 o
   0   2   8       1350.82       1316.97        12.56 o
   1   2   8        301.46        264.64         5.56 o
   2   2   8       1852.81       2077.72        21.88 o
   3   2   8        135.25        139.15         5.41 o
   4   2   8       1148.27       1122.87        13.48 o
   5   2   8        220.90        198.83         6.71 o
   6   2   8        254.10        215.22         7.81 o
   7   2   8       1663.06       1691.99        22.61 o
   8   2   8        544.64        590.83        14.91 o
   9   2   8        286.98        276.34        15.13 o
  10   2   8          1.99          3.16         9.63 o
  11   2   8         57.05         63.31        13.68 o
  12   2   8        330.33        367.50        21.66 o
  13   2   8         14.48         25.02        13.89 o
 -14   3   8         26.40         21.38        16.39 o
 -13   3   8        561.43        636.00        22.20 o
 -12   3   8         60.93         64.96        10.88 o
 -11   3   8        224.74        214.33        10.91 o
 -10   3   8          8.99         11.41         5.68 o
  -9   3   8       3971.83       4289.92        32.95 o
  -8   3   8         10.51         17.30         4.70 o
  -7   3   8        164.78        183.26         6.69 o
  -6   3   8         63.98         47.97         3.90 o
  -5   3   8       7544.51       7919.87        56.55 o
  -4   3   8        160.06        142.59         4.10 o
  -3   3   8         81.55         72.38         3.91 o
  -2   3   8          1.33          8.18         2.68 o
  -1   3   8       2008.96       2211.76        11.61 o
   0   3   8        613.17        581.83         7.59 o
   1   3   8       2562.39       2796.27        23.82 o
   2   3   8        394.81        420.07         7.60 o
   3   3   8       1258.61       1328.51        13.98 o
   4   3   8        328.15        310.08         5.20 o
   5   3   8        360.20        302.42         5.96 o
   6   3   8         19.36         14.24         3.34 o
   7   3   8        782.39        726.10        14.71 o
   8   3   8        171.95        154.01        12.56 o
   9   3   8        716.48        734.57        17.24 o
  10   3   8         69.90         54.19        10.30 o
  11   3   8         39.95         35.44        14.12 o
  12   3   8         38.22         39.29        13.84 o
  13   3   8        239.28        240.14        20.35 o
 -14   4   8         37.34         33.59        15.24 o
 -13   4   8         64.50         52.90        13.57 o
 -12   4   8        206.95        188.73        14.61 o
 -11   4   8         49.18         44.18        12.56 o
 -10   4   8       1226.80       1349.07        19.44 o
  -9   4   8         33.00         34.83         6.10 o
  -8   4   8        903.31        921.80        11.64 o
  -7   4   8        572.84        609.80        10.87 o
  -6   4   8        293.97        322.49         6.93 o
  -5   4   8        170.85        194.22         4.98 o
  -4   4   8       1823.77       2159.15        23.45 o
  -3   4   8        610.60        646.57         7.15 o
  -2   4   8        543.25        508.98         6.18 o
  -1   4   8        127.06        159.08         4.65 o
   0   4   8       2117.51       2368.61        17.09 o
   1   4   8       2788.82       2913.25        15.05 o
   2   4   8       1802.28       1855.74        16.35 o
   3   4   8        640.04        588.82        14.34 o
   4   4   8         80.19         75.60         3.50 o
   5   4   8       1261.09       1267.60        14.98 o
   6   4   8       1298.47       1283.42        17.29 o
   7   4   8        371.18        388.96        10.28 o
   8   4   8         33.66         26.85         6.08 o
   9   4   8         41.49         42.30         7.62 o
  10   4   8        173.83        176.06        17.16 o
  11   4   8          1.77         10.77        12.82 o
  12   4   8        233.87        194.04        16.05 o
 -14   5   8        123.09        102.64        18.18 o
 -13   5   8        405.21        430.44        24.15 o
 -12   5   8         26.35         16.58        10.60 o
 -11   5   8         31.91         35.32         9.74 o
 -10   5   8        126.41        106.21        10.18 o
  -9   5   8         17.54         11.21         5.46 o
  -8   5   8        296.45        283.66        11.63 o
  -7   5   8        633.41        622.06         9.90 o
  -6   5   8        200.92        180.49         5.97 o
  -5   5   8       5536.33       5869.36        38.41 o
  -4   5   8        333.04        358.05         5.67 o
  -3   5   8        368.06        408.86         7.11 o
  -2   5   8         36.18         40.97         3.11 o
  -1   5   8        299.35        330.17         5.80 o
   0   5   8       1205.68       1268.33         9.93 o
   1   5   8       5134.62       5197.78        17.30 o
   2   5   8         52.71         43.66         2.73 o
   3   5   8       3793.33       4022.51        24.62 o
   4   5   8       1864.13       1823.16        23.89 o
   5   5   8         18.45         13.07         4.17 o
   6   5   8        604.26        596.10        12.31 o
   7   5   8        299.36        293.87        10.26 o
   8   5   8          1.06          7.62         6.68 o
   9   5   8       1572.84       1722.59        19.76 o
  10   5   8        386.53        425.51        16.62 o
  11   5   8        264.31        268.59        21.66 o
  12   5   8         55.18         42.79        19.24 o
 -14   6   8         32.39         27.08        15.31 o
 -13   6   8         10.24          4.18        14.49 o
 -12   6   8         47.10         22.35        12.70 o
 -11   6   8        111.81        112.53        14.58 o
 -10   6   8          3.00          0.01         2.11 o
  -9   6   8        677.09        672.37        22.38 o
  -8   6   8        100.20         93.93         7.10 o
  -7   6   8        195.54        169.24         9.98 o
  -6   6   8          4.83          6.04         3.14 o
  -5   6   8        115.63         88.04         4.59 o
  -4   6   8       1372.55       1418.92        19.47 o
  -3   6   8        234.14        249.22         8.33 o
  -2   6   8       2506.74       2583.06        19.64 o
  -1   6   8        935.98        969.07        11.17 o
   0   6   8        198.31        147.30         5.24 o
   1   6   8        238.97        199.10         5.03 o
   2   6   8       1336.67       1323.24        17.43 o
   3   6   8          1.12          3.66         2.73 o
   4   6   8       1332.78       1393.07        21.66 o
   5   6   8          4.25          7.66         4.52 o
   6   6   8        980.95       1012.00        19.88 o
   7   6   8        194.60        199.37        10.93 o
   8   6   8        191.51        187.07        10.06 o
   9   6   8        167.54        167.39        11.71 o
  10   6   8        210.46        219.41        17.05 o
  11   6   8         13.53          6.90        10.13 o
  12   6   8         47.27         39.24        26.20 o
 -13   7   8        101.67         87.43        20.55 o
 -12   7   8          7.33          1.13        13.15 o
 -11   7   8         59.33         64.76        15.52 o
 -10   7   8        255.46        233.18        12.38 o
  -9   7   8        246.75        240.10        10.64 o
  -8   7   8          6.75          6.54         6.07 o
  -7   7   8         66.17         69.34         6.47 o
  -6   7   8          1.80         10.92         4.28 o
  -5   7   8        299.78        294.88         9.57 o
  -4   7   8        543.96        512.64         8.69 o
  -3   7   8       3319.00       3271.57        13.39 o
  -2   7   8        808.04        712.48         7.42 o
  -1   7   8       7681.98       7895.74        65.99 o
   0   7   8        354.14        354.02         8.56 o
   1   7   8        141.56        149.58         4.82 o
   2   7   8        843.89        757.25        11.24 o
   3   7   8        646.99        646.33        12.01 o
   4   7   8        413.82        400.67        11.28 o
   5   7   8       2394.59       2553.00        19.70 o
   6   7   8         64.51         48.09         6.65 o
   7   7   8       2409.37       2678.67        24.28 o
   8   7   8        257.71        227.63        12.42 o
   9   7   8         23.55         24.40         9.82 o
  10   7   8        357.46        378.16        21.39 o
  11   7   8        246.73        254.80        24.01 o
  12   7   8          0.22         10.54        23.48 o
 -13   8   8         40.77         19.39        17.45 o
 -12   8   8         17.05         20.23        15.06 o
 -11   8   8        568.32        612.82        29.78 o
 -10   8   8          7.53          3.48        10.23 o
  -9   8   8        168.27        191.41        13.02 o
  -8   8   8       1019.26       1071.59        21.61 o
  -7   8   8        505.21        527.84        11.21 o
  -6   8   8        278.65        245.75         7.47 o
  -5   8   8         17.76         24.07         7.16 o
  -4   8   8        963.53        993.11        12.47 o
  -3   8   8        421.88        441.64         8.73 o
  -2   8   8         57.69         47.60         3.74 o
  -1   8   8        561.43        538.58         9.29 o
   0   8   8       2700.06       2922.82        20.47 o
   1   8   8          7.54         12.70         3.51 o
   2   8   8        279.21        278.21         8.76 o
   3   8   8        187.10        167.62         7.26 o
   4   8   8        113.24        111.87         8.60 o
   5   8   8        337.77        324.51        18.68 o
   6   8   8        547.79        542.13        16.75 o
   7   8   8        487.03        536.78        21.19 o
   8   8   8        472.07        473.46        21.43 o
   9   8   8        151.26        136.00        17.75 o
  10   8   8          6.51         10.46        10.27 o
  11   8   8         15.29         19.24        15.48 o
 -12   9   8        317.98        309.30        22.71 o
 -11   9   8        234.18        228.28        18.51 o
 -10   9   8          7.26          0.49        12.21 o
  -9   9   8        267.49        267.94        13.66 o
  -8   9   8        284.66        259.29        12.05 o
  -7   9   8       2269.46       2464.26        31.63 o
  -6   9   8        126.69        108.78         7.56 o
  -5   9   8         27.38         22.82         5.68 o
  -4   9   8       1533.20       1591.17        14.76 o
  -3   9   8         24.19         20.10         4.72 o
  -2   9   8         94.05         88.51         5.92 o
  -1   9   8        115.58         95.68         5.31 o
   0   9   8       1234.98       1220.08        20.16 o
   1   9   8        196.98        177.23         6.78 o
   2   9   8          0.18          7.02         3.76 o
   3   9   8        125.53        121.22         8.66 o
   4   9   8        141.76        143.53         9.64 o
   5   9   8        113.88        122.60        12.73 o
   6   9   8        396.42        392.25        21.09 o
   7   9   8          7.12         15.54        10.25 o
   8   9   8          3.00         13.95        10.21 o
   9   9   8         94.37        100.87        15.36 o
  10   9   8         72.00         78.71        16.08 o
  11   9   8        277.61        249.88        22.06 o
 -12  10   8          1.89          1.72        12.50 o
 -11  10   8        104.62        122.08        18.86 o
 -10  10   8        582.91        639.32        21.70 o
  -9  10   8        397.50        391.25        15.73 o
  -8  10   8        158.62        136.62        11.18 o
  -7  10   8        209.58        219.58        10.08 o
  -6  10   8        304.01        301.45        10.53 o
  -5  10   8        507.19        522.41        11.49 o
  -4  10   8        593.10        596.33        10.97 o
  -3  10   8        172.66        146.02         7.29 o
  -2  10   8        894.20        860.79        11.35 o
  -1  10   8        141.23        129.47         8.83 o
   0  10   8       1696.86       1712.23        13.21 o
   1  10   8         33.03         37.06         5.90 o
   2  10   8        146.04        120.64         7.96 o
   3  10   8        411.08        385.48        32.91 o
   4  10   8         24.33         28.45         8.98 o
   5  10   8          0.14          3.30        10.39 o
   6  10   8       1137.15       1230.54        25.81 o
   7  10   8        178.94        213.14        24.96 o
   8  10   8        160.92        178.79        23.56 o
   9  10   8          0.17         12.69        14.16 o
  10  10   8         99.34         97.18        15.73 o
 -11  11   8         74.41         52.33        16.37 o
 -10  11   8          3.27         25.94        11.99 o
  -9  11   8        117.38         96.35        14.95 o
  -8  11   8        553.74        612.74        17.71 o
  -7  11   8        104.59        105.76        11.66 o
  -6  11   8         65.04         47.29         7.74 o
  -5  11   8         20.35         13.25         5.54 o
  -4  11   8         11.89         13.62         5.16 o
  -3  11   8          0.94          6.98         4.80 o
  -2  11   8         55.21         42.66         5.79 o
  -1  11   8        301.57        321.00         9.03 o
   0  11   8       1071.19       1104.51        22.08 o
   1  11   8         87.68         94.67         7.77 o
   2  11   8        141.55        126.73         9.68 o
   3  11   8         97.55        106.51        11.73 o
   4  11   8        102.54         71.72        11.41 o
   5  11   8         19.03         16.97        10.03 o
   6  11   8        587.35        641.24        29.38 o
   7  11   8        126.98        160.00        17.86 o
   8  11   8         36.65         21.54        18.74 o
   9  11   8         39.77         34.22        20.13 o
  10  11   8         37.94         20.17        14.37 o
 -10  12   8          2.88         23.31        13.34 o
  -9  12   8        526.95        527.87        19.01 o
  -8  12   8        134.36        118.85        11.98 o
  -7  12   8         14.63         14.90         6.95 o
  -6  12   8         39.18         38.85         8.33 o
  -5  12   8        163.61        151.66        10.29 o
  -4  12   8        967.94       1042.91        14.56 o
  -3  12   8        284.16        285.38        10.27 o
  -2  12   8        331.72        322.13        11.55 o
  -1  12   8        723.99        749.55        12.17 o
   0  12   8       3005.82       3291.80        29.29 o
   1  12   8        259.82        256.97        18.40 o
   2  12   8         32.97         24.02        13.98 o
   3  12   8        253.16        274.00        15.57 o
   4  12   8        449.79        462.61        17.43 o
   5  12   8        791.39        879.18        25.85 o
   6  12   8        247.75        259.35        22.72 o
   7  12   8         41.07         28.38        15.98 o
   8  12   8        524.02        559.39        28.24 o
   9  12   8          6.91         11.02        15.02 o
 -10  13   8          1.33          0.53        12.44 o
  -9  13   8        138.10        110.80        15.53 o
  -8  13   8         72.61         63.90        11.24 o
  -7  13   8        414.55        407.14        19.60 o
  -6  13   8        311.10        312.19        13.34 o
  -5  13   8        158.12        146.45        11.40 o
  -4  13   8          5.62          4.03         6.78 o
  -3  13   8        680.89        709.51        13.49 o
  -2  13   8         15.63         17.68         6.63 o
  -1  13   8       1043.62       1104.92        23.17 o
   0  13   8         33.60         26.48         9.20 o
   1  13   8         13.83          1.35        11.59 o
   2  13   8        210.41        189.13        19.49 o
   3  13   8        241.64        263.26        23.06 o
   4  13   8         31.47         33.81        16.91 o
   5  13   8        179.54        185.70        17.41 o
   6  13   8          8.08          5.27        14.91 o
   7  13   8        196.47        186.28        18.50 o
   8  13   8          0.99          5.08        14.28 o
  -9  14   8        324.00        359.23        23.39 o
  -8  14   8         74.30         56.89        14.95 o
  -7  14   8         24.28          9.22         9.68 o
  -6  14   8          1.68         10.76         9.51 o
  -5  14   8          3.81         11.13         7.52 o
  -4  14   8          1.13         12.29         8.39 o
  -3  14   8         23.56         13.62         7.81 o
  -2  14   8       1096.24       1185.64        18.34 o
  -1  14   8        225.73        219.76        14.25 o
   0  14   8        680.93        699.01        21.19 o
   1  14   8          0.00         17.67        16.30 o
   2  14   8        108.94        119.60        22.75 o
   3  14   8         12.86         17.44        16.98 o
   4  14   8         34.22         31.66        17.09 o
   5  14   8        145.75        143.80        27.87 o
   6  14   8        209.85        224.59        26.95 o
   7  14   8          4.77         10.20        19.67 o
  -7  15   8        716.32        804.26        20.33 o
  -6  15   8        144.32        122.57        12.15 o
  -5  15   8        220.51        205.49        13.97 o
  -4  15   8        611.97        639.83        20.01 o
  -3  15   8          0.12          8.73        10.10 o
  -2  15   8        624.15        654.42        20.94 o
  -1  15   8         21.63         28.02        12.50 o
   0  15   8          0.30         21.29        20.86 o
   1  15   8        303.32        338.95        29.14 o
   2  15   8        110.25         98.26        23.69 o
   3  15   8        223.44        207.82        40.11 o
   4  15   8          5.43         -5.90        18.65 o
   5  15   8          0.68          7.95        19.73 o
   6  15   8        154.79        131.79        28.48 o
  -6  16   8        175.79        159.65        16.09 o
  -5  16   8         38.84         30.45        13.29 o
  -4  16   8         14.73         16.60        12.45 o
  -3  16   8          0.54          0.17        11.32 o
  -2  16   8         31.21         39.74        17.97 o
  -1  16   8          0.30          9.85        11.41 o
   0  16   8        343.90        402.79        27.02 o
   1  16   8          6.83         12.36        18.60 o
   2  16   8         41.89         63.70        29.13 o
   3  16   8          0.07         16.19        21.82 o
   4  16   8         12.17         13.33        19.73 o
  -3  17   8         21.50         26.50        14.70 o
  -2  17   8         43.58         44.90        16.70 o
  -1  17   8        552.55        589.67        30.27 o
   0  17   8         19.33         38.77        24.82 o
   1  17   8         50.38         57.74        27.87 o
 -13   0   9          7.58         -3.27        11.03 o
 -11   0   9         24.18         32.89        12.98 o
  -9   0   9        210.78        238.86        13.67 o
  -7   0   9        117.48        149.49        10.60 o
  -5   0   9        717.43        594.65        17.16 o
  -3   0   9        137.44         94.05         4.96 o
  -1   0   9       5396.76       5586.43        47.58 o
   1   0   9       3012.17       3246.22        41.28 o
   3   0   9         33.86         26.91         3.74 o
   5   0   9        877.82        822.98        17.69 o
   7   0   9        481.06        433.82        17.54 o
   9   0   9        933.00        936.09        29.16 o
  11   0   9        210.00        183.10        50.03 o
  13   0   9         30.25         31.50        20.39 o
 -14   1   9         57.72         56.26        19.95 o
 -13   1   9        517.02        518.62        20.21 o
 -12   1   9          6.34          6.37         8.06 o
 -11   1   9        677.61        680.43        14.70 o
 -10   1   9          9.59         13.22         5.80 o
  -9   1   9       1966.96       2094.05        19.47 o
  -8   1   9         11.67          8.11         3.89 o
  -7   1   9       1858.24       1892.38        22.73 o
  -6   1   9        677.76        703.92        10.79 o
  -5   1   9        393.22        373.84         9.13 o
  -4   1   9          1.94          9.15         1.84 o
  -3   1   9      13986.48      14934.79        93.34 o
  -2   1   9       1303.64       1276.06         8.72 o
  -1   1   9        803.38        792.29         7.89 o
   0   1   9        964.28        952.37        12.62 o
   1   1   9        240.65        202.62         5.86 o
   2   1   9       3566.02       3836.99        32.97 o
   3   1   9         81.11         43.32         4.30 o
   4   1   9         48.01         50.14         4.71 o
   5   1   9       2496.18       2679.24        19.95 o
   6   1   9          0.09          6.44         3.94 o
   7   1   9          3.80          7.53         5.53 o
   8   1   9        239.85        235.71        12.03 o
   9   1   9        137.49        125.27        11.02 o
  10   1   9        197.39        203.46        16.27 o
  11   1   9        570.92        630.16        23.87 o
  12   1   9          2.70          9.66        10.82 o
  13   1   9         58.95         58.76        18.25 o
 -14   2   9         48.20         48.55        19.53 o
 -13   2   9         66.44         65.95        12.76 o
 -12   2   9        114.84        103.43        10.19 o
 -11   2   9        203.43        179.35        13.60 o
 -10   2   9        817.09        808.61        14.79 o
  -9   2   9        203.42        180.51         9.72 o
  -8   2   9         20.68         14.43         4.76 o
  -7   2   9       1279.56       1253.39        13.28 o
  -6   2   9       3110.33       3135.47        26.83 o
  -5   2   9       1360.62       1378.29        11.80 o
  -4   2   9          7.13         12.96         2.42 o
  -3   2   9        900.09       1023.52        11.69 o
  -2   2   9        272.61        264.88         5.04 o
  -1   2   9         80.92         77.60         3.71 o
   0   2   9        119.50         69.77         5.71 o
   1   2   9        331.07        300.98         5.92 o
   2   2   9       1688.04       1979.94        16.99 o
   3   2   9       1355.85       1433.80        14.82 o
   4   2   9        320.23        332.77         6.15 o
   5   2   9        598.48        526.75         9.11 o
   6   2   9         33.10         33.86         5.57 o
   7   2   9        143.98        135.81         9.56 o
   8   2   9        522.00        508.42        14.29 o
   9   2   9         11.01          6.97         8.56 o
  10   2   9        103.54         93.02        12.29 o
  11   2   9         19.93         18.32        12.66 o
  12   2   9        121.76        143.81        17.27 o
 -14   3   9        113.07        106.83        20.40 o
 -13   3   9         25.01         24.04        13.29 o
 -12   3   9        187.33        214.25        14.38 o
 -11   3   9        391.58        384.59        14.20 o
 -10   3   9         19.52         21.30         6.03 o
  -9   3   9        595.35        596.55        11.33 o
  -8   3   9       1764.37       1741.05        14.92 o
  -7   3   9        280.66        253.23         8.47 o
  -6   3   9        832.23        802.30        12.91 o
  -5   3   9       1042.73       1092.70        10.36 o
  -4   3   9       1799.16       1982.57        19.92 o
  -3   3   9        982.55       1016.52         8.52 o
  -2   3   9        123.81         65.01         5.17 o
  -1   3   9       1755.14       1790.03        12.24 o
   0   3   9       1043.35       1007.26        11.57 o
   1   3   9          2.12          5.15         2.39 o
   2   3   9        661.29        682.84        11.02 o
   3   3   9        940.05        982.87        13.07 o
   4   3   9        144.88        166.35         6.33 o
   5   3   9         75.06         57.00         5.38 o
   6   3   9       1428.22       1360.44        15.37 o
   7   3   9        298.22        316.61         9.92 o
   8   3   9        176.00        190.47        13.65 o
   9   3   9         13.88         26.07         8.57 o
  10   3   9         49.15         70.49        16.21 o
  11   3   9          3.29         15.03        10.55 o
  12   3   9         40.02         36.13        13.73 o
 -14   4   9        190.11        154.55        18.70 o
 -13   4   9        305.25        333.59        23.47 o
 -12   4   9          0.18          5.53         8.79 o
 -11   4   9        691.22        736.86        16.95 o
 -10   4   9        335.82        331.91        15.29 o
  -9   4   9        127.77        102.56         7.03 o
  -8   4   9        687.96        741.47        16.22 o
  -7   4   9        805.14        759.68        13.87 o
  -6   4   9       2541.03       2546.63        27.42 o
  -5   4   9       2030.16       1937.73        13.05 o
  -4   4   9       1487.07       1504.80        10.45 o
  -3   4   9       1014.88       1051.23        11.81 o
  -2   4   9         61.95         65.01         3.85 o
  -1   4   9          9.96         14.47         2.51 o
   0   4   9       2549.11       2589.38        29.26 o
   1   4   9        727.31        809.28         9.74 o
   2   4   9       5084.14       5509.71        52.54 o
   3   4   9         44.76         42.14         5.26 o
   4   4   9       1016.27       1026.97        12.89 o
   5   4   9        508.43        496.39         9.80 o
   6   4   9         77.96         69.16         6.90 o
   7   4   9        100.49         95.25         7.90 o
   8   4   9       1342.92       1458.62        23.08 o
   9   4   9         80.50         92.17        13.03 o
  10   4   9         20.86         15.06        11.77 o
  11   4   9         33.76         32.61        11.79 o
  12   4   9         81.72         81.86        17.40 o
 -14   5   9         88.09         58.54        21.66 o
 -13   5   9        193.92        168.94        24.23 o
 -12   5   9          0.29          6.81         9.07 o
 -11   5   9        148.18        138.12        12.61 o
 -10   5   9        142.20        139.36        10.86 o
  -9   5   9        202.66        185.46        10.15 o
  -8   5   9         12.98         11.88         6.17 o
  -7   5   9         27.24         16.82         4.34 o
  -6   5   9        225.51        214.93         6.41 o
  -5   5   9       1673.27       1703.36        12.72 o
  -4   5   9        153.31        157.78         4.82 o
  -3   5   9        908.86        871.01         8.66 o
  -2   5   9        224.56        177.03         5.15 o
  -1   5   9        176.67        165.46         4.32 o
   0   5   9          0.08          5.08         1.99 o
   1   5   9        111.70         77.81         3.18 o
   2   5   9       2264.16       2277.39        24.26 o
   3   5   9        725.09        722.58        15.62 o
   4   5   9        296.60        275.28         9.44 o
   5   5   9        683.95        667.91        17.05 o
   6   5   9         97.82        100.21        10.03 o
   7   5   9         87.19         91.30         8.32 o
   8   5   9          1.54         10.53         6.67 o
   9   5   9        300.19        311.26        12.94 o
  10   5   9        426.27        430.15        19.45 o
  11   5   9        196.89        185.13        25.15 o
  12   5   9         13.21         12.89        16.49 o
 -13   6   9          0.14          4.99        14.83 o
 -12   6   9          0.15          2.40        10.26 o
 -11   6   9         21.21         14.77         7.66 o
 -10   6   9          4.48          6.60        10.53 o
  -9   6   9        105.89         82.86         8.63 o
  -8   6   9       2232.89       2411.48        36.86 o
  -7   6   9         25.45         20.57         4.30 o
  -6   6   9        322.46        325.39         6.76 o
  -5   6   9         48.01         27.17         3.98 o
  -4   6   9         47.24         40.48         3.83 o
  -3   6   9        491.04        443.94         5.99 o
  -2   6   9        293.70        232.46         4.92 o
  -1   6   9       1590.37       1641.56        12.86 o
   0   6   9       1384.22       1398.76        18.95 o
   1   6   9        573.56        534.55        10.72 o
   2   6   9       3043.03       3179.16        39.77 o
   3   6   9        484.58        434.68        14.45 o
   4   6   9        454.91        468.70        11.31 o
   5   6   9        180.57        156.37         8.73 o
   6   6   9        664.01        708.69        13.77 o
   7   6   9        783.58        858.14        15.91 o
   8   6   9        359.20        369.39        18.99 o
   9   6   9        147.64        138.32        11.76 o
  10   6   9        841.24        930.65        25.48 o
  11   6   9         42.87         39.73        14.06 o
  12   6   9        110.87         87.06        21.62 o
 -13   7   9         15.24         12.15        14.35 o
 -12   7   9          0.02         -1.99        15.62 o
 -11   7   9         11.86         27.04        16.05 o
 -10   7   9          1.68          3.63         8.20 o
  -9   7   9       1225.94       1237.19        27.72 o
  -8   7   9       1447.52       1660.72        30.62 o
  -7   7   9        316.50        295.67        10.57 o
  -6   7   9        276.27        261.89         8.05 o
  -5   7   9         29.20         23.98         4.59 o
  -4   7   9        204.85        196.32        10.21 o
  -3   7   9        564.45        537.87         7.83 o
  -2   7   9        991.51        966.48        12.31 o
  -1   7   9         53.35         56.82         3.85 o
   0   7   9       7068.24       7447.77        44.79 o
   1   7   9        177.72        167.14         4.92 o
   2   7   9        626.14        637.09        10.04 o
   3   7   9        661.06        651.15        12.21 o
   4   7   9         85.47         72.23         7.71 o
   5   7   9        360.44        364.84        13.76 o
   6   7   9         12.18         12.12         6.72 o
   7   7   9         54.01         30.51        10.14 o
   8   7   9       1101.93       1239.45        24.31 o
   9   7   9         44.38         33.04        13.90 o
  10   7   9          4.87         19.08        11.29 o
  11   7   9        172.80        179.82        17.61 o
 -13   8   9          8.79          8.45        17.59 o
 -12   8   9         38.84         38.04        17.62 o
 -11   8   9        326.56        296.75        17.73 o
 -10   8   9        257.96        253.47        21.03 o
  -9   8   9        155.32        117.81         9.75 o
  -8   8   9       1305.74       1510.08        28.77 o
  -7   8   9        730.68        779.10        13.68 o
  -6   8   9        197.27        162.50         7.03 o
  -5   8   9          5.55          9.31         4.54 o
  -4   8   9        801.90        891.66        20.58 o
  -3   8   9         36.00         32.92         5.03 o
  -2   8   9        368.87        298.93         8.05 o
  -1   8   9        790.56        769.68         9.29 o
   0   8   9        249.23        271.02         6.35 o
   1   8   9       1323.77       1387.55        13.41 o
   2   8   9        919.54        915.34        13.64 o
   3   8   9          7.10          9.56         5.42 o
   4   8   9        762.23        774.52        23.59 o
   5   8   9          1.20          1.98         5.80 o
   6   8   9        526.99        547.73        13.34 o
   7   8   9          1.44          9.76         9.25 o
   8   8   9         59.20         45.12        10.16 o
   9   8   9         93.58         87.02        16.92 o
  10   8   9        937.15       1098.78        22.82 o
  11   8   9          0.03         11.61        20.24 o
 -12   9   9        249.72        255.75        21.81 o
 -11   9   9        717.78        829.71        30.43 o
 -10   9   9         75.14         58.62        10.83 o
  -9   9   9          9.98         11.38         9.93 o
  -8   9   9        102.64         92.73        10.08 o
  -7   9   9         17.06         13.87         6.17 o
  -6   9   9        489.86        495.10        15.76 o
  -5   9   9         14.02         12.20         5.74 o
  -4   9   9       2828.00       2942.78        27.38 o
  -3   9   9       1110.29       1175.65        14.64 o
  -2   9   9         10.56         20.47         4.56 o
  -1   9   9          3.48         11.88         3.50 o
   0   9   9          6.49          6.92         2.95 o
   1   9   9        127.16        124.68        11.01 o
   2   9   9         13.37         12.45         5.46 o
   3   9   9       1294.35       1338.31        30.15 o
   4   9   9          0.34          4.56         6.68 o
   5   9   9        703.93        704.11        32.60 o
   6   9   9         84.26         80.28        13.42 o
   7   9   9        255.66        258.67        21.52 o
   8   9   9        219.92        211.27        17.51 o
   9   9   9        225.36        256.19        25.94 o
  10   9   9          6.69         19.24        15.36 o
 -12  10   9          6.38         17.36        15.04 o
 -11  10   9        174.43        187.63        19.17 o
 -10  10   9          0.19          9.54         8.54 o
  -9  10   9         18.82         32.20        11.32 o
  -8  10   9          0.20          8.78         8.14 o
  -7  10   9        190.59        176.46        10.26 o
  -6  10   9         64.60         33.56         6.00 o
  -5  10   9        975.20       1031.04        16.45 o
  -4  10   9        489.56        546.31        10.86 o
  -3  10   9        738.50        756.57        11.43 o
  -2  10   9         55.59         38.07         5.34 o
  -1  10   9          0.49          4.36         4.11 o
   0  10   9         23.09         22.27         3.87 o
   1  10   9         13.57         15.16         5.27 o
   2  10   9          8.19         11.72         6.81 o
   3  10   9         78.16         74.30        14.26 o
   4  10   9        241.52        206.50        16.66 o
   5  10   9        131.74        119.24        14.01 o
   6  10   9        118.19        109.33        16.11 o
   7  10   9        226.80        220.61        20.60 o
   8  10   9         64.10         55.04        16.22 o
   9  10   9         72.93         62.31        18.42 o
  10  10   9         25.04         17.36        15.55 o
 -11  11   9        452.35        513.90        22.82 o
 -10  11   9         61.78         48.07        21.02 o
  -9  11   9          4.91         22.95        10.98 o
  -8  11   9          0.31         11.37        10.65 o
  -7  11   9        253.58        249.59        12.65 o
  -6  11   9        725.49        765.27        14.19 o
  -5  11   9        498.30        518.68        16.38 o
  -4  11   9        149.50        121.07         8.53 o
  -3  11   9          2.12          6.98         5.10 o
  -2  11   9          0.44          5.04         5.14 o
  -1  11   9        924.42        990.11        14.24 o
   0  11   9         27.81         32.68         7.01 o
   1  11   9        189.86        162.67        11.59 o
   2  11   9        256.46        241.47        12.41 o
   3  11   9       1101.02       1196.40        25.68 o
   4  11   9        206.32        210.27        17.35 o
   5  11   9         24.64         23.87        11.52 o
   6  11   9        277.49        290.66        18.27 o
   7  11   9       1097.28       1250.03        26.88 o
   8  11   9         15.65         12.63        18.47 o
   9  11   9        165.50        152.49        26.23 o
 -10  12   9         14.66         13.64        12.11 o
  -9  12   9        297.46        284.21        25.38 o
  -8  12   9        318.76        332.90        17.35 o
  -7  12   9         28.37         28.06        10.26 o
  -6  12   9          4.96         13.30         7.84 o
  -5  12   9        140.66        121.52         8.94 o
  -4  12   9        121.46         98.02         8.25 o
  -3  12   9        536.97        580.66        12.33 o
  -2  12   9       1679.76       1819.98        17.02 o
  -1  12   9        674.01        723.72        12.95 o
   0  12   9        131.86        136.41        11.48 o
   1  12   9        664.37        651.07        22.88 o
   2  12   9        145.36        134.78        53.15 o
   3  12   9        821.83        830.52        21.24 o
   4  12   9         25.51         25.25        11.95 o
   5  12   9         27.55         31.00        17.25 o
   6  12   9        423.35        448.73        22.26 o
   7  12   9         96.11         74.21        15.46 o
   8  12   9          3.73          5.75        12.92 o
  -9  13   9         73.86         57.74        14.64 o
  -8  13   9        516.58        561.44        19.72 o
  -7  13   9         24.38         21.24        10.73 o
  -6  13   9        247.06        258.23        14.13 o
  -5  13   9         12.78         15.93         8.37 o
  -4  13   9         75.30         62.02        10.00 o
  -3  13   9        177.17        162.15        10.16 o
  -2  13   9        511.59        511.04        12.58 o
  -1  13   9        362.22        386.74        14.02 o
   0  13   9        989.33       1037.63        28.13 o
   1  13   9         11.59          2.34        11.40 o
   2  13   9         72.86         56.13        24.46 o
   3  13   9          2.07          4.73        14.21 o
   4  13   9        250.68        262.45        26.50 o
   5  13   9        263.27        270.08        20.49 o
   6  13   9          0.25          6.47        12.01 o
   7  13   9        131.43        152.94        21.84 o
   8  13   9        253.14        270.61        23.41 o
  -8  14   9        537.02        570.82        22.38 o
  -7  14   9       1092.39       1240.70        23.12 o
  -6  14   9         96.19         89.22        11.91 o
  -5  14   9         12.08         12.19         8.66 o
  -4  14   9         15.95         12.97         8.14 o
  -3  14   9         76.38         64.03         8.49 o
  -2  14   9        432.86        454.42        18.39 o
  -1  14   9        135.61        131.57        15.28 o
   0  14   9        165.21        148.47        19.75 o
   1  14   9       1795.38       1939.74        38.71 o
   2  14   9         21.52         34.95        16.70 o
   3  14   9        173.67        175.64        34.85 o
   4  14   9         72.63         71.21        22.48 o
   5  14   9          0.71         10.29        21.31 o
   6  14   9        163.35        157.21        22.90 o
  -7  15   9         33.32         30.84        13.33 o
  -6  15   9        787.60        871.95        20.66 o
  -5  15   9          1.57         10.68         9.16 o
  -4  15   9         37.12         29.61        14.21 o
  -3  15   9         35.94         25.80        11.52 o
  -2  15   9          0.23          0.54        14.69 o
  -1  15   9        262.87        292.60        32.52 o
   0  15   9         57.85         59.32        21.26 o
   1  15   9          4.86          6.87        16.85 o
   2  15   9        353.92        357.04        41.89 o
   3  15   9          0.01          6.91        18.13 o
   4  15   9          5.51         23.08        19.10 o
   5  15   9         90.91         79.11        22.62 o
  -5  16   9        171.25        190.27        21.14 o
  -4  16   9          2.67          6.65        10.76 o
  -3  16   9        215.69        213.36        21.98 o
  -2  16   9        263.29        232.22        26.92 o
  -1  16   9         14.48         38.80        18.55 o
   0  16   9          0.42          3.17        17.81 o
   1  16   9        414.99        407.84        29.44 o
   2  16   9         47.27         54.41        24.91 o
   3  16   9         37.19         24.05        20.18 o
 -14   0  10        220.13        226.82        23.31 o
 -12   0  10       1034.29       1225.77        29.75 o
 -10   0  10          2.50         12.10         8.52 o
  -8   0  10        637.98        586.94        21.75 o
  -6   0  10        190.75        175.93        11.57 o
  -4   0  10       5268.79       5569.29        23.42 o
  -2   0  10        285.65        360.23         6.59 o
   0   0  10       6763.04       7354.94        94.92 o
   2   0  10       3049.97       3156.79        49.76 o
   4   0  10       2422.04       2646.61        34.68 o
   6   0  10        126.69        119.88        13.25 o
   8   0  10          7.06          6.39         9.25 o
  10   0  10        202.20        194.93        25.28 o
  12   0  10        166.56        153.04        26.01 o
 -14   1  10        356.00        406.17        20.14 o
 -13   1  10          0.13          6.53        10.16 o
 -12   1  10        263.92        263.78        14.50 o
 -11   1  10          0.18          8.91         6.83 o
 -10   1  10          0.03          7.85         6.57 o
  -9   1  10         26.86         14.63         5.31 o
  -8   1  10        494.45        483.23        11.28 o
  -7   1  10        932.59        889.64        12.44 o
  -6   1  10       6850.29       7233.32        36.00 o
  -5   1  10        110.31        103.24         5.05 o
  -4   1  10        473.43        381.24         4.75 o
  -3   1  10        249.37        222.35         5.08 o
  -2   1  10       1519.00       1566.67        14.40 o
  -1   1  10        687.05        744.40         9.39 o
   0   1  10       1271.97       1429.24         9.08 o
   1   1  10       3131.08       3427.65        24.56 o
   2   1  10        246.46        230.44         6.23 o
   3   1  10        845.75        832.78        10.74 o
   4   1  10       2972.08       2898.29        19.85 o
   5   1  10         81.18         56.22         5.37 o
   6   1  10         92.63        104.91         6.92 o
   7   1  10          0.79         11.46         6.77 o
   8   1  10        845.33        889.83        17.67 o
   9   1  10          4.66          9.45         7.86 o
  10   1  10         69.24         47.19        15.57 o
  11   1  10         38.11         29.47        15.47 o
  12   1  10        480.89        472.30        21.14 o
 -14   2  10        397.05        414.74        20.19 o
 -13   2  10          7.72          8.35        11.13 o
 -12   2  10         51.63         51.54         9.55 o
 -11   2  10         64.45         56.89         8.27 o
 -10   2  10        220.80        225.24        10.18 o
  -9   2  10       1834.23       1884.08        17.31 o
  -8   2  10         81.62         85.57         9.25 o
  -7   2  10          4.12          8.91         4.00 o
  -6   2  10       1042.41       1047.13        16.23 o
  -5   2  10        989.63       1077.30        10.39 o
  -4   2  10          8.88         10.06         2.56 o
  -3   2  10       3320.70       3510.63        22.16 o
  -2   2  10        374.05        347.28         5.92 o
  -1   2  10       1963.88       2019.03        19.41 o
   0   2  10        340.61        389.07         7.00 o
   1   2  10       1878.23       2063.71        20.23 o
   2   2  10       1080.92       1145.75        15.41 o
   3   2  10          2.71          7.95         3.11 o
   4   2  10         11.24         14.11         3.80 o
   5   2  10        751.03        793.84        15.99 o
   6   2  10        256.40        245.29        10.04 o
   7   2  10         31.61         37.51         6.91 o
   8   2  10        270.23        246.71        14.05 o
   9   2  10        723.61        751.79        18.10 o
  10   2  10         74.18         73.26        14.25 o
  11   2  10         90.69        100.51        15.69 o
  12   2  10          7.19         24.89        14.86 o
 -14   3  10        177.21        177.29        19.79 o
 -13   3  10        518.64        555.88        21.15 o
 -12   3  10        307.92        313.13        15.97 o
 -11   3  10        651.81        701.36        16.34 o
 -10   3  10        173.17        176.95         9.37 o
  -9   3  10          7.75          9.34         4.82 o
  -8   3  10         48.14         42.40         5.37 o
  -7   3  10          3.92         14.69         4.23 o
  -6   3  10        860.62        867.98        14.81 o
  -5   3  10        806.23        777.28         9.15 o
  -4   3  10       2606.04       2677.96        13.81 o
  -3   3  10        331.96        329.34         6.14 o
  -2   3  10          4.62          4.36         2.08 o
  -1   3  10        326.71        373.47         6.56 o
   0   3  10        935.68        967.45        10.51 o
   1   3  10        108.00         83.25         4.66 o
   2   3  10       1444.25       1476.34        12.60 o
   3   3  10          4.93         13.71         4.00 o
   4   3  10        805.90        737.39        10.82 o
   5   3  10          4.11          9.54         4.28 o
   6   3  10          5.00          7.29         4.59 o
   7   3  10        375.31        367.61         9.94 o
   8   3  10        458.55        456.51        12.08 o
   9   3  10        625.75        600.12        17.87 o
  10   3  10        443.73        461.19        18.65 o
  11   3  10         40.53         33.95        13.14 o
  12   3  10          0.97         18.99        14.80 o
 -14   4  10        176.32        142.23        16.70 o
 -13   4  10          0.24         14.08        10.07 o
 -12   4  10        805.57        872.22        22.62 o
 -11   4  10        424.79        441.40        19.25 o
 -10   4  10         49.37         35.76         9.99 o
  -9   4  10        944.88        927.48        13.45 o
  -8   4  10         37.56         39.88         5.58 o
  -7   4  10         89.37         71.83         5.85 o
  -6   4  10       1273.60       1280.12        17.15 o
  -5   4  10        827.58        805.70         9.88 o
  -4   4  10        134.38        105.49         5.10 o
  -3   4  10       2008.18       1999.91        14.04 o
  -2   4  10         25.33         16.30         3.47 o
  -1   4  10        949.88        832.39        11.42 o
   0   4  10        173.94        158.40         5.34 o
   1   4  10       1020.25       1019.05        12.20 o
   2   4  10          0.12          6.46         2.77 o
   3   4  10         24.06         25.24         5.64 o
   4   4  10          2.73          8.30         4.43 o
   5   4  10        676.49        712.97        11.65 o
   6   4  10        834.48        843.82        15.68 o
   7   4  10        254.84        248.25        10.38 o
   8   4  10         49.07         49.20         8.30 o
   9   4  10       1133.86       1323.32        21.59 o
  10   4  10        332.21        351.26        18.08 o
  11   4  10        176.98        209.69        18.28 o
  12   4  10         34.83         33.74        20.03 o
 -14   5  10          2.01          7.99        17.81 o
 -13   5  10         56.40         44.70        17.29 o
 -12   5  10         16.49          7.58        12.63 o
 -11   5  10         78.03         61.14        13.19 o
 -10   5  10        136.62        121.60        10.50 o
  -9   5  10        104.21         98.92        11.93 o
  -8   5  10        158.91        148.03         9.47 o
  -7   5  10        320.71        312.06         8.12 o
  -6   5  10        966.38        975.57        16.74 o
  -5   5  10       2144.99       2220.61        20.80 o
  -4   5  10       2356.93       2366.62        24.16 o
  -3   5  10        589.20        607.28        11.68 o
  -2   5  10        884.38        984.51        12.06 o
  -1   5  10        339.91        327.09         6.59 o
   0   5  10        108.59        121.04         6.31 o
   1   5  10        952.41        896.19        11.15 o
   2   5  10        336.45        290.03         6.92 o
   3   5  10       2388.99       2431.02        23.70 o
   4   5  10          3.99         16.39         5.38 o
   5   5  10        357.80        321.14         9.45 o
   6   5  10        414.75        419.83        11.19 o
   7   5  10         12.63         13.57         5.72 o
   8   5  10         30.84         33.56         7.45 o
   9   5  10        621.63        655.63        16.18 o
  10   5  10        198.14        169.24        15.74 o
  11   5  10         78.06         49.63        24.55 o
  12   5  10        105.47        103.60        21.05 o
 -13   6  10         26.89         29.65        13.79 o
 -12   6  10         10.72          9.08        11.29 o
 -11   6  10        384.17        355.91        15.26 o
 -10   6  10          6.63          5.28         9.48 o
  -9   6  10        530.78        545.99        14.31 o
  -8   6  10        410.02        389.82        12.53 o
  -7   6  10        284.17        294.89        10.91 o
  -6   6  10         18.64         14.04         3.75 o
  -5   6  10        235.18        273.50         9.19 o
  -4   6  10       1242.31       1190.90         9.71 o
  -3   6  10        137.67        135.12         5.31 o
  -2   6  10        683.26        607.14         8.66 o
  -1   6  10       3128.08       3191.32        27.08 o
   0   6  10       1741.99       1812.93        15.96 o
   1   6  10        391.17        386.34         9.77 o
   2   6  10        679.99        638.01        11.94 o
   3   6  10         19.45         13.38         4.39 o
   4   6  10       1410.17       1511.04        20.32 o
   5   6  10        304.70        285.52        14.94 o
   6   6  10          7.68         12.91         6.47 o
   7   6  10       3052.08       3330.51        28.12 o
   8   6  10        210.71        218.88        12.42 o
   9   6  10         57.97         42.73         9.04 o
  10   6  10         55.83         70.22        18.23 o
  11   6  10        100.21         83.01        24.02 o
 -13   7  10         12.38          9.98        17.74 o
 -12   7  10        106.68         56.06        18.00 o
 -11   7  10         14.01         10.04         9.53 o
 -10   7  10          0.00         -0.47         8.49 o
  -9   7  10        111.44         98.36        10.04 o
  -8   7  10        861.11        903.72        17.68 o
  -7   7  10        241.51        221.06        15.38 o
  -6   7  10       1084.53       1072.09        14.97 o
  -5   7  10       1062.20       1146.54        15.62 o
  -4   7  10         19.67         17.14         3.91 o
  -3   7  10        126.27        103.31         4.84 o
  -2   7  10        855.63        909.48        13.23 o
  -1   7  10       1806.74       1803.30        14.64 o
   0   7  10         61.35         46.45         3.85 o
   1   7  10        518.39        472.52         8.08 o
   2   7  10          4.97          6.62         4.56 o
   3   7  10       1411.53       1408.06        22.09 o
   4   7  10        618.27        607.25        13.78 o
   5   7  10        342.85        348.15        11.50 o
   6   7  10        296.43        290.19        13.12 o
   7   7  10         16.58         17.19         7.14 o
   8   7  10         24.73         19.23         8.63 o
   9   7  10        496.62        511.01        21.75 o
  10   7  10          5.41         17.78        12.50 o
  11   7  10         73.81         63.26        22.78 o
 -13   8  10         80.37         68.82        17.46 o
 -12   8  10          5.19         10.91        11.75 o
 -11   8  10        228.92        212.48        17.68 o
 -10   8  10         82.69        105.58        20.41 o
  -9   8  10          4.21          2.92         8.53 o
  -8   8  10          8.40         10.98         6.43 o
  -7   8  10        976.40       1097.22        23.29 o
  -6   8  10        838.25        865.96        11.89 o
  -5   8  10       1094.89       1196.08        14.45 o
  -4   8  10         35.64         30.08         4.71 o
  -3   8  10         47.88         41.14         5.26 o
  -2   8  10        177.90        137.22         6.96 o
  -1   8  10       1228.91       1199.84        16.94 o
   0   8  10         54.41         47.01         4.17 o
   1   8  10        281.96        223.84        11.11 o
   2   8  10       2020.60       2118.30        22.78 o
   3   8  10         16.14         16.70         6.18 o
   4   8  10         93.78         73.35         9.60 o
   5   8  10        374.87        381.22        11.87 o
   6   8  10         88.35         75.61         9.67 o
   7   8  10       1179.53       1286.74        30.30 o
   8   8  10         19.74         16.77        11.68 o
   9   8  10         62.59         53.57        14.50 o
  10   8  10        278.19        310.78        26.00 o
  11   8  10         18.97          6.51        14.70 o
 -12   9  10        124.74         91.32        15.59 o
 -11   9  10        428.10        425.52        22.94 o
 -10   9  10        339.70        360.13        23.47 o
  -9   9  10         30.34         31.84        10.85 o
  -8   9  10         25.71         39.60         8.46 o
  -7   9  10        251.99        257.76        11.31 o
  -6   9  10          1.63          4.89         4.74 o
  -5   9  10         13.43          9.98         4.73 o
  -4   9  10       1071.76       1093.81        13.05 o
  -3   9  10        963.42        932.66        11.90 o
  -2   9  10        773.19        814.97        10.77 o
  -1   9  10         23.28         14.83         3.93 o
   0   9  10          1.38          4.48         3.50 o
   1   9  10        239.18        209.31        10.51 o
   2   9  10         10.88         10.80         5.86 o
   3   9  10         90.57         84.40        10.61 o
   4   9  10        860.98        883.41        18.64 o
   5   9  10          7.83         10.97         6.62 o
   6   9  10        187.94        194.78        16.38 o
   7   9  10        144.25        131.45        14.00 o
   8   9  10         53.82         54.18        15.26 o
   9   9  10        402.96        468.01        22.03 o
  10   9  10         75.65         68.54        19.20 o
 -12  10  10        961.86       1150.88        30.94 o
 -11  10  10          8.01         15.38        13.05 o
 -10  10  10        285.50        280.10        19.18 o
  -9  10  10          0.40          3.07        15.22 o
  -8  10  10          1.33         -1.04        11.88 o
  -7  10  10         46.14         44.13         8.42 o
  -6  10  10          4.64         10.09         5.61 o
  -5  10  10        321.96        311.20        10.10 o
  -4  10  10       1766.15       1919.84        19.71 o
  -3  10  10         32.26         26.61         5.29 o
  -2  10  10         95.25         88.78         7.68 o
  -1  10  10         43.79         35.01         6.72 o
   0  10  10         39.35         38.93         5.11 o
   1  10  10         28.87         22.61         7.35 o
   2  10  10         22.15         26.05         6.53 o
   3  10  10         72.93         78.59        10.93 o
   4  10  10        116.56        112.90        12.22 o
   5  10  10         72.04         84.86        14.93 o
   6  10  10        270.34        295.29        20.87 o
   7  10  10         53.12         62.58        14.85 o
   8  10  10        637.68        688.38        29.48 o
   9  10  10         45.05         46.99        16.32 o
  10  10  10         68.64         49.60        19.57 o
 -11  11  10          2.39         20.43        15.88 o
 -10  11  10          2.00          4.20        13.19 o
  -9  11  10        168.01        145.29        12.80 o
  -8  11  10         80.61         74.87        11.71 o
  -7  11  10         18.40         19.88         7.92 o
  -6  11  10         98.28         90.94         8.93 o
  -5  11  10       1240.24       1327.56        17.27 o
  -4  11  10       1851.58       2044.06        26.47 o
  -3  11  10        194.84        175.67         8.29 o
  -2  11  10        255.33        259.03         9.54 o
  -1  11  10         59.86         35.52         6.88 o
   0  11  10        673.57        727.81        25.70 o
   1  11  10         35.77         35.66        12.29 o
   2  11  10        648.95        717.74        20.60 o
   3  11  10        479.96        548.48        19.98 o
   4  11  10       1093.41       1177.53        22.63 o
   5  11  10        268.01        260.01        21.90 o
   6  11  10        106.42        104.10        15.93 o
   7  11  10         33.33         26.50        13.17 o
   8  11  10        393.69        399.02        23.27 o
   9  11  10         77.19         64.56        14.73 o
 -10  12  10         20.40         17.96        19.38 o
  -9  12  10         43.71         37.52        14.53 o
  -8  12  10         71.18         63.20        11.77 o
  -7  12  10        311.99        310.32        15.00 o
  -6  12  10        399.84        391.32        13.35 o
  -5  12  10        113.24        127.93        11.63 o
  -4  12  10         68.92         71.16         8.44 o
  -3  12  10        226.44        234.24        10.80 o
  -2  12  10        287.22        275.41        10.51 o
  -1  12  10       1361.72       1453.57        27.77 o
   0  12  10        525.76        512.97        23.16 o
   1  12  10         16.38          9.91        11.17 o
   2  12  10        403.91        411.17        23.93 o
   3  12  10          7.96         13.20         8.74 o
   4  12  10         34.13         20.90        13.32 o
   5  12  10          0.15         17.31        13.93 o
   6  12  10        293.66        291.36        20.13 o
   7  12  10        120.75        123.71        19.52 o
   8  12  10          5.41         16.08        16.12 o
  -9  13  10        217.71        202.06        21.80 o
  -8  13  10         97.28        113.71        18.45 o
  -7  13  10        145.66        140.50        11.99 o
  -6  13  10         60.63         46.23        10.76 o
  -5  13  10          0.99          5.94         7.49 o
  -4  13  10        210.00        209.72        11.92 o
  -3  13  10        322.91        301.03        14.18 o
  -2  13  10         12.50         16.97         7.81 o
  -1  13  10        447.04        418.78        19.34 o
   0  13  10         26.15         15.99        12.20 o
   1  13  10        969.65        982.85        41.17 o
   2  13  10         96.02         88.83        16.20 o
   3  13  10        234.44        244.48        23.56 o
   4  13  10         46.31         27.09        18.70 o
   5  13  10        820.97        934.16        26.07 o
   6  13  10         38.51         30.76        15.27 o
   7  13  10          8.63          8.83        13.54 o
  -8  14  10         56.21         41.80        16.73 o
  -7  14  10        995.85       1110.89        22.54 o
  -6  14  10        685.25        698.43        18.54 o
  -5  14  10        217.03        213.24        12.97 o
  -4  14  10        564.84        602.75        16.24 o
  -3  14  10         22.37         17.54         8.32 o
  -2  14  10        405.86        394.95        29.69 o
  -1  14  10        714.37        741.52        30.44 o
   0  14  10        152.21        130.08        34.05 o
   1  14  10        348.70        363.58        24.35 o
   2  14  10        636.27        692.72        31.42 o
   3  14  10         25.44         22.43        17.98 o
   4  14  10        441.70        438.48        27.50 o
   5  14  10         73.41         62.06        25.68 o
   6  14  10          8.12          5.79        20.75 o
  -7  15  10        123.72        121.91        16.90 o
  -6  15  10         64.54         57.09        12.98 o
  -5  15  10        308.00        291.69        15.48 o
  -4  15  10          1.03         10.05         9.87 o
  -3  15  10         35.73         26.03        12.25 o
  -2  15  10        186.87        188.39        22.95 o
  -1  15  10         34.08         21.67        17.26 o
   0  15  10        113.45         89.62        18.00 o
   1  15  10         28.24         30.00        22.27 o
   2  15  10         40.44         47.93        22.51 o
   3  15  10        123.20        115.00        24.61 o
   4  15  10          0.68         13.86        21.10 o
   5  15  10          0.50         15.05        20.75 o
  -5  16  10          0.01         13.86        11.44 o
  -4  16  10         43.98         39.09        15.55 o
  -3  16  10         16.18          8.57        18.64 o
  -2  16  10        456.53        489.49        34.62 o
  -1  16  10       1124.75       1304.96        41.41 o
   0  16  10          7.47         18.46        17.10 o
   1  16  10          3.82         10.84        18.59 o
   2  16  10         43.08         43.45        24.83 o
   3  16  10         13.89         16.03        21.20 o
 -13   0  11        512.47        488.62        25.31 o
 -11   0  11        803.11        817.08        35.35 o
  -9   0  11        142.43        111.86        16.87 o
  -7   0  11       5032.32       5463.38        38.69 o
  -5   0  11       1659.85       1653.30        48.70 o
  -3   0  11       4731.83       4755.64        45.41 o
  -1   0  11       1237.85       1312.70        15.54 o
   1   0  11       4845.84       5213.00        65.99 o
   3   0  11        247.76        207.88         5.78 o
   5   0  11       3276.64       3555.73        39.19 o
   7   0  11        465.81        494.34        22.11 o
   9   0  11         69.22         46.25        14.01 o
  11   0  11        322.29        390.37        44.92 o
 -14   1  11          0.09         12.21        10.96 o
 -13   1  11        260.14        249.48        17.12 o
 -12   1  11        281.53        281.03        16.97 o
 -11   1  11        142.04        132.46        13.39 o
 -10   1  11         60.27         46.20         7.74 o
  -9   1  11         23.43         24.51         6.58 o
  -8   1  11        205.15        204.59         8.52 o
  -7   1  11        207.44        177.89         8.08 o
  -6   1  11        776.17        856.98        16.30 o
  -5   1  11        534.26        480.67        13.59 o
  -4   1  11       3187.85       3337.02        17.75 o
  -3   1  11         42.21         31.85         3.11 o
  -2   1  11         83.76         76.43         3.39 o
  -1   1  11       2554.48       2688.71        17.63 o
   0   1  11         55.76         63.71         2.85 o
   1   1  11       3486.32       3514.47        27.25 o
   2   1  11        912.80        982.93        17.99 o
   3   1  11         76.62         60.16         5.11 o
   4   1  11       2015.95       2143.25        16.08 o
   5   1  11       1766.99       1641.25        14.46 o
   6   1  11         49.55         52.51         9.44 o
   7   1  11         35.90         29.71         8.78 o
   8   1  11         37.51         28.69         7.86 o
   9   1  11        209.66        220.40        15.04 o
  10   1  11          1.35         13.74         9.44 o
  11   1  11         32.07         23.66        16.43 o
  12   1  11         35.19         47.86        18.82 o
 -14   2  11        126.50        120.96        16.18 o
 -13   2  11        597.70        618.43        22.83 o
 -12   2  11         55.20         56.44         9.30 o
 -11   2  11          7.24         15.78         8.90 o
 -10   2  11        110.53        117.65         9.01 o
  -9   2  11        107.78         95.55         9.13 o
  -8   2  11         60.21         60.78         6.07 o
  -7   2  11       2948.41       3056.04        17.67 o
  -6   2  11        267.69        250.62         7.40 o
  -5   2  11       4473.97       4658.93        34.82 o
  -4   2  11         45.39         32.46         3.28 o
  -3   2  11        196.34        161.69         4.62 o
  -2   2  11       1853.21       1955.06        10.38 o
  -1   2  11         33.00         26.90         2.91 o
   0   2  11       1164.33       1054.70        12.48 o
   1   2  11       3957.69       4178.17        17.02 o
   2   2  11         85.73         65.15         4.49 o
   3   2  11       4324.05       4523.09        37.71 o
   4   2  11        559.52        562.52         9.56 o
   5   2  11        117.31         87.08         6.07 o
   6   2  11         30.77         30.50         5.74 o
   7   2  11         48.84         45.64         8.47 o
   8   2  11         46.47         31.26         8.44 o
   9   2  11        100.53         85.80        14.65 o
  10   2  11        273.53        263.82        16.32 o
  11   2  11        585.51        681.13        22.80 o
  12   2  11        193.11        210.62        23.23 o
 -14   3  11         47.80         39.58        19.50 o
 -13   3  11          1.13          8.75        13.36 o
 -12   3  11         11.74         15.23        10.86 o
 -11   3  11        148.71        154.43        13.22 o
 -10   3  11       3305.49       3695.94        29.06 o
  -9   3  11          0.44          8.90         5.66 o
  -8   3  11        469.13        477.13        13.68 o
  -7   3  11         99.41         84.36         5.88 o
  -6   3  11         42.37         41.40         4.72 o
  -5   3  11         45.95         29.15         3.66 o
  -4   3  11        151.85        144.71         5.40 o
  -3   3  11        629.31        597.11         8.01 o
  -2   3  11       5476.18       5596.70        36.54 o
  -1   3  11          0.53          9.65         3.01 o
   0   3  11       1321.87       1382.53        14.68 o
   1   3  11        624.64        637.39        11.37 o
   2   3  11          0.07          8.88         3.37 o
   3   3  11         35.54         44.24         5.48 o
   4   3  11        311.47        308.65         9.96 o
   5   3  11          2.80          5.92         4.41 o
   6   3  11        756.84        778.18        12.93 o
   7   3  11         65.08         56.23         7.45 o
   8   3  11        676.50        708.16        20.19 o
   9   3  11         34.57         38.98        11.96 o
  10   3  11        225.55        211.88        20.33 o
  11   3  11          0.06         20.68        14.83 o
  12   3  11         74.14         73.03        19.75 o
 -14   4  11          8.11         17.23        15.14 o
 -13   4  11         58.60         61.87        13.67 o
 -12   4  11         46.31         36.90        10.93 o
 -11   4  11       1423.06       1550.34        23.03 o
 -10   4  11         91.68         71.46        11.35 o
  -9   4  11        489.87        507.23        14.10 o
  -8   4  11          3.17          9.26         4.57 o
  -7   4  11        429.80        396.90         8.70 o
  -6   4  11          0.03          7.00         3.58 o
  -5   4  11          0.83          5.18         2.73 o
  -4   4  11          2.38          9.22         3.26 o
  -3   4  11       1226.03       1284.01        11.65 o
  -2   4  11       2195.13       2193.70        16.19 o
  -1   4  11          7.72          4.40         3.02 o
   0   4  11         99.80         67.81         6.17 o
   1   4  11       3168.48       3112.26        23.25 o
   2   4  11         41.48         40.93         6.24 o
   3   4  11        507.34        540.08        13.70 o
   4   4  11        580.13        600.92        16.88 o
   5   4  11          8.79         11.68         4.77 o
   6   4  11        178.29        167.79         8.39 o
   7   4  11          0.31          7.80         6.42 o
   8   4  11          0.13          3.82         6.23 o
   9   4  11        825.82        863.70        20.74 o
  10   4  11        224.75        223.08        20.76 o
  11   4  11          6.85         17.26        15.68 o
 -14   5  11         22.02         25.40        29.50 o
 -13   5  11         65.57         62.33        16.41 o
 -12   5  11        239.18        231.55        20.74 o
 -11   5  11         50.52         50.18        10.30 o
 -10   5  11        279.66        280.91        14.62 o
  -9   5  11          3.14         10.18         6.31 o
  -8   5  11        828.75        883.45        15.69 o
  -7   5  11          2.04          3.17         4.29 o
  -6   5  11          8.44          5.41         4.59 o
  -5   5  11        765.44        756.82        10.79 o
  -4   5  11       2660.01       2823.11        20.30 o
  -3   5  11       1855.55       1717.10        17.13 o
  -2   5  11         20.15         12.72         3.37 o
  -1   5  11       3586.66       3883.44        19.81 o
   0   5  11       1959.82       1931.33        12.41 o
   1   5  11        121.00         92.57         4.79 o
   2   5  11         99.37         94.08         5.04 o
   3   5  11        174.75        176.13         8.71 o
   4   5  11       1581.77       1689.26        46.71 o
   5   5  11        134.69        116.20         7.98 o
   6   5  11        178.84        197.39         9.53 o
   7   5  11         74.32         72.31         9.15 o
   8   5  11        290.80        307.92        13.96 o
   9   5  11          3.06          5.33         9.96 o
  10   5  11         92.33         81.13        13.96 o
  11   5  11         88.69         76.52        18.22 o
 -13   6  11         12.01         19.03        18.89 o
 -12   6  11        203.54        176.00        16.02 o
 -11   6  11          1.04          5.33         8.08 o
 -10   6  11        327.60        323.56        13.81 o
  -9   6  11         18.61         11.25         7.68 o
  -8   6  11          6.01          9.24         6.46 o
  -7   6  11        598.28        600.41        18.82 o
  -6   6  11          4.19          8.93         5.68 o
  -5   6  11        870.51        934.09        11.33 o
  -4   6  11         80.82         95.31         6.63 o
  -3   6  11        446.97        442.49        10.98 o
  -2   6  11         74.04         76.53         4.07 o
  -1   6  11        185.35        196.04         6.06 o
   0   6  11        919.98        874.89         9.30 o
   1   6  11        441.72        450.51         9.71 o
   2   6  11        176.70        136.60         7.70 o
   3   6  11       1200.22       1234.98        16.12 o
   4   6  11         62.60         47.14         7.89 o
   5   6  11        872.17        914.73        15.71 o
   6   6  11         25.13         23.16         6.48 o
   7   6  11        375.37        399.66        26.55 o
   8   6  11         19.08         21.43         7.99 o
   9   6  11         14.35          8.39         8.73 o
  10   6  11          0.71         11.46        17.44 o
  11   6  11          0.51         13.48        18.62 o
 -13   7  11         70.77         51.65        18.81 o
 -12   7  11          0.10          9.44        13.96 o
 -11   7  11         84.73         66.46         9.82 o
 -10   7  11        435.91        445.10        16.72 o
  -9   7  11        142.12        137.57        10.57 o
  -8   7  11        482.14        446.49        19.16 o
  -7   7  11         20.97          8.95         9.22 o
  -6   7  11        722.14        738.08        15.53 o
  -5   7  11        947.87       1032.14        16.92 o
  -4   7  11        145.80        142.47         6.62 o
  -3   7  11          1.17          4.41         2.99 o
  -2   7  11       2299.58       2446.73        19.80 o
  -1   7  11        950.53       1023.83        16.12 o
   0   7  11        109.18        109.86         5.96 o
   1   7  11        279.27        248.95         7.60 o
   2   7  11        565.69        527.34        12.24 o
   3   7  11        358.02        323.04        14.69 o
   4   7  11        369.31        351.14        24.82 o
   5   7  11         14.06         13.53         6.39 o
   6   7  11       2035.42       2277.07        32.62 o
   7   7  11          7.45          9.34         6.92 o
   8   7  11         43.78         31.81        10.68 o
   9   7  11         18.06         25.25        11.90 o
  10   7  11         10.70         14.38        19.06 o
  11   7  11         18.45         19.82        18.61 o
 -12   8  11        243.29        242.24        22.05 o
 -11   8  11          5.11         15.07        15.19 o
 -10   8  11         76.71         52.29        15.30 o
  -9   8  11          1.22         18.27         9.86 o
  -8   8  11         80.61         60.68        10.65 o
  -7   8  11        190.66        201.18        16.00 o
  -6   8  11         66.98         62.49         8.05 o
  -5   8  11       1272.50       1306.04        14.69 o
  -4   8  11       1356.89       1451.00        23.57 o
  -3   8  11        250.83        228.41         8.33 o
  -2   8  11        233.50        188.73         6.42 o
  -1   8  11        252.32        221.34        11.60 o
   0   8  11        172.82        145.32        11.89 o
   1   8  11        465.32        420.58        11.65 o
   2   8  11        369.85        345.49        11.85 o
   3   8  11       2849.73       3032.54        38.63 o
   4   8  11          7.02         14.70         7.61 o
   5   8  11        241.30        218.43        12.86 o
   6   8  11         29.24         25.49        12.85 o
   7   8  11          3.99         13.70        10.59 o
   8   8  11         53.14         44.63        13.73 o
   9   8  11        221.64        218.18        17.69 o
  10   8  11         23.67         29.51        14.80 o
 -12   9  11        309.26        315.82        26.50 o
 -11   9  11         98.65         99.81        15.90 o
 -10   9  11        275.30        292.97        18.60 o
  -9   9  11         39.27         13.25        13.47 o
  -8   9  11        191.65        200.58        13.13 o
  -7   9  11        266.87        282.84        15.09 o
  -6   9  11         78.82         75.19         7.95 o
  -5   9  11         13.74         13.24         5.62 o
  -4   9  11        298.97        239.52         8.38 o
  -3   9  11        963.31        984.05        13.28 o
  -2   9  11         44.15         46.22         6.47 o
  -1   9  11          8.42         10.01         3.76 o
   0   9  11        320.49        341.74         9.33 o
   1   9  11        175.03        142.73        10.14 o
   2   9  11        771.32        757.98        16.65 o
   3   9  11        106.66         79.39        12.40 o
   4   9  11         39.34         27.91        11.63 o
   5   9  11          0.00         13.76         7.58 o
   6   9  11        234.00        231.12        17.73 o
   7   9  11          3.59          3.75        11.24 o
   8   9  11         24.09         30.91        12.52 o
   9   9  11         81.01         67.98        13.14 o
  10   9  11        271.39        282.35        23.17 o
 -11  10  11        808.65        922.94        26.76 o
 -10  10  11         43.92         59.36        15.68 o
  -9  10  11       1449.27       1645.08        25.66 o
  -8  10  11         15.24         26.95         8.74 o
  -7  10  11         87.40         86.69         9.80 o
  -6  10  11        123.83        103.99         7.96 o
  -5  10  11        423.80        435.07        11.28 o
  -4  10  11        976.50       1014.73        13.37 o
  -3  10  11        360.64        397.77        12.43 o
  -2  10  11        205.17        185.47         9.32 o
  -1  10  11        213.61        229.68         8.52 o
   0  10  11         26.54         26.02         8.96 o
   1  10  11        768.63        779.60        16.58 o
   2  10  11        615.69        676.81        18.61 o
   3  10  11        702.37        689.94        21.43 o
   4  10  11        364.95        365.03        15.89 o
   5  10  11          1.45         13.10        10.42 o
   6  10  11        128.92        128.44        18.22 o
   7  10  11        108.67         80.99        13.86 o
   8  10  11         27.37         35.30        15.41 o
   9  10  11        652.57        693.34        28.31 o
 -11  11  11          6.67         17.32        15.79 o
 -10  11  11         83.41         82.00        16.87 o
  -9  11  11        109.20        103.49        13.61 o
  -8  11  11        130.35        119.25        19.20 o
  -7  11  11          6.57          9.17         9.90 o
  -6  11  11         71.26         64.81         9.92 o
  -5  11  11         38.75         36.33         7.68 o
  -4  11  11        410.74        412.24        11.64 o
  -3  11  11        318.92        310.65        10.28 o
  -2  11  11        145.04        110.15         8.92 o
  -1  11  11        778.69        856.23        18.93 o
   0  11  11         86.54         83.48        14.61 o
   1  11  11        355.30        351.47        38.39 o
   2  11  11        110.55         81.38        11.78 o
   3  11  11         53.50         61.99        11.23 o
   4  11  11        230.52        237.06        22.32 o
   5  11  11          0.72         10.12         9.51 o
   6  11  11          6.02         17.34        16.46 o
   7  11  11         11.49         13.15        14.03 o
   8  11  11         94.31         66.76        17.52 o
 -10  12  11          4.06         15.04        19.55 o
  -9  12  11         36.18         32.08        13.47 o
  -8  12  11        446.03        482.07        21.75 o
  -7  12  11        128.37        105.21        14.33 o
  -6  12  11        261.05        256.63        16.16 o
  -5  12  11       1072.53       1162.70        16.28 o
  -4  12  11        154.29        169.14         9.96 o
  -3  12  11        190.62        180.13        10.34 o
  -2  12  11        149.59        137.33        10.50 o
  -1  12  11        123.22        115.14        14.33 o
   0  12  11       1337.16       1469.79        45.37 o
   1  12  11        214.31        202.14        18.12 o
   2  12  11          7.53         15.97        11.22 o
   3  12  11       1005.50       1148.58        24.26 o
   4  12  11         40.98         47.96        16.06 o
   5  12  11        175.05        177.03        23.03 o
   6  12  11        174.83        198.58        21.34 o
   7  12  11        218.26        203.26        28.99 o
   8  12  11          5.96          5.55        11.00 o
  -9  13  11         36.22         35.47        13.92 o
  -8  13  11        172.30        160.90        16.16 o
  -7  13  11        300.20        307.88        17.88 o
  -6  13  11         58.64         41.35         9.87 o
  -5  13  11         80.40         60.60         9.57 o
  -4  13  11         88.30         69.07         8.43 o
  -3  13  11          1.47         10.47         7.82 o
  -2  13  11        934.44        954.88        22.63 o
  -1  13  11         69.11         59.21        12.03 o
   0  13  11         10.19         11.80        13.50 o
   1  13  11        210.09        180.08        19.18 o
   2  13  11        677.38        703.15        29.64 o
   3  13  11         62.95         59.46        18.46 o
   4  13  11        402.38        426.89        26.91 o
   5  13  11         48.81         60.65        17.64 o
   6  13  11       1122.64       1160.33        93.57 o
   7  13  11          5.81         20.98        19.81 o
  -8  14  11          0.04          8.26        16.38 o
  -7  14  11        233.98        185.78        16.68 o
  -6  14  11        539.72        594.80        18.92 o
  -5  14  11        298.42        296.22        15.87 o
  -4  14  11        738.98        794.01        18.18 o
  -3  14  11        528.17        576.57        24.00 o
  -2  14  11         67.45         53.82        25.94 o
  -1  14  11         63.14         32.56        19.13 o
   0  14  11        352.00        389.52        29.52 o
   1  14  11        195.99        177.34        40.63 o
   2  14  11         31.56         18.29        22.24 o
   3  14  11         62.31         58.40        17.11 o
   4  14  11         38.30         51.62        20.97 o
   5  14  11        376.87        399.53        38.64 o
  -6  15  11          2.62          6.27         9.54 o
  -5  15  11          2.07          4.29         8.22 o
  -4  15  11        556.66        583.24        19.42 o
  -3  15  11          1.08          4.32        17.33 o
  -2  15  11         56.60         50.00        18.97 o
  -1  15  11        156.55        136.52        36.55 o
   0  15  11          7.06         23.04        22.10 o
   1  15  11         74.85         53.33        18.58 o
   2  15  11          0.35          9.13        16.91 o
   3  15  11        193.96        196.24        29.75 o
   4  15  11        261.43        262.03        38.94 o
  -4  16  11          1.53          7.88        18.71 o
  -3  16  11         29.86         32.89        21.93 o
  -2  16  11          0.33          6.82        17.02 o
  -1  16  11        200.46        204.73        26.38 o
   0  16  11        112.46         91.16        29.19 o
   1  16  11          6.97         17.50        21.52 o
   2  16  11         88.18         88.37        29.53 o
 -14   0  12         58.18         75.05        22.87 o
 -12   0  12         12.80          9.12        12.13 o
 -10   0  12         40.55         25.80         9.80 o
  -8   0  12       2396.86       2593.63        30.71 o
  -6   0  12       4416.59       4537.39        52.34 o
  -4   0  12        468.98        496.89        12.65 o
  -2   0  12          0.64          3.12         3.76 o
   0   0  12       6240.29       6378.20        65.73 o
   2   0  12       1893.27       1776.17        26.62 o
   4   0  12         50.82         45.09         8.75 o
   6   0  12        157.01        121.67        11.77 o
   8   0  12       3179.74       3650.49        54.41 o
  10   0  12         15.63         11.75        16.18 o
  12   0  12        236.16        242.77        30.18 o
 -14   1  12        463.50        544.12        24.68 o
 -13   1  12          0.19          8.33         8.81 o
 -12   1  12          5.58         15.93         8.11 o
 -11   1  12         28.88         22.30        10.16 o
 -10   1  12         27.43         30.58         9.31 o
  -9   1  12        110.45         93.14         9.21 o
  -8   1  12        657.39        714.00        13.81 o
  -7   1  12          0.77         10.34         4.30 o
  -6   1  12       1672.23       1682.49        23.65 o
  -5   1  12        432.31        435.62        13.87 o
  -4   1  12        141.84        124.50         5.01 o
  -3   1  12       2304.93       2380.70        17.50 o
  -2   1  12         11.60         15.63         2.70 o
  -1   1  12       1339.88       1304.56         8.58 o
   0   1  12       4931.33       5228.50        42.73 o
   1   1  12        596.67        588.70        10.00 o
   2   1  12        347.19        379.83         8.44 o
   3   1  12         40.33         44.83         4.97 o
   4   1  12        944.59        844.60        14.18 o
   5   1  12        910.91        967.01        33.18 o
   6   1  12        110.08         97.96        10.73 o
   7   1  12        443.65        479.46        17.36 o
   8   1  12         38.52         50.31        13.17 o
   9   1  12        308.76        310.93        16.76 o
  10   1  12          1.45         14.03        10.58 o
  11   1  12         26.91         39.27        16.56 o
 -14   2  12         97.05         85.63        16.20 o
 -13   2  12         25.89         29.24        14.76 o
 -12   2  12         24.33         21.60         8.83 o
 -11   2  12        498.91        544.69        15.09 o
 -10   2  12        608.56        645.50        14.61 o
  -9   2  12        510.35        553.91        12.81 o
  -8   2  12         20.30         21.11         5.28 o
  -7   2  12         52.35         37.11         5.26 o
  -6   2  12       2670.25       2663.50        28.58 o
  -5   2  12          7.23          7.91         2.75 o
  -4   2  12       1379.84       1443.09        14.04 o
  -3   2  12        906.17        823.66        10.71 o
  -2   2  12       1516.34       1569.98        13.70 o
  -1   2  12       1524.69       1516.08        12.91 o
   0   2  12         78.33         70.75         4.58 o
   1   2  12       1420.99       1632.88        19.23 o
   2   2  12        716.35        689.44        11.99 o
   3   2  12        697.07        698.62        11.01 o
   4   2  12       1148.09       1135.78        12.57 o
   5   2  12         11.71          7.41         5.67 o
   6   2  12       1563.74       1630.28        22.95 o
   7   2  12         19.36         15.86         8.81 o
   8   2  12        899.96        963.36        22.86 o
   9   2  12          0.20          9.96         9.06 o
  10   2  12          0.49          7.98        10.83 o
  11   2  12         12.53         24.46        14.68 o
 -14   3  12         65.31         46.03        15.50 o
 -13   3  12        165.09        156.33        13.94 o
 -12   3  12         89.43         90.98        20.54 o
 -11   3  12        138.69        115.54        11.45 o
 -10   3  12         23.51         22.13         6.41 o
  -9   3  12       1497.96       1551.54        20.35 o
  -8   3  12        139.43        137.72         8.17 o
  -7   3  12       1269.21       1297.25        15.05 o
  -6   3  12          4.33          7.98         3.48 o
  -5   3  12         25.74         20.77         3.69 o
  -4   3  12          4.85          7.36         3.04 o
  -3   3  12        579.51        558.43         8.14 o
  -2   3  12          2.12          5.52         3.21 o
  -1   3  12        130.83        132.83         5.44 o
   0   3  12        996.10        891.08        12.45 o
   1   3  12          6.37          9.98         3.57 o
   2   3  12         86.36         77.06         6.51 o
   3   3  12       2925.94       3052.31        28.20 o
   4   3  12         89.98         81.75         6.60 o
   5   3  12          5.68          8.11         5.30 o
   6   3  12         37.48         30.35         5.76 o
   7   3  12         31.97         33.80         9.81 o
   8   3  12        344.09        322.50        16.11 o
   9   3  12        145.61        146.11        15.64 o
  10   3  12          4.23         11.16        10.80 o
  11   3  12        845.27        955.14        25.16 o
 -14   4  12         20.57         15.15        18.33 o
 -13   4  12          1.29         -4.08        15.87 o
 -12   4  12        263.94        282.19        16.04 o
 -11   4  12        292.95        291.96        16.20 o
 -10   4  12        373.09        342.00        13.57 o
  -9   4  12          1.58          6.81         6.12 o
  -8   4  12        878.66        932.50        13.64 o
  -7   4  12         50.10         47.71         5.44 o
  -6   4  12         31.92         26.21         4.45 o
  -5   4  12         21.77         24.14         4.35 o
  -4   4  12        750.46        713.50        11.30 o
  -3   4  12        601.23        547.89         9.23 o
  -2   4  12        261.96        239.79         6.99 o
  -1   4  12         49.09         61.12         5.10 o
   0   4  12        283.17        286.80         8.98 o
   1   4  12        350.82        317.94         8.76 o
   2   4  12          9.01          8.96         4.34 o
   3   4  12        781.95        781.53        12.35 o
   4   4  12        239.59        213.06        12.29 o
   5   4  12        129.13        118.52         9.48 o
   6   4  12         61.06         54.87         7.99 o
   7   4  12         47.21         29.98         9.54 o
   8   4  12        324.86        320.42        14.60 o
   9   4  12         84.47         83.27        12.76 o
  10   4  12         46.98         44.23        16.20 o
  11   4  12         85.92         85.95        16.44 o
 -13   5  12        421.40        416.43        24.84 o
 -12   5  12        465.80        479.79        18.09 o
 -11   5  12        633.05        661.38        17.91 o
 -10   5  12         53.94         40.59         8.85 o
  -9   5  12         40.21         23.63         7.31 o
  -8   5  12        155.86        142.60        10.48 o
  -7   5  12          0.64          4.78         4.58 o
  -6   5  12          0.93          4.09         4.70 o
  -5   5  12       1089.23       1098.11        11.81 o
  -4   5  12        249.55        264.66         8.35 o
  -3   5  12       3621.33       3611.55        24.86 o
  -2   5  12        206.54        172.37         6.19 o
  -1   5  12        566.81        569.38         8.88 o
   0   5  12        775.94        825.08        15.11 o
   1   5  12         13.84         13.69         3.71 o
   2   5  12       1201.26       1214.26        14.48 o
   3   5  12        861.45        841.14        26.94 o
   4   5  12        892.29        994.47        31.13 o
   5   5  12        881.41        935.92        17.56 o
   6   5  12         89.87         89.50         9.00 o
   7   5  12          5.19          5.49         6.83 o
   8   5  12         77.82         47.05        10.76 o
   9   5  12         68.84         46.91        14.79 o
  10   5  12         46.96         37.98        13.64 o
  11   5  12        247.19        236.60        22.16 o
 -13   6  12         89.13         97.78        22.14 o
 -12   6  12          5.61          9.54        13.84 o
 -11   6  12          4.68          3.60         8.76 o
 -10   6  12        134.47        137.11        12.93 o
  -9   6  12        233.50        208.13        12.10 o
  -8   6  12         94.44         86.82        11.56 o
  -7   6  12        224.52        241.42        11.25 o
  -6   6  12        484.68        470.00        18.18 o
  -5   6  12        108.82        104.47         9.38 o
  -4   6  12       1115.52       1079.44        13.60 o
  -3   6  12         85.99         75.51         5.35 o
  -2   6  12       1838.95       1901.12        18.75 o
  -1   6  12        310.99        292.90         7.80 o
   0   6  12       1561.29       1636.91        12.96 o
   1   6  12        354.49        338.22         7.95 o
   2   6  12        147.28        145.50         9.00 o
   3   6  12        157.11        146.30         9.88 o
   4   6  12          0.26          6.49         6.55 o
   5   6  12        266.27        268.51        13.89 o
   6   6  12       1262.91       1368.21        19.77 o
   7   6  12         25.07         21.24         7.78 o
   8   6  12        450.32        463.53        17.48 o
   9   6  12        216.39        209.41        15.24 o
  10   6  12         72.29         71.84        20.35 o
  11   6  12         20.23         18.10        18.74 o
 -13   7  12        162.23        149.22        21.09 o
 -12   7  12        305.93        346.02        22.53 o
 -11   7  12         61.60         43.12        12.33 o
 -10   7  12         38.43         20.41         8.91 o
  -9   7  12        426.95        450.50        17.42 o
  -8   7  12        164.08        137.64        13.31 o
  -7   7  12         34.76         23.09         7.60 o
  -6   7  12         17.20         17.39         7.67 o
  -5   7  12       2975.44       3166.69        29.39 o
  -4   7  12        871.45        926.96        12.19 o
  -3   7  12        167.82        171.13         6.44 o
  -2   7  12        160.56        172.27         6.23 o
  -1   7  12       1205.91       1219.95        15.00 o
   0   7  12       1340.30       1321.67        16.68 o
   1   7  12        327.08        278.39        10.03 o
   2   7  12        167.10        140.80         9.36 o
   3   7  12        578.21        597.89        16.74 o
   4   7  12          8.23          7.23         6.52 o
   5   7  12         21.00         12.32         7.88 o
   6   7  12         41.64         39.19        10.49 o
   7   7  12        835.95        902.76        24.66 o
   8   7  12        160.17        130.65        16.27 o
   9   7  12        460.44        492.00        23.67 o
  10   7  12        107.14         82.48        18.17 o
 -12   8  12         74.88         59.33        22.50 o
 -11   8  12        117.86        119.37        15.50 o
 -10   8  12        152.57        157.95        19.97 o
  -9   8  12         74.60         64.60        14.66 o
  -8   8  12         59.64         50.23        10.68 o
  -7   8  12        695.80        718.89        16.63 o
  -6   8  12        138.58        154.79        12.09 o
  -5   8  12         26.78         27.42         6.13 o
  -4   8  12       1643.54       1729.47        26.28 o
  -3   8  12         64.97         50.73         6.11 o
  -2   8  12       1405.97       1437.80        14.73 o
  -1   8  12        159.59        157.39         7.09 o
   0   8  12         80.67         90.71         7.79 o
   1   8  12          9.84          7.17         7.51 o
   2   8  12         76.76         69.04        11.54 o
   3   8  12        689.32        702.24        19.57 o
   4   8  12       1127.17       1103.46        23.35 o
   5   8  12        314.32        322.91        15.45 o
   6   8  12        488.62        472.04        14.41 o
   7   8  12          2.07         11.42         8.01 o
   8   8  12         49.82         42.94        12.01 o
   9   8  12        265.56        258.86        17.82 o
  10   8  12         19.28         18.85        25.01 o
 -12   9  12         50.59         53.69        20.53 o
 -11   9  12        117.78        134.11        28.07 o
 -10   9  12        463.77        495.73        29.89 o
  -9   9  12        549.08        566.87        25.55 o
  -8   9  12         91.30         95.58        11.59 o
  -7   9  12         93.94         97.22        11.24 o
  -6   9  12          0.12         14.07         8.03 o
  -5   9  12       1214.16       1304.31        25.00 o
  -4   9  12          3.27          3.68         4.09 o
  -3   9  12          0.42          5.22         4.97 o
  -2   9  12        269.98        245.17         8.55 o
  -1   9  12        213.60        200.55         7.84 o
   0   9  12        385.94        376.35        14.82 o
   1   9  12         19.45          5.57         7.04 o
   2   9  12        188.33        180.43        13.91 o
   3   9  12         88.99         76.09        10.22 o
   4   9  12         72.97         59.17         9.58 o
   5   9  12        395.98        392.97        15.76 o
   6   9  12          1.15          2.73         9.03 o
   7   9  12         72.62         48.88        12.42 o
   8   9  12        555.04        562.93        20.19 o
   9   9  12        172.19        160.39        15.83 o
 -11  10  12          9.67          9.61        14.03 o
 -10  10  12        150.15        156.24        17.87 o
  -9  10  12         22.23         16.66        14.02 o
  -8  10  12       1912.32       2112.17        57.99 o
  -7  10  12         79.67         72.36        12.85 o
  -6  10  12         26.30         22.49         7.62 o
  -5  10  12        206.11        189.53        10.69 o
  -4  10  12        479.60        449.75        11.72 o
  -3  10  12         10.17          5.62         5.40 o
  -2  10  12        343.66        324.73        14.70 o
  -1  10  12        273.69        274.25        10.78 o
   0  10  12        603.78        594.64        21.59 o
   1  10  12         19.08         10.39         7.87 o
   2  10  12        359.92        346.70        18.26 o
   3  10  12        793.78        889.93        26.97 o
   4  10  12         50.87         52.00        11.60 o
   5  10  12         82.32         87.31        13.49 o
   6  10  12         18.87         23.94        12.79 o
   7  10  12        358.65        383.90        22.22 o
   8  10  12          0.30         17.75        14.39 o
   9  10  12          0.16         14.64        13.28 o
 -10  11  12        162.47        174.96        20.79 o
  -9  11  12         13.58         19.54        11.52 o
  -8  11  12         10.08         19.91        10.85 o
  -7  11  12        362.27        359.13        19.62 o
  -6  11  12        104.79         95.59        10.77 o
  -5  11  12         49.90         35.92         7.42 o
  -4  11  12         29.96         19.31         7.28 o
  -3  11  12        776.19        802.15        16.06 o
  -2  11  12        294.20        294.99        12.57 o
  -1  11  12          1.83          2.11        11.27 o
   0  11  12          2.92          6.46        10.88 o
   1  11  12        439.02        441.13        21.26 o
   2  11  12        703.88        788.11        21.35 o
   3  11  12          0.47         14.84        11.00 o
   4  11  12        113.86        123.50        19.16 o
   5  11  12        178.43        171.95        15.29 o
   6  11  12         28.34         38.74        14.78 o
   7  11  12         23.71         33.98        18.46 o
   8  11  12         65.54         66.00        25.67 o
 -10  12  12        161.03        152.33        27.07 o
  -9  12  12         58.84         59.97        13.83 o
  -8  12  12         50.76         52.74        12.30 o
  -7  12  12        266.89        286.27        19.94 o
  -6  12  12         76.71         70.58        10.17 o
  -5  12  12        132.23        108.07         9.40 o
  -4  12  12        230.08        207.36        11.56 o
  -3  12  12        113.97        100.17        12.22 o
  -2  12  12       2215.59       2508.06        36.53 o
  -1  12  12         44.29         36.68        13.62 o
   0  12  12          6.51          1.60        10.41 o
   1  12  12        539.41        542.54        25.38 o
   2  12  12        372.32        358.74        32.73 o
   3  12  12        135.18        146.55        16.89 o
   4  12  12        244.33        246.10        18.41 o
   5  12  12        445.57        483.65        21.05 o
   6  12  12        293.64        267.02        29.34 o
   7  12  12        281.38        236.03        31.62 o
  -9  13  12        117.28        139.58        17.91 o
  -8  13  12         66.48         56.99        13.33 o
  -7  13  12         95.06         74.79        14.32 o
  -6  13  12         51.70         36.09        10.58 o
  -5  13  12        834.76        882.23        15.88 o
  -4  13  12        772.49        806.67        18.59 o
  -3  13  12        206.14        177.75        12.81 o
  -2  13  12          0.01          0.83        11.84 o
  -1  13  12       1581.62       1791.45        37.48 o
   0  13  12        122.01        114.02        18.46 o
   1  13  12         40.20         17.11        16.52 o
   2  13  12          2.94          7.03        17.61 o
   3  13  12       1083.03       1264.50        48.03 o
   4  13  12        361.69        399.15        30.91 o
   5  13  12         18.26         34.06        21.04 o
   6  13  12         92.63        103.90        17.72 o
  -7  14  12         10.49         12.86        12.92 o
  -6  14  12        128.99        115.23        13.51 o
  -5  14  12        674.93        668.33        29.24 o
  -4  14  12        360.02        335.28        21.90 o
  -3  14  12          8.11          7.19        11.96 o
  -2  14  12          7.44          9.74        11.42 o
  -1  14  12         54.60         43.53        19.28 o
   0  14  12        349.16        326.48        29.14 o
   1  14  12         66.45         72.87        22.29 o
   2  14  12         15.08         13.44        17.42 o
   3  14  12         26.84         16.17        18.88 o
   4  14  12         29.70         23.86        20.91 o
   5  14  12        260.97        271.46        26.19 o
  -6  15  12         19.12         18.42        12.30 o
  -5  15  12        110.26         85.32        17.54 o
  -4  15  12         85.49         59.55        19.80 o
  -3  15  12        161.16        138.34        27.54 o
  -2  15  12        179.21        170.66        27.14 o
  -1  15  12         10.13         10.64        16.49 o
   0  15  12          8.71          6.66        20.67 o
   1  15  12         33.88         18.29        19.49 o
   2  15  12          0.07         11.07        19.90 o
   3  15  12         75.83         73.88        23.38 o
  -2  16  12         49.38         42.52        23.29 o
  -1  16  12         10.17         13.13        21.40 o
   0  16  12         67.08         30.48        19.88 o
 -13   0  13         76.23        106.01        22.34 o
 -11   0  13         10.29         12.62        11.33 o
  -9   0  13        636.94        676.28        20.39 o
  -7   0  13        390.61        400.57        21.30 o
  -5   0  13         41.58         31.21         7.16 o
  -3   0  13        334.37        344.25         9.84 o
  -1   0  13       5049.13       5687.07        41.81 o
   1   0  13       2739.00       2842.65        30.52 o
   3   0  13        217.04        167.86        14.97 o
   5   0  13         76.73         74.87        13.21 o
   7   0  13        317.05        337.93        28.96 o
   9   0  13        918.92       1067.27        31.99 o
  11   0  13         57.33         35.58        21.92 o
 -14   1  13          8.43         11.60        12.09 o
 -13   1  13        604.06        677.14        23.23 o
 -12   1  13          2.47         17.48         8.61 o
 -11   1  13        841.99        878.36        15.96 o
 -10   1  13         75.34         68.32         7.79 o
  -9   1  13        164.34        156.13         9.09 o
  -8   1  13         62.95         60.75         6.41 o
  -7   1  13       1828.14       1929.53        20.80 o
  -6   1  13        146.51        113.23         6.30 o
  -5   1  13         56.91         41.15         4.79 o
  -4   1  13          4.42          6.60         2.76 o
  -3   1  13       4187.92       4390.80        23.80 o
  -2   1  13       1965.11       2029.84        16.18 o
  -1   1  13       3639.17       3740.25        22.08 o
   0   1  13       3511.26       3695.76        25.83 o
   1   1  13       5081.05       5188.78        50.27 o
   2   1  13        870.81        837.49        12.44 o
   3   1  13         18.57         23.07         6.90 o
   4   1  13        539.62        501.85        12.96 o
   5   1  13        531.56        554.66        16.82 o
   6   1  13        386.99        352.94        13.61 o
   7   1  13       2099.27       2298.89        26.68 o
   8   1  13        402.12        395.91        19.49 o
   9   1  13         83.64         76.67        15.17 o
  10   1  13         35.35         31.61        14.64 o
  11   1  13         86.64        119.39        21.52 o
 -14   2  13        114.01        105.45        16.98 o
 -13   2  13        154.16        156.81        19.42 o
 -12   2  13         75.53         53.23        13.35 o
 -11   2  13         10.70         12.97         7.33 o
 -10   2  13        377.81        382.37        12.02 o
  -9   2  13        123.34        113.44         9.07 o
  -8   2  13        859.08        887.64        31.19 o
  -7   2  13        235.32        221.27        10.89 o
  -6   2  13         62.79         63.23         5.68 o
  -5   2  13        550.60        503.76         9.29 o
  -4   2  13        710.57        809.75        12.18 o
  -3   2  13        170.23        136.84         5.47 o
  -2   2  13       1008.02        957.65        10.64 o
  -1   2  13        331.81        353.50         7.37 o
   0   2  13        361.02        319.44         9.11 o
   1   2  13         59.24         49.16         5.31 o
   2   2  13          0.21         11.00         3.65 o
   3   2  13          0.05          3.02         3.90 o
   4   2  13       1189.35       1286.61        20.35 o
   5   2  13        127.13         94.74         7.93 o
   6   2  13         78.10         61.89         9.34 o
   7   2  13        223.80        182.06        12.65 o
   8   2  13        319.76        344.33        19.23 o
   9   2  13        176.79        169.90        14.21 o
  10   2  13         55.79         63.80        14.12 o
  11   2  13         27.19         11.20        21.43 o
 -14   3  13        405.08        432.16        21.61 o
 -13   3  13         12.59         19.96        14.49 o
 -12   3  13          2.73         10.98        12.68 o
 -11   3  13         18.58         11.14        10.64 o
 -10   3  13        124.94        104.49         8.65 o
  -9   3  13        671.10        680.80        13.73 o
  -8   3  13       1189.96       1247.44        15.43 o
  -7   3  13        813.80        836.38        22.23 o
  -6   3  13        778.05        808.50        11.52 o
  -5   3  13         21.40         17.66         3.91 o
  -4   3  13        157.00        126.84         5.70 o
  -3   3  13          3.00          5.68         3.14 o
  -2   3  13        619.71        710.03        10.06 o
  -1   3  13        933.60        900.78        10.33 o
   0   3  13        748.85        677.22         9.96 o
   1   3  13       3063.00       3240.42        23.21 o
   2   3  13        146.13        128.92         6.80 o
   3   3  13        188.15        184.83         8.11 o
   4   3  13       1123.62       1073.77        13.73 o
   5   3  13        272.55        272.13        13.72 o
   6   3  13         13.91          8.50         6.88 o
   7   3  13        141.26        113.35        10.43 o
   8   3  13         27.51         35.40        11.67 o
   9   3  13        362.20        367.84        20.84 o
  10   3  13          0.12          0.83        11.65 o
  11   3  13          6.86         37.46        16.33 o
 -13   4  13        287.92        288.18        24.01 o
 -12   4  13        125.86        116.94        13.92 o
 -11   4  13         53.01         52.33        13.34 o
 -10   4  13        712.18        763.01        17.38 o
  -9   4  13        154.00        125.89        14.34 o
  -8   4  13        436.29        441.84        11.18 o
  -7   4  13        636.76        617.20        13.44 o
  -6   4  13        809.13        799.10        18.61 o
  -5   4  13        394.60        448.66        12.71 o
  -4   4  13        487.99        550.48        12.37 o
  -3   4  13        453.80        401.89        10.66 o
  -2   4  13       1383.69       1403.83        17.84 o
  -1   4  13        116.92        133.72         6.57 o
   0   4  13        413.37        378.01        12.79 o
   1   4  13        650.13        608.58        11.00 o
   2   4  13       1189.00       1133.35        13.26 o
   3   4  13         19.58         10.90         4.73 o
   4   4  13        615.86        600.82        14.94 o
   5   4  13          0.71          8.49         5.74 o
   6   4  13         40.75         33.19         9.05 o
   7   4  13         61.62         35.23         8.42 o
   8   4  13          1.61         15.60         9.52 o
   9   4  13        248.65        264.07        22.26 o
  10   4  13        145.09        128.14        16.04 o
  11   4  13         14.65          6.62        14.04 o
 -13   5  13          9.82          8.46        12.52 o
 -12   5  13        166.24        163.35        17.54 o
 -11   5  13        261.75        246.92        15.92 o
 -10   5  13        104.51        110.92        11.98 o
  -9   5  13        316.46        298.93        13.53 o
  -8   5  13        767.74        757.93        29.19 o
  -7   5  13        157.86        136.55         8.64 o
  -6   5  13        164.17        148.87         9.04 o
  -5   5  13        283.00        253.73        11.12 o
  -4   5  13         14.05         20.02         4.76 o
  -3   5  13         26.77         30.44         5.38 o
  -2   5  13       1560.87       1648.09        13.45 o
  -1   5  13        139.75        125.58         7.29 o
   0   5  13       3403.66       3447.00        17.79 o
   1   5  13          6.35          8.13         3.85 o
   2   5  13        549.48        551.41        15.40 o
   3   5  13        651.84        644.77        26.53 o
   4   5  13          5.92         13.25         6.78 o
   5   5  13        436.20        459.75        13.83 o
   6   5  13        184.11        157.64        10.68 o
   7   5  13        480.32        455.61        16.49 o
   8   5  13        121.19         90.88        11.31 o
   9   5  13         93.28        103.04        14.83 o
  10   5  13         10.54         19.63        13.14 o
 -13   6  13        118.08        104.52        22.96 o
 -12   6  13        225.07        207.32        21.13 o
 -11   6  13         10.93          9.59        11.88 o
 -10   6  13        429.38        420.59        16.65 o
  -9   6  13        113.73         96.00        11.98 o
  -8   6  13          2.94          0.98         6.90 o
  -7   6  13        655.21        679.62        14.75 o
  -6   6  13       2369.82       2524.95        26.65 o
  -5   6  13         83.10         96.05         8.60 o
  -4   6  13         83.33         87.84         8.69 o
  -3   6  13        596.07        541.50        10.88 o
  -2   6  13       1549.81       1679.45        13.66 o
  -1   6  13       2266.90       2309.95        15.27 o
   0   6  13          2.76          7.56         4.33 o
   1   6  13       3497.00       3815.16        27.52 o
   2   6  13       2938.44       2996.92        36.47 o
   3   6  13        426.44        403.35        12.88 o
   4   6  13          5.38          6.88         6.80 o
   5   6  13        169.77        155.73         9.61 o
   6   6  13        499.05        526.54        14.17 o
   7   6  13        289.49        285.11        21.10 o
   8   6  13        185.04        155.17        17.71 o
   9   6  13        253.13        223.68        18.03 o
  10   6  13        150.02        133.14        29.90 o
 -12   7  13        127.11         93.34        15.63 o
 -11   7  13        451.58        527.23        24.08 o
 -10   7  13          6.98         14.84         9.17 o
  -9   7  13        106.99        121.58        15.49 o
  -8   7  13         35.83         35.45         9.82 o
  -7   7  13        570.28        584.22        17.46 o
  -6   7  13         20.35         15.16         7.48 o
  -5   7  13         22.35         19.50         5.86 o
  -4   7  13        471.05        481.71        11.85 o
  -3   7  13        348.86        375.83         7.71 o
  -2   7  13        676.87        696.43        11.87 o
  -1   7  13        147.39        117.01         6.53 o
   0   7  13        101.59         99.26         6.89 o
   1   7  13        177.50        161.62         9.47 o
   2   7  13        845.05        850.50        16.08 o
   3   7  13         32.65         28.29         8.46 o
   4   7  13          0.52          4.07         8.05 o
   5   7  13         53.05         49.39        10.56 o
   6   7  13        186.47        139.58        12.35 o
   7   7  13        189.68        206.20        14.79 o
   8   7  13          8.63         18.26        10.25 o
   9   7  13          1.03         23.97        16.71 o
  10   7  13        124.43         93.21        30.48 o
 -12   8  13        696.19        804.52        30.92 o
 -11   8  13          0.02         10.65        15.66 o
 -10   8  13         73.02         56.64        12.94 o
  -9   8  13        346.09        359.57        18.87 o
  -8   8  13          6.06         25.44        13.45 o
  -7   8  13          0.90         10.37         7.99 o
  -6   8  13        353.92        374.59        18.56 o
  -5   8  13        200.53        209.70        10.26 o
  -4   8  13        291.16        313.27         9.25 o
  -3   8  13        649.45        708.45        15.09 o
  -2   8  13         20.21         17.24         5.07 o
  -1   8  13       1355.53       1379.21        22.27 o
   0   8  13         22.69         15.06         5.10 o
   1   8  13         21.80         17.16         6.09 o
   2   8  13        406.39        418.06        13.69 o
   3   8  13         98.63         82.42        14.90 o
   4   8  13         47.63         51.55        12.30 o
   5   8  13        199.80        171.50        14.21 o
   6   8  13        597.71        612.85        20.22 o
   7   8  13         56.33         43.56        16.57 o
   8   8  13         95.05         97.01        18.52 o
   9   8  13          0.03         10.63        14.83 o
 -11   9  13         92.64         98.06        22.55 o
 -10   9  13          7.65         24.08        15.12 o
  -9   9  13       1436.73       1689.75        38.14 o
  -8   9  13        434.52        430.29        23.35 o
  -7   9  13        181.77        195.29        13.21 o
  -6   9  13        749.51        812.75        16.39 o
  -5   9  13        129.27        117.32        11.33 o
  -4   9  13        397.46        394.09        10.95 o
  -3   9  13        343.45        331.53         9.73 o
  -2   9  13        428.94        466.03        14.32 o
  -1   9  13        257.49        299.91        10.75 o
   0   9  13        182.96        188.74        12.28 o
   1   9  13        172.81        164.78        14.10 o
   2   9  13        137.98        122.20        11.69 o
   3   9  13         15.57         18.94        10.33 o
   4   9  13          4.95          6.07         7.66 o
   5   9  13        732.12        743.37        19.75 o
   6   9  13         14.87         27.32        13.11 o
   7   9  13          4.76          7.17        10.63 o
   8   9  13        163.40        174.69        18.37 o
   9   9  13        197.49        207.26        28.25 o
 -11  10  13         29.15         23.94        19.53 o
 -10  10  13          1.12         12.58        16.68 o
  -9  10  13         73.24         57.76        16.06 o
  -8  10  13        112.73         95.38        17.40 o
  -7  10  13       1803.09       2051.02        37.32 o
  -6  10  13         18.88          6.11         8.39 o
  -5  10  13        391.65        389.94        12.70 o
  -4  10  13         46.15         43.55         8.63 o
  -3  10  13         22.49         12.92         6.65 o
  -2  10  13         13.89          6.97         6.92 o
  -1  10  13        340.59        291.62        19.00 o
   0  10  13          0.05          3.59        11.36 o
   1  10  13         70.11         72.00        11.69 o
   2  10  13         34.02         38.65        10.54 o
   3  10  13         37.18         45.73        11.13 o
   4  10  13         26.14         26.21        10.96 o
   5  10  13        106.53         96.92        16.26 o
   6  10  13        128.62         99.66        13.86 o
   7  10  13         55.88         45.34        19.17 o
   8  10  13         46.35         52.35        17.53 o
 -10  11  13        184.39        191.38        21.72 o
  -9  11  13        608.53        652.60        24.66 o
  -8  11  13        124.74        103.52        13.76 o
  -7  11  13         20.76         23.37        10.57 o
  -6  11  13        321.33        324.75        19.94 o
  -5  11  13        629.72        700.68        14.80 o
  -4  11  13          2.93          5.00         7.42 o
  -3  11  13        612.49        617.39        16.73 o
  -2  11  13        868.65        892.60        19.24 o
  -1  11  13        804.19        884.61        26.93 o
   0  11  13         39.97         40.72        13.53 o
   1  11  13         65.05         42.57        20.48 o
   2  11  13        760.88        825.80        19.48 o
   3  11  13        336.59        391.23        19.97 o
   4  11  13         39.17         44.46        14.25 o
   5  11  13        804.79        891.84        31.26 o
   6  11  13        142.19        119.84        15.31 o
   7  11  13          4.74          1.99        11.90 o
  -9  12  13         38.72         27.00        20.82 o
  -8  12  13         79.09         50.97        11.71 o
  -7  12  13         29.92         30.92        15.32 o
  -6  12  13        447.78        496.15        18.09 o
  -5  12  13         32.64         17.74         8.84 o
  -4  12  13         43.23         29.30         9.05 o
  -3  12  13          2.89          8.06        10.21 o
  -2  12  13         69.62         42.03        13.22 o
  -1  12  13        995.68       1119.41        29.94 o
   0  12  13         25.82         13.30        11.58 o
   1  12  13        434.03        449.01        26.71 o
   2  12  13        400.15        414.17        23.14 o
   3  12  13          0.63         11.27        15.57 o
   4  12  13        208.66        224.24        25.65 o
   5  12  13         16.82         19.38        18.01 o
   6  12  13        463.15        507.61        26.21 o
   7  12  13        108.62         92.34        23.83 o
  -8  13  13        189.31        175.93        20.62 o
  -7  13  13         82.03         82.45        14.76 o
  -6  13  13         30.04         36.46        14.54 o
  -5  13  13        167.15        160.92        16.63 o
  -4  13  13        116.99        109.68        17.86 o
  -3  13  13          9.30          3.69        12.04 o
  -2  13  13        395.15        428.31        25.69 o
  -1  13  13        303.89        310.25        23.66 o
   0  13  13       1368.64       1544.20        36.27 o
   1  13  13        140.52         97.26        17.34 o
   2  13  13         22.40         40.12        19.80 o
   3  13  13         64.84         53.22        20.19 o
   4  13  13        122.14        158.78        27.62 o
   5  13  13          7.06         51.18        22.15 o
   6  13  13         61.39         76.28        21.04 o
  -7  14  13         17.91         10.94        16.98 o
  -6  14  13        166.11        153.28        18.87 o
  -5  14  13         51.07         55.97        21.49 o
  -4  14  13        142.55        132.18        22.31 o
  -3  14  13        114.60         94.34        15.45 o
  -2  14  13         21.40         19.82        13.39 o
  -1  14  13         76.57         54.98        20.15 o
   0  14  13         10.22          5.46        14.33 o
   1  14  13         48.51         45.13        21.24 o
   2  14  13        175.50        164.49        27.43 o
   3  14  13        389.28        365.16        76.84 o
   4  14  13          9.93         11.67        20.62 o
  -5  15  13         88.52         75.11        23.64 o
  -4  15  13         73.07         57.01        18.76 o
  -3  15  13          0.02          1.47        16.00 o
  -2  15  13         34.76         24.43        19.03 o
  -1  15  13        103.68         89.36        26.51 o
   0  15  13         45.37         49.43        23.59 o
   1  15  13         31.50         40.68        21.03 o
   2  15  13          5.30          7.07        16.48 o
 -14   0  14          0.56          4.87        13.84 o
 -12   0  14        171.61        163.39        20.75 o
 -10   0  14        238.77        192.69        15.29 o
  -8   0  14       1235.83       1325.59        33.81 o
  -6   0  14        133.62        145.86         9.16 o
  -4   0  14        451.77        377.68         8.51 o
  -2   0  14         80.96         62.51         6.12 o
   0   0  14       3254.74       3304.14        42.11 o
   2   0  14       2055.91       2149.69        31.73 o
   4   0  14         69.45         71.27        13.84 o
   6   0  14        684.80        750.25        25.57 o
   8   0  14        479.40        512.42        26.15 o
  10   0  14        355.65        373.45        34.87 o
 -14   1  14         49.15         64.78        17.86 o
 -13   1  14        103.34         77.47        12.94 o
 -12   1  14         63.98         56.12        10.09 o
 -11   1  14         23.08         29.35         7.53 o
 -10   1  14       1042.30       1167.62        18.65 o
  -9   1  14        311.23        329.44        11.37 o
  -8   1  14        109.39         91.97         7.88 o
  -7   1  14        169.74        178.38         8.07 o
  -6   1  14        283.88        299.26         8.90 o
  -5   1  14       1255.05       1285.97        13.74 o
  -4   1  14        702.67        737.93         8.93 o
  -3   1  14        147.20        111.33         4.78 o
  -2   1  14        339.72        287.83         5.66 o
  -1   1  14       1545.17       1586.07        11.45 o
   0   1  14       1448.51       1466.07        16.92 o
   1   1  14       1414.15       1476.34        19.23 o
   2   1  14         82.70         89.68        11.78 o
   3   1  14       2595.04       2752.54        35.97 o
   4   1  14        568.28        572.71        21.14 o
   5   1  14         14.79         20.04         6.97 o
   6   1  14        497.76        509.03        17.34 o
   7   1  14          2.84          8.86         8.95 o
   8   1  14        376.53        359.06        22.40 o
   9   1  14        112.00         97.07        13.39 o
  10   1  14        128.23        103.19        17.01 o
  11   1  14         83.30         89.88        18.01 o
 -13   2  14        189.14        202.34        17.89 o
 -12   2  14        471.22        526.10        21.95 o
 -11   2  14         47.85         42.79         8.52 o
 -10   2  14          1.30          6.72         7.33 o
  -9   2  14         10.11         10.62         6.16 o
  -8   2  14        333.17        326.95        11.40 o
  -7   2  14        493.58        503.07        10.22 o
  -6   2  14       1236.93       1228.92        13.93 o
  -5   2  14         27.72         10.57         3.98 o
  -4   2  14       1055.60        966.45        10.63 o
  -3   2  14          3.22         10.36         2.91 o
  -2   2  14        121.00        102.39         4.57 o
  -1   2  14        766.58        710.27        11.87 o
   0   2  14         77.42         60.50         5.27 o
   1   2  14        113.55        116.45         6.25 o
   2   2  14         75.29         61.17         8.23 o
   3   2  14        653.66        599.96        29.91 o
   4   2  14        354.27        336.09        15.56 o
   5   2  14         21.84         22.27         7.61 o
   6   2  14        562.19        545.71        16.61 o
   7   2  14        526.35        552.50        17.45 o
   8   2  14         81.40         78.73        11.10 o
   9   2  14          2.57          5.68         9.90 o
  10   2  14          8.25         18.68        19.56 o
  11   2  14        666.77        679.12        30.25 o
 -13   3  14         99.31         72.54        15.54 o
 -12   3  14        238.40        232.31        17.08 o
 -11   3  14        729.62        822.33        18.81 o
 -10   3  14         44.53         40.43         8.24 o
  -9   3  14        310.81        314.71        15.38 o
  -8   3  14        362.39        355.96        10.81 o
  -7   3  14        943.01        918.39        17.96 o
  -6   3  14        345.01        353.94        12.24 o
  -5   3  14        151.78        125.62         7.34 o
  -4   3  14        185.45        169.38         6.11 o
  -3   3  14       2754.95       2713.34        14.28 o
  -2   3  14        387.78        386.79        11.80 o
  -1   3  14       1734.99       1726.47        17.27 o
   0   3  14        481.80        465.16         8.92 o
   1   3  14          7.17         10.85         4.06 o
   2   3  14         24.08         28.79         5.69 o
   3   3  14        834.36        809.54        18.54 o
   4   3  14          6.45         25.59        11.88 o
   5   3  14          3.81         11.59         7.14 o
   6   3  14        428.66        436.70        14.63 o
   7   3  14        289.93        271.48        13.54 o
   8   3  14         98.38         94.79        12.51 o
   9   3  14         85.69         85.61        13.38 o
  10   3  14        120.46        120.93        17.16 o
 -13   4  14        173.13        166.79        17.67 o
 -12   4  14        204.39        184.74        16.52 o
 -11   4  14          5.58          6.68         9.44 o
 -10   4  14        463.73        459.17        16.96 o
  -9   4  14         28.94         33.10        10.69 o
  -8   4  14        972.25       1025.73        22.28 o
  -7   4  14        522.99        530.52        11.36 o
  -6   4  14         22.18         12.85         5.20 o
  -5   4  14        940.94        902.67        15.31 o
  -4   4  14       1480.63       1551.22        15.32 o
  -3   4  14        141.69        143.14         7.52 o
  -2   4  14        453.33        421.68        11.41 o
  -1   4  14        229.52        219.90         9.80 o
   0   4  14        272.91        271.83        10.71 o
   1   4  14        173.16        166.49         6.49 o
   2   4  14         48.80         38.44         5.86 o
   3   4  14        578.85        524.63        17.43 o
   4   4  14         48.45         44.12         6.50 o
   5   4  14         90.49         79.92         9.28 o
   6   4  14         74.30         45.57         9.22 o
   7   4  14        241.38        236.71        17.68 o
   8   4  14        661.80        668.51        20.77 o
   9   4  14         38.28         18.71        16.21 o
  10   4  14          0.01          0.84        12.17 o
 -13   5  14        285.84        274.61        17.99 o
 -12   5  14        139.95        123.49        16.30 o
 -11   5  14          5.44          5.17        10.59 o
 -10   5  14        156.81        137.75        11.56 o
  -9   5  14        149.53        128.33        11.62 o
  -8   5  14         15.73         16.54         7.51 o
  -7   5  14        168.16        141.45        10.68 o
  -6   5  14        535.55        544.31        15.53 o
  -5   5  14        659.90        670.13        18.69 o
  -4   5  14        410.37        377.70         9.53 o
  -3   5  14        888.92        877.74        12.20 o
  -2   5  14        399.67        338.66         9.10 o
  -1   5  14       1162.42       1124.52        13.75 o
   0   5  14        247.61        265.92        10.90 o
   1   5  14        712.05        685.98        18.53 o
   2   5  14          0.22          5.85         5.36 o
   3   5  14        822.17        819.49        14.66 o
   4   5  14        283.13        287.25        11.50 o
   5   5  14          4.85          4.13         6.47 o
   6   5  14        228.18        212.72        14.49 o
   7   5  14         63.07         55.53        11.24 o
   8   5  14        101.22         82.54        19.50 o
   9   5  14          0.35          7.25        13.13 o
  10   5  14         45.66         51.67        17.48 o
 -13   6  14         36.59         16.10        13.88 o
 -12   6  14         61.61         47.17        12.94 o
 -11   6  14         28.86         16.49         9.53 o
 -10   6  14         44.42         29.19         9.44 o
  -9   6  14         47.27         38.04         9.47 o
  -8   6  14        285.59        300.41        14.95 o
  -7   6  14        186.63        170.66        10.05 o
  -6   6  14       1834.50       2012.74        34.27 o
  -5   6  14       3077.94       3313.06        83.77 o
  -4   6  14        207.52        181.49         8.33 o
  -3   6  14         55.81         49.49         7.07 o
  -2   6  14        143.72        141.61        11.01 o
  -1   6  14          0.00          6.06         3.97 o
   0   6  14       1245.40       1243.20        22.85 o
   1   6  14        201.63        189.13         9.54 o
   2   6  14       2741.70       2853.49        28.99 o
   3   6  14        592.99        599.37        15.51 o
   4   6  14        489.31        480.03        13.51 o
   5   6  14         97.64         81.68        13.30 o
   6   6  14         36.62         40.32        11.42 o
   7   6  14         28.63         29.44         8.83 o
   8   6  14         61.85         50.41        11.76 o
   9   6  14        200.07        192.66        28.37 o
  10   6  14        255.28        241.26        22.38 o
 -12   7  14          0.13          1.61        17.10 o
 -11   7  14          8.09         13.27        10.73 o
 -10   7  14        716.97        759.18        28.66 o
  -9   7  14        196.48        180.98        16.18 o
  -8   7  14         93.83         96.64        14.13 o
  -7   7  14        128.22        118.03        12.61 o
  -6   7  14         25.05         35.23        10.39 o
  -5   7  14         40.50         23.89         9.47 o
  -4   7  14         97.99         84.92         8.40 o
  -3   7  14        155.80        153.16         7.73 o
  -2   7  14        556.00        572.43        11.32 o
  -1   7  14        450.38        475.51        10.38 o
   0   7  14        572.09        604.54        11.06 o
   1   7  14        754.55        755.12        16.07 o
   2   7  14          6.08          5.48         6.52 o
   3   7  14        534.51        529.87        15.31 o
   4   7  14         13.51         10.54         7.79 o
   5   7  14        581.74        645.58        15.27 o
   6   7  14        177.57        167.59        12.88 o
   7   7  14          5.82          5.90        10.42 o
   8   7  14        237.49        225.37        17.84 o
   9   7  14        292.05        278.14        34.91 o
 -12   8  14        588.95        726.13        40.27 o
 -11   8  14        160.01        147.92        18.74 o
 -10   8  14         30.04         33.85        14.55 o
  -9   8  14        679.52        698.67        27.75 o
  -8   8  14          3.87          8.80         9.53 o
  -7   8  14          0.39          3.90         8.01 o
  -6   8  14          0.22         13.89         7.71 o
  -5   8  14       1079.76       1091.90        25.91 o
  -4   8  14       1556.43       1615.28        19.75 o
  -3   8  14        292.76        273.30        14.02 o
  -2   8  14         68.48         58.70         6.74 o
  -1   8  14         26.00         17.17         5.63 o
   0   8  14        134.01        119.05        10.59 o
   1   8  14          0.03          5.53         7.70 o
   2   8  14         38.40         38.79        10.34 o
   3   8  14        389.55        375.62        18.65 o
   4   8  14        526.01        567.11        18.24 o
   5   8  14         89.75         69.86         9.22 o
   6   8  14         74.30         56.23         9.60 o
   7   8  14        108.69         89.92        14.01 o
   8   8  14          0.27         25.34        14.47 o
   9   8  14        101.53         74.01        23.83 o
 -11   9  14         90.97         89.88        17.79 o
 -10   9  14        164.59        163.84        18.52 o
  -9   9  14         89.73         87.18        15.43 o
  -8   9  14        988.64       1173.13        31.47 o
  -7   9  14        292.85        282.81        20.23 o
  -6   9  14        171.02        181.34        14.99 o
  -5   9  14       1189.88       1267.31        18.13 o
  -4   9  14         68.29         66.15         7.64 o
  -3   9  14        327.98        305.13        12.70 o
  -2   9  14       1526.93       1687.57        22.27 o
  -1   9  14         66.69         48.44         7.58 o
   0   9  14        525.80        519.09        20.62 o
   1   9  14        158.40        154.60        12.38 o
   2   9  14         12.28          9.70         7.92 o
   3   9  14         39.76         30.59        10.77 o
   4   9  14         20.15         17.48        14.19 o
   5   9  14        741.80        839.03        17.67 o
   6   9  14        497.59        497.93        24.06 o
   7   9  14         14.49         24.55        11.99 o
   8   9  14         37.92         54.03        20.91 o
 -11  10  14         63.13         35.95        21.71 o
 -10  10  14        148.47        170.66        32.42 o
  -9  10  14          0.57          4.75        14.95 o
  -8  10  14        120.97        126.00        17.82 o
  -7  10  14        185.07        190.86        19.04 o
  -6  10  14        709.41        741.50        17.50 o
  -5  10  14          1.50         15.11         7.71 o
  -4  10  14          1.45          7.58         8.32 o
  -3  10  14        794.71        829.89        15.57 o
  -2  10  14        724.95        771.66        15.19 o
  -1  10  14          9.64         10.63        10.18 o
   0  10  14         93.40         86.53        14.94 o
   1  10  14         15.20          4.81         8.45 o
   2  10  14         13.44          3.47         7.79 o
   3  10  14          6.35          8.49        10.85 o
   4  10  14        383.49        426.73        19.49 o
   5  10  14        208.38        209.26        20.18 o
   6  10  14         92.50         97.10        21.76 o
   7  10  14         53.65         55.46        19.32 o
   8  10  14        291.64        327.96        30.48 o
 -10  11  14        109.96        104.49        25.35 o
  -9  11  14         79.52         80.72        18.20 o
  -8  11  14        600.87        709.00        25.08 o
  -7  11  14         22.80         18.36        11.68 o
  -6  11  14        237.05        268.85        19.84 o
  -5  11  14        195.07        197.15        15.95 o
  -4  11  14         26.67         21.59         9.10 o
  -3  11  14         96.82         95.70        11.61 o
  -2  11  14       1879.91       2040.65        49.68 o
  -1  11  14        343.31        339.88        21.08 o
   0  11  14         74.85         57.47        29.87 o
   1  11  14         82.62         68.16        17.04 o
   2  11  14        187.15        189.13        13.31 o
   3  11  14        266.87        274.26        20.87 o
   4  11  14        130.98        136.05        17.57 o
   5  11  14        245.68        280.43        22.89 o
   6  11  14        743.22        839.36        28.15 o
   7  11  14        215.26        226.66        19.90 o
  -9  12  14          1.19         16.70        14.64 o
  -8  12  14         59.52         50.08        15.50 o
  -7  12  14        270.19        283.41        26.01 o
  -6  12  14         32.26         45.78        11.58 o
  -5  12  14        588.65        597.56        22.42 o
  -4  12  14         48.94         37.13        10.89 o
  -3  12  14         98.81         80.97        13.05 o
  -2  12  14        565.92        621.93        20.54 o
  -1  12  14        793.98        827.84        27.16 o
   0  12  14        157.94        134.62        20.43 o
   1  12  14          0.02          7.67        13.21 o
   2  12  14        832.60        874.01        30.55 o
   3  12  14        622.28        703.78        31.62 o
   4  12  14        146.38        122.98        17.08 o
   5  12  14          2.57          9.38        20.15 o
   6  12  14         16.13          4.25        21.12 o
  -8  13  14        133.36        134.50        17.29 o
  -7  13  14        522.44        594.37        24.94 o
  -6  13  14          7.68          9.32        13.24 o
  -5  13  14          8.34         13.59        12.35 o
  -4  13  14        339.33        330.18        17.52 o
  -3  13  14          7.10         13.40        12.82 o
  -2  13  14          3.01         14.59        12.85 o
  -1  13  14         23.90         14.02        15.86 o
   0  13  14         69.34         51.48        18.14 o
   1  13  14        742.77        848.86        32.51 o
   2  13  14         15.43         28.79        18.87 o
   3  13  14        217.24        255.50        28.54 o
   4  13  14        200.95        177.85        21.29 o
   5  13  14        107.45        106.74        25.82 o
  -6  14  14         28.75         30.41        18.43 o
  -5  14  14        258.19        254.05        19.67 o
  -4  14  14         43.74         29.26        15.28 o
  -3  14  14         28.04         15.54        14.53 o
  -2  14  14         11.62         -0.11        14.58 o
  -1  14  14         21.84         25.81        23.06 o
   0  14  14        113.17        125.68        26.68 o
   1  14  14         16.90         19.18        16.94 o
   2  14  14        140.88        162.21        39.30 o
   3  14  14        334.97        378.17        32.58 o
  -4  15  14        167.33        160.12        27.01 o
  -3  15  14          7.95          9.77        16.96 o
  -2  15  14          1.44          6.76        17.18 o
  -1  15  14         83.08        105.26        30.64 o
   0  15  14        143.68        148.40        26.91 o
   1  15  14         21.31         20.15        20.97 o
 -13   0  15          0.12          2.74        12.94 o
 -11   0  15       1880.35       2100.24        33.80 o
  -9   0  15         19.37         19.81         8.91 o
  -7   0  15        342.47        348.54        19.72 o
  -5   0  15       1443.32       1594.72        29.94 o
  -3   0  15       2132.46       2100.22        25.02 o
  -1   0  15        934.50        866.87        15.57 o
   1   0  15        847.68        855.12        26.70 o
   3   0  15       4115.83       4472.93        72.46 o
   5   0  15        893.63        916.25        38.82 o
   7   0  15       1929.97       2096.91        38.57 o
   9   0  15         22.50         13.34        17.65 o
 -13   1  15        194.88        160.16        22.50 o
 -12   1  15        105.55        109.52        12.72 o
 -11   1  15        176.92        169.27        17.75 o
 -10   1  15        116.48         92.61         9.17 o
  -9   1  15         31.37         24.51         6.97 o
  -8   1  15        110.95        112.52         9.41 o
  -7   1  15         22.36         15.61         5.03 o
  -6   1  15        365.97        366.09        11.11 o
  -5   1  15        261.68        241.85         6.82 o
  -4   1  15        669.33        670.58        11.07 o
  -3   1  15       1587.13       1606.74        15.28 o
  -2   1  15        949.37        953.13         8.85 o
  -1   1  15        844.34        835.83        14.85 o
   0   1  15        944.89        957.38        18.38 o
   1   1  15        433.34        433.91        15.77 o
   2   1  15        951.45        953.58        24.64 o
   3   1  15        450.92        443.39        16.82 o
   4   1  15        633.65        629.89        18.85 o
   5   1  15        174.98        184.23        14.16 o
   6   1  15        541.53        559.05        17.35 o
   7   1  15          1.82         10.32         8.95 o
   8   1  15          0.18         10.29        10.28 o
   9   1  15        116.21        122.22        16.69 o
  10   1  15         10.71          8.62        12.93 o
 -13   2  15         26.75         39.27        15.96 o
 -12   2  15          4.01         16.78        10.69 o
 -11   2  15       1867.45       2143.67        23.23 o
 -10   2  15         34.90         28.59         7.70 o
  -9   2  15          4.73          6.63         5.89 o
  -8   2  15        286.29        269.75        11.11 o
  -7   2  15        195.55        171.42        10.54 o
  -6   2  15        180.10        157.78         7.87 o
  -5   2  15          2.45          6.74         4.35 o
  -4   2  15         24.76         20.30         3.58 o
  -3   2  15       3961.29       4146.80        34.36 o
  -2   2  15        491.85        516.80        10.08 o
  -1   2  15        324.13        299.32        10.32 o
   0   2  15         13.41          9.50         4.37 o
   1   2  15        160.53        125.54        11.16 o
   2   2  15        879.31        794.70        22.04 o
   3   2  15        123.69        129.52        17.39 o
   4   2  15        246.24        234.73        16.88 o
   5   2  15       1741.16       1864.34        24.56 o
   6   2  15         10.41         18.45        10.20 o
   7   2  15        413.87        414.48        16.64 o
   8   2  15         59.94         49.93        12.34 o
   9   2  15         51.75         45.28        14.44 o
  10   2  15         60.11         36.04        14.10 o
 -13   3  15        139.04        133.71        22.30 o
 -12   3  15        241.08        229.73        17.12 o
 -11   3  15         44.31         26.18         9.61 o
 -10   3  15        468.00        489.32        16.46 o
  -9   3  15         49.01         40.55         7.35 o
  -8   3  15       1117.97       1193.49        16.37 o
  -7   3  15         12.54          7.93         6.52 o
  -6   3  15        785.95        780.03        18.29 o
  -5   3  15         29.66         25.91         5.39 o
  -4   3  15        259.72        237.35         8.59 o
  -3   3  15        133.05        126.43         6.37 o
  -2   3  15        188.61        171.89         7.65 o
  -1   3  15          7.80          6.61         4.37 o
   0   3  15       3543.06       3767.06        30.23 o
   1   3  15          1.10          5.93         4.19 o
   2   3  15        211.83        202.70        12.90 o
   3   3  15          2.07          9.67         9.10 o
   4   3  15          5.64          5.23         9.96 o
   5   3  15         43.58         35.44         8.54 o
   6   3  15        342.13        331.65        14.47 o
   7   3  15        155.07        146.20        17.61 o
   8   3  15          4.26         14.19        10.22 o
   9   3  15         84.91         69.52        13.75 o
  10   3  15        906.73       1026.82        34.83 o
 -13   4  15        444.65        448.62        24.25 o
 -12   4  15          0.03          4.29        10.41 o
 -11   4  15        365.30        363.43        17.60 o
 -10   4  15        117.80        104.69        11.59 o
  -9   4  15        700.46        749.71        18.03 o
  -8   4  15         15.65         19.45         6.33 o
  -7   4  15         95.85         75.52         8.98 o
  -6   4  15         64.35         58.11         8.36 o
  -5   4  15        850.12        848.25        16.17 o
  -4   4  15          2.79          3.80         4.35 o
  -3   4  15        175.37        166.00         8.98 o
  -2   4  15        371.99        358.20        11.58 o
  -1   4  15        956.73       1006.34        13.21 o
   0   4  15        864.70        892.00        12.60 o
   1   4  15          8.39          9.98         4.30 o
   2   4  15        184.23        157.42         8.24 o
   3   4  15        312.30        321.94        14.28 o
   4   4  15          3.93         11.33         8.11 o
   5   4  15         22.72         13.60         8.58 o
   6   4  15         67.64         60.96        12.11 o
   7   4  15         25.44         20.83        11.46 o
   8   4  15        264.00        286.60        19.24 o
   9   4  15        163.42        160.09        17.47 o
  10   4  15          6.02          5.45        17.18 o
 -13   5  15         72.13         39.98        17.99 o
 -12   5  15         83.21         76.59        16.34 o
 -11   5  15         13.88          8.09         9.05 o
 -10   5  15         17.52         13.39         8.96 o
  -9   5  15         12.36         10.56         8.09 o
  -8   5  15       1306.94       1400.17        28.76 o
  -7   5  15          0.21          6.04         7.41 o
  -6   5  15        624.85        597.55        17.19 o
  -5   5  15        287.57        290.40        12.22 o
  -4   5  15        578.38        589.96        12.53 o
  -3   5  15        717.55        724.37        24.79 o
  -2   5  15         18.87         11.08         4.45 o
  -1   5  15        243.21        212.25        10.88 o
   0   5  15       3113.78       3369.24        30.33 o
   1   5  15       1328.66       1424.90        25.77 o
   2   5  15        467.30        484.78        21.53 o
   3   5  15        306.91        301.10        13.53 o
   4   5  15        738.25        818.55        21.65 o
   5   5  15          3.24         10.10         8.47 o
   6   5  15        175.21        184.39        17.88 o
   7   5  15        161.22        139.43        14.92 o
   8   5  15        166.25        150.65        16.60 o
   9   5  15         28.67         16.93        18.61 o
  10   5  15        174.79        176.58        33.17 o
 -12   6  15          1.24          4.89        11.65 o
 -11   6  15        123.07        128.51        14.93 o
 -10   6  15         11.00         12.83         9.14 o
  -9   6  15         22.09         24.55         9.65 o
  -8   6  15        208.45        186.32        13.82 o
  -7   6  15        105.92        114.29         9.72 o
  -6   6  15        294.67        285.74        12.90 o
  -5   6  15       1901.71       2158.04        32.55 o
  -4   6  15        447.12        451.84        11.55 o
  -3   6  15         79.86         79.02         8.27 o
  -2   6  15        182.15        172.04         7.52 o
  -1   6  15         28.28         20.84         5.81 o
   0   6  15        329.79        292.20        18.62 o
   1   6  15        299.13        293.56        17.47 o
   2   6  15        101.98         92.92         9.13 o
   3   6  15       1367.30       1461.46        19.93 o
   4   6  15         14.11         20.14         8.11 o
   5   6  15        393.51        408.40        16.16 o
   6   6  15          1.10          6.78         8.47 o
   7   6  15         36.32         42.75        20.89 o
   8   6  15         18.72         22.44        13.25 o
   9   6  15         30.74         30.51        23.14 o
 -12   7  15         55.81         47.89        18.88 o
 -11   7  15          0.51         -1.44        13.06 o
 -10   7  15         96.99         98.85        16.51 o
  -9   7  15         74.21         60.88        12.47 o
  -8   7  15        313.75        317.77        17.08 o
  -7   7  15        108.92         87.69        13.27 o
  -6   7  15       2660.09       3010.36        55.84 o
  -5   7  15        101.06         70.79        12.38 o
  -4   7  15        410.85        422.57        12.99 o
  -3   7  15        167.23        153.63         8.39 o
  -2   7  15         22.69         11.38         5.55 o
  -1   7  15        215.99        228.90         9.87 o
   0   7  15        232.12        232.37        13.03 o
   1   7  15        511.95        473.87        15.01 o
   2   7  15       4114.91       4601.08        35.51 o
   3   7  15        107.90         96.78        11.09 o
   4   7  15        488.19        563.45        15.51 o
   5   7  15         48.78         35.97         8.48 o
   6   7  15        154.24        138.15        13.15 o
   7   7  15         44.57         28.48        12.69 o
   8   7  15         89.78         70.32        15.45 o
   9   7  15          9.79         22.27        21.85 o
 -11   8  15        898.37       1021.39        28.30 o
 -10   8  15         15.91         10.97        14.14 o
  -9   8  15         87.84         85.05        15.97 o
  -8   8  15        248.22        238.83        20.50 o
  -7   8  15        129.65        111.10        16.54 o
  -6   8  15        698.06        723.35        19.86 o
  -5   8  15         56.68         50.27         9.81 o
  -4   8  15        380.98        343.83        13.03 o
  -3   8  15       2186.62       2402.32        27.10 o
  -2   8  15        653.69        686.02        14.94 o
  -1   8  15         13.56         13.94         6.31 o
   0   8  15          0.07          6.76         9.17 o
   1   8  15        185.34        170.33        16.12 o
   2   8  15         21.79          9.66         8.44 o
   3   8  15          5.45          6.84         8.07 o
   4   8  15         58.31         34.96        13.57 o
   5   8  15        631.71        686.28        15.75 o
   6   8  15         26.52         17.28        11.56 o
   7   8  15         66.19         56.91        16.01 o
   8   8  15         23.09         34.34        19.30 o
 -11   9  15          6.69         11.80        16.03 o
 -10   9  15        622.09        661.63        30.04 o
  -9   9  15          6.00         14.58        13.71 o
  -8   9  15          3.43          4.57        10.64 o
  -7   9  15        349.17        342.20        18.56 o
  -6   9  15          0.26          8.14        10.61 o
  -5   9  15        164.77        152.51        14.13 o
  -4   9  15        467.02        526.53        16.32 o
  -3   9  15        204.51        193.10        11.17 o
  -2   9  15        929.85        982.26        16.74 o
  -1   9  15        214.74        192.15        12.65 o
   0   9  15         79.49         70.27        10.51 o
   1   9  15         82.13         53.34         9.49 o
   2   9  15        141.34        145.58        13.90 o
   3   9  15          4.49          2.06        13.19 o
   4   9  15          6.52         11.34        13.12 o
   5   9  15         67.29         85.83        12.16 o
   6   9  15         41.81         33.88        12.50 o
   7   9  15         13.05         34.37        27.82 o
   8   9  15        191.79        202.57        36.79 o
 -10  10  15        175.01        133.31        22.08 o
  -9  10  15        292.34        308.40        25.78 o
  -8  10  15        102.29         93.76        19.56 o
  -7  10  15         83.79         63.81        15.18 o
  -6  10  15        140.02        126.11        14.08 o
  -5  10  15        358.20        365.77        16.14 o
  -4  10  15         12.30          7.74         7.12 o
  -3  10  15        314.77        333.38        14.67 o
  -2  10  15        412.09        447.84        22.56 o
  -1  10  15        568.57        603.51        23.56 o
   0  10  15        132.79        102.25        18.66 o
   1  10  15        337.82        326.79        15.79 o
   2  10  15         30.17         18.58        11.43 o
   3  10  15        178.63        157.35        19.53 o
   4  10  15        127.98        112.56        14.18 o
   5  10  15        438.02        479.98        24.09 o
   6  10  15         92.30         86.27        14.94 o
   7  10  15         59.44         59.08        26.46 o
  -9  11  15          5.01          7.38        15.48 o
  -8  11  15          0.02          8.21        14.05 o
  -7  11  15        448.03        462.06        26.99 o
  -6  11  15         67.29         66.42        14.94 o
  -5  11  15        324.29        297.35        19.41 o
  -4  11  15        166.85        165.85        13.98 o
  -3  11  15          1.95          9.67         8.05 o
  -2  11  15          2.30          0.60        10.96 o
  -1  11  15        219.09        180.55        18.99 o
   0  11  15          0.15         10.77        12.25 o
   1  11  15        117.85        102.07        19.18 o
   2  11  15         35.98         50.62        16.70 o
   3  11  15         23.72         21.37        14.73 o
   4  11  15        244.06        279.94        21.02 o
   5  11  15         13.23         46.90        20.49 o
   6  11  15         13.65         10.42        15.21 o
  -8  12  15         28.00         22.38        19.35 o
  -7  12  15        304.05        314.20        22.40 o
  -6  12  15        131.41         92.25        15.17 o
  -5  12  15        100.04         87.08        15.21 o
  -4  12  15        250.55        216.63        15.09 o
  -3  12  15        969.19       1077.13        28.29 o
  -2  12  15        189.11        201.08        22.50 o
  -1  12  15        271.27        256.03        23.76 o
   0  12  15        465.66        479.46        26.13 o
   1  12  15       1065.61       1159.95        72.72 o
   2  12  15        217.50        197.30        22.57 o
   3  12  15         89.01         97.90        23.75 o
   4  12  15         63.35         45.14        17.17 o
   5  12  15        749.76        920.67        49.17 o
  -7  13  15          9.38         11.93        14.94 o
  -6  13  15        816.42        921.70        25.66 o
  -5  13  15        146.33        150.20        19.81 o
  -4  13  15        112.70         86.17        19.75 o
  -3  13  15        139.56        149.71        18.26 o
  -2  13  15         86.06         87.89        21.37 o
  -1  13  15         71.27         47.42        16.04 o
   0  13  15          6.32          9.27        16.65 o
   1  13  15         26.61         25.23        14.95 o
   2  13  15        501.62        609.51        33.31 o
   3  13  15         47.22         52.88        22.10 o
   4  13  15         76.60         63.52        24.75 o
  -5  14  15        379.02        404.78        29.38 o
  -4  14  15        125.90        120.12        23.06 o
  -3  14  15         28.21         11.91        12.29 o
  -2  14  15          0.08         10.85        16.12 o
  -1  14  15         74.09         75.09        21.36 o
   0  14  15         94.47         71.80        24.72 o
   1  14  15         98.11         57.39        22.61 o
   2  14  15         12.38          7.21        20.77 o
 -12   0  16         27.61         37.38        19.86 o
 -10   0  16         33.88         29.65        13.30 o
  -8   0  16        431.84        480.00        15.57 o
  -6   0  16        135.96         94.34        13.10 o
  -4   0  16       2294.07       2490.47        34.49 o
  -2   0  16       1104.83       1187.83        20.97 o
   0   0  16        337.18        302.76        20.14 o
   2   0  16        171.52        149.94        22.18 o
   4   0  16       3057.88       3509.87        44.69 o
   6   0  16       1418.28       1572.45        63.03 o
   8   0  16         14.64         24.73        19.07 o
  10   0  16        207.50        196.44        30.48 o
 -13   1  16        106.29        100.19        14.55 o
 -12   1  16        279.38        305.88        17.00 o
 -11   1  16         29.37         21.87        10.22 o
 -10   1  16         35.76         23.51         7.37 o
  -9   1  16        172.81        159.90         9.65 o
  -8   1  16         99.49         91.54        10.57 o
  -7   1  16        196.40        185.95         8.25 o
  -6   1  16         44.43         48.66         6.29 o
  -5   1  16          3.97          9.87         4.09 o
  -4   1  16       1893.05       1867.45        22.94 o
  -3   1  16        651.62        670.11         8.46 o
  -2   1  16        649.08        640.36         9.61 o
  -1   1  16        541.92        530.21        12.45 o
   0   1  16        835.71        799.66        26.39 o
   1   1  16          1.94         10.36         9.11 o
   2   1  16        704.83        725.17        22.26 o
   3   1  16         85.97         91.67        10.75 o
   4   1  16        234.99        176.16        17.92 o
   5   1  16        406.46        395.82        14.79 o
   6   1  16       1118.40       1188.41        27.57 o
   7   1  16        316.46        332.97        18.93 o
   8   1  16         54.81         48.68        16.14 o
   9   1  16         13.49         23.78        19.86 o
  10   1  16         59.80         50.25        16.76 o
 -13   2  16         62.73         70.94        20.75 o
 -12   2  16         74.95         90.36        16.70 o
 -11   2  16        168.73        166.90        13.23 o
 -10   2  16        518.47        512.48        14.72 o
  -9   2  16        131.53        104.22        10.23 o
  -8   2  16        712.36        737.49        14.20 o
  -7   2  16         19.96         14.60         7.46 o
  -6   2  16        976.03       1024.17        20.74 o
  -5   2  16          0.79          4.43         5.08 o
  -4   2  16          3.39          5.71         3.41 o
  -3   2  16         36.51         29.99         4.83 o
  -2   2  16        652.72        622.96        10.25 o
  -1   2  16       1099.34       1113.28        15.68 o
   0   2  16          9.45          9.90         5.43 o
   1   2  16        129.42         93.68        13.47 o
   2   2  16        365.24        332.05        17.83 o
   3   2  16        100.04         79.85        11.98 o
   4   2  16          1.17         11.69         7.24 o
   5   2  16        284.33        266.45        17.98 o
   6   2  16         80.39         84.43        13.27 o
   7   2  16          0.34         10.37         9.94 o
   8   2  16         33.17         47.57        14.67 o
   9   2  16          0.88         20.35        18.12 o
  10   2  16        123.02         86.25        20.44 o
 -13   3  16        458.39        472.63        21.56 o
 -12   3  16          2.60         11.32        11.41 o
 -11   3  16        679.46        778.10        20.16 o
 -10   3  16         16.54         12.01         7.85 o
  -9   3  16        237.05        219.57        11.33 o
  -8   3  16        140.20        137.11         9.56 o
  -7   3  16       2324.99       2560.73        24.93 o
  -6   3  16          3.00          9.51         5.39 o
  -5   3  16        263.35        257.67        10.06 o
  -4   3  16         90.06         83.25         6.20 o
  -3   3  16        640.38        636.10        11.83 o
  -2   3  16        308.12        286.87         9.52 o
  -1   3  16          0.05          6.48         4.78 o
   0   3  16         38.72         38.92         6.45 o
   1   3  16        507.85        487.66        19.68 o
   2   3  16         35.87         23.43         8.89 o
   3   3  16         76.86         46.82         8.83 o
   4   3  16         26.53         12.51         7.43 o
   5   3  16         41.06         19.60         8.54 o
   6   3  16         17.27         23.20        11.26 o
   7   3  16        368.38        356.93        18.04 o
   8   3  16          0.74          7.56         9.86 o
   9   3  16         49.99         27.37        15.48 o
 -13   4  16         24.68         23.47        15.30 o
 -12   4  16         95.92         72.01        14.49 o
 -11   4  16         22.77         29.77        12.49 o
 -10   4  16        825.82        905.68        26.97 o
  -9   4  16       1186.29       1254.33        21.38 o
  -8   4  16        275.13        266.08        13.34 o
  -7   4  16        111.00         85.04         9.45 o
  -6   4  16       1470.99       1597.82        23.89 o
  -5   4  16        179.60        189.02        11.69 o
  -4   4  16        284.35        259.58         8.45 o
  -3   4  16         18.96         17.93         5.14 o
  -2   4  16        174.76        178.38         9.70 o
  -1   4  16       2223.25       2273.28        17.39 o
   0   4  16         87.42         67.35         6.80 o
   1   4  16          3.55          5.82         4.32 o
   2   4  16          0.01          7.10         8.67 o
   3   4  16        224.66        200.46        16.74 o
   4   4  16          4.10          8.00         9.83 o
   5   4  16         75.21         64.05        10.82 o
   6   4  16         10.45         12.35         9.67 o
   7   4  16        171.31        147.88        13.58 o
   8   4  16          0.09          5.05        15.12 o
   9   4  16         74.36         81.65        18.33 o
 -12   5  16         52.31         34.94        13.78 o
 -11   5  16          1.77          3.94        10.76 o
 -10   5  16         58.31         50.00        12.80 o
  -9   5  16        551.55        534.89        18.98 o
  -8   5  16        130.76        142.58        12.96 o
  -7   5  16        243.46        242.42        13.15 o
  -6   5  16        241.69        238.36        11.10 o
  -5   5  16          4.13          0.19         7.08 o
  -4   5  16         41.76         28.46         6.56 o
  -3   5  16         38.00         33.09         6.22 o
  -2   5  16       1555.98       1653.71        19.25 o
  -1   5  16       1881.65       2048.28        33.08 o
   0   5  16         33.09         23.53         6.05 o
   1   5  16        621.40        600.32        16.96 o
   2   5  16       1161.14       1255.22        19.65 o
   3   5  16         61.58         46.07        10.41 o
   4   5  16        263.96        284.93        14.79 o
   5   5  16        118.55        115.02        15.05 o
   6   5  16         63.61         58.29        12.48 o
   7   5  16       1128.79       1237.93        26.62 o
   8   5  16         77.27         65.90        12.90 o
   9   5  16          0.39         12.95        14.33 o
 -12   6  16         14.54         13.08        11.60 o
 -11   6  16        115.13        114.24        14.98 o
 -10   6  16        156.25        163.63        14.20 o
  -9   6  16        621.86        652.57        21.70 o
  -8   6  16         70.29         58.50        11.94 o
  -7   6  16        480.94        506.24        22.06 o
  -6   6  16        144.23        143.76        11.61 o
  -5   6  16        155.99        155.72        16.34 o
  -4   6  16        774.37        808.21        17.06 o
  -3   6  16        224.29        225.72        14.14 o
  -2   6  16        174.43        192.28         9.37 o
  -1   6  16         38.60         20.73         7.03 o
   0   6  16        211.71        184.24         9.40 o
   1   6  16        852.52        857.69        17.22 o
   2   6  16         18.66         13.12         7.44 o
   3   6  16         15.56         21.35         8.26 o
   4   6  16        914.05        960.07        28.67 o
   5   6  16        101.77        110.00        14.02 o
   6   6  16        113.20         88.50        12.36 o
   7   6  16        112.14        107.32        16.18 o
   8   6  16        126.66        134.98        16.75 o
   9   6  16        214.25        195.87        22.17 o
 -12   7  16        183.77        185.63        31.01 o
 -11   7  16         22.57         31.61        16.48 o
 -10   7  16         17.38         38.52        18.37 o
  -9   7  16        154.49        139.75        20.08 o
  -8   7  16        115.35        100.71        13.91 o
  -7   7  16         12.45         16.36        10.48 o
  -6   7  16        114.17        107.94        15.84 o
  -5   7  16        629.61        594.00        20.48 o
  -4   7  16        676.63        727.40        17.19 o
  -3   7  16       1772.43       1829.74        18.77 o
  -2   7  16        247.19        209.62        11.27 o
  -1   7  16         22.19         25.21         7.28 o
   0   7  16         18.75         16.41         9.61 o
   1   7  16        193.83        201.53        15.21 o
   2   7  16        686.10        781.10        18.25 o
   3   7  16        636.40        682.88        15.94 o
   4   7  16         47.20         41.24        12.07 o
   5   7  16       1207.12       1345.64        31.17 o
   6   7  16          2.14         12.75        10.16 o
   7   7  16          1.81         17.81        12.32 o
   8   7  16        170.98        149.14        16.17 o
 -11   8  16         96.16         85.92        17.80 o
 -10   8  16        700.07        836.95        25.96 o
  -9   8  16         20.31         32.89        15.12 o
  -8   8  16          4.67         13.67        12.86 o
  -7   8  16        256.97        272.66        20.60 o
  -6   8  16        623.52        650.38        19.06 o
  -5   8  16        540.85        527.39        17.25 o
  -4   8  16         72.56         59.19         8.82 o
  -3   8  16        669.41        740.66        15.60 o
  -2   8  16       1465.14       1523.24        17.61 o
  -1   8  16         96.26         76.81        11.87 o
   0   8  16        282.16        276.53        13.80 o
   1   8  16        514.39        521.99        16.32 o
   2   8  16        766.04        807.66        26.72 o
   3   8  16         20.22         24.77        10.02 o
   4   8  16         28.92         27.06        10.40 o
   5   8  16        176.22        155.79        15.49 o
   6   8  16        659.82        694.26        23.36 o
   7   8  16        257.70        274.16        21.52 o
   8   8  16         10.01         18.84        19.46 o
 -10   9  16          0.33         12.92        17.25 o
  -9   9  16       1074.45       1256.86        40.73 o
  -8   9  16          4.14         10.42        12.20 o
  -7   9  16         94.94         92.48        19.12 o
  -6   9  16        411.04        394.74        17.37 o
  -5   9  16         57.19         55.88        13.22 o
  -4   9  16        167.40        166.71        10.94 o
  -3   9  16          1.68          8.30         7.79 o
  -2   9  16          3.65          2.87         7.69 o
  -1   9  16        232.52        225.49        26.81 o
   0   9  16         12.06         11.15        11.09 o
   1   9  16         39.96         41.37        12.54 o
   2   9  16        152.65        127.60        12.31 o
   3   9  16         47.82         49.75        15.41 o
   4   9  16         63.89         61.12        12.15 o
   5   9  16        269.70        281.59        23.01 o
   6   9  16         77.06         83.48        17.68 o
   7   9  16          3.46         19.59        26.79 o
 -10  10  16         60.81         48.40        18.93 o
  -9  10  16         83.68         85.14        17.79 o
  -8  10  16        768.61        838.36        28.20 o
  -7  10  16        290.54        272.29        17.97 o
  -6  10  16        999.11        981.05        32.44 o
  -5  10  16         27.65         17.67        10.43 o
  -4  10  16        574.30        593.00        16.70 o
  -3  10  16         55.23         51.55        10.77 o
  -2  10  16         17.52         23.46        13.60 o
  -1  10  16         41.65         29.83        13.10 o
   0  10  16         68.45         65.16        17.63 o
   1  10  16         76.55         43.07        16.18 o
   2  10  16        618.13        638.82        19.75 o
   3  10  16          0.00          3.87        11.89 o
   4  10  16        696.56        765.97        29.27 o
   5  10  16        111.58        107.39        15.30 o
   6  10  16        106.80         71.55        18.80 o
  -9  11  16        121.62        104.37        17.32 o
  -8  11  16         64.79         67.00        14.53 o
  -7  11  16        141.11        127.81        15.27 o
  -6  11  16         12.18         18.45        12.91 o
  -5  11  16         59.35         41.54        13.47 o
  -4  11  16         42.39         39.40        10.38 o
  -3  11  16         91.30         98.47        18.85 o
  -2  11  16         59.01         30.86        12.67 o
  -1  11  16         46.21         40.66        18.87 o
   0  11  16        737.52        824.02        27.57 o
   1  11  16         25.99         25.05        13.93 o
   2  11  16        301.04        295.25        23.87 o
   3  11  16          0.23         11.36        14.60 o
   4  11  16        357.73        367.70        24.39 o
   5  11  16        215.22        200.21        26.87 o
   6  11  16          0.06         24.08        19.23 o
  -8  12  16         16.47         21.64        20.09 o
  -7  12  16         13.18         14.39        18.50 o
  -6  12  16        565.21        584.10        23.88 o
  -5  12  16         16.49         19.02        15.85 o
  -4  12  16         84.86         68.46        13.82 o
  -3  12  16        537.19        521.48        30.72 o
  -2  12  16        191.01        171.99        23.49 o
  -1  12  16          0.02          5.91        13.71 o
   0  12  16         36.60         19.13        17.31 o
   1  12  16        739.05        894.65        31.79 o
   2  12  16        610.39        649.17        36.37 o
   3  12  16        221.62        190.71        19.96 o
   4  12  16          0.03          6.19        15.70 o
   5  12  16          3.93          4.13        15.43 o
  -6  13  16         53.34         42.91        20.42 o
  -5  13  16        422.68        431.22        23.36 o
  -4  13  16         41.11         32.87        18.58 o
  -3  13  16        454.58        533.44        37.89 o
  -2  13  16          4.54         15.14        19.33 o
  -1  13  16        117.58        104.23        20.54 o
   0  13  16         21.33         11.90        17.36 o
   1  13  16         99.66         73.11        24.91 o
   2  13  16          1.86         26.10        20.25 o
   3  13  16        142.49        127.89        27.98 o
  -4  14  16        312.29        315.74        27.81 o
  -3  14  16        269.25        280.95        31.42 o
  -2  14  16        663.95        667.65        32.16 o
  -1  14  16         36.84         29.87        19.64 o
   0  14  16          7.50         14.01        18.24 o
   1  14  16        182.35        155.00        34.66 o
 -13   0  17        314.75        314.94        22.65 o
 -11   0  17          7.20          8.08        12.47 o
  -9   0  17        349.38        341.82        19.81 o
  -7   0  17        189.98        148.75        12.80 o
  -5   0  17         31.36         17.82         6.91 o
  -3   0  17       3012.33       3224.64        24.20 o
  -1   0  17       2117.93       2192.79        60.52 o
   1   0  17       1510.11       1450.74        40.64 o
   3   0  17          5.04         10.34        10.48 o
   5   0  17        511.04        515.97        74.43 o
   7   0  17        403.20        431.09        28.18 o
   9   0  17        164.93        139.72        20.86 o
 -13   1  17        106.10         92.53        16.08 o
 -12   1  17          0.01          9.19        10.04 o
 -11   1  17        876.82       1019.89        27.25 o
 -10   1  17         21.56         24.13         7.71 o
  -9   1  17        998.95       1074.81        24.11 o
  -8   1  17        173.05        154.66         8.83 o
  -7   1  17        142.66        117.03         7.36 o
  -6   1  17         64.18         61.03         7.20 o
  -5   1  17         59.83         75.50         7.81 o
  -4   1  17        497.78        509.51        10.20 o
  -3   1  17        278.44        238.53         9.87 o
  -2   1  17        447.15        436.64         8.65 o
  -1   1  17       1169.06       1147.70        18.51 o
   0   1  17        226.45        243.22        16.85 o
   1   1  17        168.00        158.32        15.95 o
   2   1  17         59.88         44.26         9.39 o
   3   1  17       1569.20       1675.09        23.71 o
   4   1  17         24.99         29.73         9.68 o
   5   1  17        103.60        110.21        11.61 o
   6   1  17         84.83         72.64        10.19 o
   7   1  17        188.69        193.06        16.44 o
   8   1  17         81.44         63.99        15.28 o
   9   1  17        711.36        775.41        26.09 o
 -13   2  17         58.73         67.68        18.32 o
 -12   2  17        556.04        605.86        24.80 o
 -11   2  17         13.36         20.40         9.71 o
 -10   2  17          6.39          6.18         7.18 o
  -9   2  17         85.70         60.45         9.29 o
  -8   2  17        666.39        718.86        14.33 o
  -7   2  17        675.19        728.03        14.31 o
  -6   2  17        199.33        164.08         9.41 o
  -5   2  17         17.61         14.92         4.79 o
  -4   2  17         34.94         28.49         5.26 o
  -3   2  17          1.90          7.64         4.62 o
  -2   2  17       1242.68       1338.13        16.20 o
  -1   2  17         10.85         19.35         8.30 o
   0   2  17        957.99        999.51        21.99 o
   1   2  17        497.36        495.25        19.61 o
   2   2  17        349.33        333.79        15.01 o
   3   2  17          6.66         15.75         8.79 o
   4   2  17          2.59          8.17         7.93 o
   5   2  17         52.33         44.02        10.94 o
   6   2  17       1034.75       1052.19        30.84 o
   7   2  17         54.10         44.21        12.80 o
   8   2  17         53.08         50.38        15.44 o
   9   2  17         82.42         93.87        19.79 o
 -12   3  17         11.56          9.63        11.99 o
 -11   3  17          0.03         19.33        11.70 o
 -10   3  17        117.61        135.08        15.82 o
  -9   3  17          0.29          7.07         7.61 o
  -8   3  17        500.58        561.53        13.77 o
  -7   3  17        623.58        639.63        15.56 o
  -6   3  17       1923.49       2032.20        25.35 o
  -5   3  17        145.18        158.54        10.07 o
  -4   3  17        314.13        298.86        12.07 o
  -3   3  17         95.72         72.82         8.12 o
  -2   3  17          3.05          4.32         5.14 o
  -1   3  17         16.46         14.17         5.19 o
   0   3  17        263.19        237.00        13.33 o
   1   3  17       1156.89       1227.46        22.19 o
   2   3  17        110.60         75.17        10.56 o
   3   3  17        518.40        505.29        18.35 o
   4   3  17         77.85         70.25         9.28 o
   5   3  17        160.21        126.42        13.17 o
   6   3  17         55.64         43.43        11.99 o
   7   3  17         35.31         23.93        10.38 o
   8   3  17          2.11         11.69        11.71 o
   9   3  17         50.91         33.51        15.73 o
 -12   4  17        621.09        683.76        22.84 o
 -11   4  17         94.08         93.39        14.22 o
 -10   4  17        112.01        118.38        13.83 o
  -9   4  17        640.32        636.48        20.89 o
  -8   4  17       1373.11       1507.35        22.02 o
  -7   4  17        127.21        120.13         9.40 o
  -6   4  17         35.51         34.97         7.44 o
  -5   4  17        339.03        353.26        15.20 o
  -4   4  17        199.41        208.45        10.48 o
  -3   4  17        242.46        228.38        13.48 o
  -2   4  17       1785.04       1978.80        18.74 o
  -1   4  17        813.85        835.91        23.30 o
   0   4  17       1340.73       1420.32        16.02 o
   1   4  17        157.45        131.43        11.27 o
   2   4  17        196.06        153.58        13.61 o
   3   4  17         78.51         83.82        15.30 o
   4   4  17         14.30          9.20         9.69 o
   5   4  17         12.64         13.76        10.39 o
   6   4  17       1038.41       1160.42        28.87 o
   7   4  17         41.79         27.79        13.06 o
   8   4  17         71.01         44.24        15.13 o
   9   4  17         75.02         82.42        23.65 o
 -12   5  17         36.52         21.14        14.52 o
 -11   5  17        373.77        374.44        25.84 o
 -10   5  17        296.09        280.27        18.58 o
  -9   5  17         49.85         36.09         9.91 o
  -8   5  17        302.33        293.10        14.10 o
  -7   5  17        149.01        151.17        12.36 o
  -6   5  17         15.97         16.09         8.08 o
  -5   5  17         39.84         33.00         8.61 o
  -4   5  17         27.88         20.11         6.75 o
  -3   5  17         65.87         70.53         7.91 o
  -2   5  17        923.89        954.98        15.11 o
  -1   5  17         26.17         22.27         6.02 o
   0   5  17       1015.26       1041.33        13.43 o
   1   5  17       1058.53       1106.96        18.94 o
   2   5  17         21.31         19.59         8.59 o
   3   5  17        268.54        291.54        20.40 o
   4   5  17         43.29         33.56        10.59 o
   5   5  17        538.76        547.42        18.69 o
   6   5  17        184.24        173.37        19.83 o
   7   5  17         11.00         19.47        12.65 o
   8   5  17        384.02        377.18        43.77 o
 -12   6  17        134.06        100.66        21.05 o
 -11   6  17         29.80         14.45        17.61 o
 -10   6  17        462.07        517.93        25.46 o
  -9   6  17          0.03         -3.28        13.09 o
  -8   6  17        476.50        479.22        19.39 o
  -7   6  17         37.06         30.71        12.85 o
  -6   6  17         61.13         48.84        11.78 o
  -5   6  17         67.05         60.42         9.33 o
  -4   6  17        722.96        765.09        17.59 o
  -3   6  17       1210.67       1324.08        17.37 o
  -2   6  17       1080.77       1158.48        18.41 o
  -1   6  17        123.68        107.04         9.96 o
   0   6  17        418.13        412.15        14.87 o
   1   6  17        209.74        166.21        11.56 o
   2   6  17        758.07        772.66        21.18 o
   3   6  17        108.81        104.58        15.66 o
   4   6  17        851.76        939.42        20.76 o
   5   6  17        160.42        158.89        19.45 o
   6   6  17        124.20        113.13        15.06 o
   7   6  17         21.73         18.20        13.16 o
   8   6  17        168.27        160.44        18.45 o
 -11   7  17        235.16        220.89        22.17 o
 -10   7  17         26.01         21.60        15.42 o
  -9   7  17         21.94         29.28        16.05 o
  -8   7  17         19.90          6.88        13.20 o
  -7   7  17        356.57        358.89        17.58 o
  -6   7  17          0.03         13.23         8.90 o
  -5   7  17        257.54        236.65        18.10 o
  -4   7  17        622.92        637.11        17.19 o
  -3   7  17        423.41        405.43        11.00 o
  -2   7  17       1146.64       1222.97        24.75 o
  -1   7  17         62.33         45.24         7.35 o
   0   7  17        444.80        462.83        16.23 o
   1   7  17         11.48         23.61         9.26 o
   2   7  17        161.20        151.87        13.13 o
   3   7  17        733.16        820.18        23.50 o
   4   7  17          2.92         13.18        13.35 o
   5   7  17        160.00        142.86        15.28 o
   6   7  17        312.00        335.04        19.57 o
   7   7  17          4.12         10.31        12.63 o
   8   7  17         37.79         37.65        17.21 o
 -11   8  17          6.81          8.72        14.69 o
 -10   8  17        944.16       1084.42        28.64 o
  -9   8  17        152.83        128.77        21.16 o
  -8   8  17          2.77         13.38        11.38 o
  -7   8  17         27.82         37.10        12.91 o
  -6   8  17        190.63        154.96        16.41 o
  -5   8  17         29.27         14.86         8.48 o
  -4   8  17         15.81          7.59         9.80 o
  -3   8  17         40.14         38.48         8.97 o
  -2   8  17       1105.17       1179.08        16.82 o
  -1   8  17        468.78        479.81        16.58 o
   0   8  17         12.19         10.27         8.55 o
   1   8  17        476.39        449.86        16.64 o
   2   8  17        334.38        334.71        17.33 o
   3   8  17          0.10         13.77         9.41 o
   4   8  17        699.27        729.67        27.19 o
   5   8  17          1.93         11.55        11.22 o
   6   8  17          0.30          1.27        14.65 o
   7   8  17        240.10        220.70        18.90 o
 -10   9  17        154.76        158.79        21.20 o
  -9   9  17          9.20         18.56        15.16 o
  -8   9  17        359.62        309.89        22.88 o
  -7   9  17        614.90        679.29        21.67 o
  -6   9  17        109.11        104.34        13.99 o
  -5   9  17        809.44        881.68        21.44 o
  -4   9  17          0.02          7.53        12.03 o
  -3   9  17         99.52         95.11        12.00 o
  -2   9  17          0.31          9.36        11.22 o
  -1   9  17         33.17         24.90        13.43 o
   0   9  17          3.39         12.28        12.66 o
   1   9  17        733.50        788.29        19.10 o
   2   9  17         21.07         24.12        11.42 o
   3   9  17        427.87        421.35        24.96 o
   4   9  17         41.47          9.80        17.32 o
   5   9  17          0.05         16.87        15.11 o
   6   9  17         15.33         13.48        18.84 o
   7   9  17         16.98         22.83        18.07 o
  -9  10  17        396.21        406.45        28.60 o
  -8  10  17         58.14         27.63        18.44 o
  -7  10  17        990.24       1084.34        25.65 o
  -6  10  17         88.31        106.30        17.05 o
  -5  10  17        564.30        584.48        20.57 o
  -4  10  17          5.37          6.37         9.81 o
  -3  10  17          6.56         16.24         8.77 o
  -2  10  17        103.19        101.55        20.24 o
  -1  10  17        160.40        156.19        22.08 o
   0  10  17          1.55         15.23        15.62 o
   1  10  17         13.69         18.36        14.63 o
   2  10  17         15.69          5.79        14.82 o
   3  10  17          0.01         17.21        11.56 o
   4  10  17        235.55        276.38        21.73 o
   5  10  17        189.70        177.76        22.56 o
   6  10  17          0.69         25.03        19.20 o
  -8  11  17        230.67        239.91        20.73 o
  -7  11  17        625.50        669.84        24.19 o
  -6  11  17        100.81         86.35        14.31 o
  -5  11  17          3.73         13.06        15.38 o
  -4  11  17        143.43        120.95        13.77 o
  -3  11  17        559.95        603.09        25.53 o
  -2  11  17         31.57         30.64        16.05 o
  -1  11  17          3.41         11.77        15.90 o
   0  11  17        197.50        186.12        26.89 o
   1  11  17       1491.27       1694.03        36.21 o
   2  11  17         87.91         84.08        19.50 o
   3  11  17        156.70        148.89        19.80 o
   4  11  17          0.28         15.68        12.07 o
   5  11  17        407.01        489.29        29.35 o
  -7  12  17          0.85         18.14        15.64 o
  -6  12  17         58.30         40.79        18.56 o
  -5  12  17        209.15        204.70        26.35 o
  -4  12  17         36.11         14.01        18.39 o
  -3  12  17        139.85        125.77        19.87 o
  -2  12  17         41.55         24.46        18.98 o
  -1  12  17        111.99         86.10        19.22 o
   0  12  17         79.57         50.06        21.01 o
   1  12  17        126.47        151.73        25.04 o
   2  12  17        324.34        374.43        31.00 o
   3  12  17          0.22          7.06        15.04 o
   4  12  17        133.41        120.29        23.20 o
  -5  13  17         50.67         39.33        17.81 o
  -4  13  17        196.64        190.84        25.21 o
  -3  13  17         11.66          9.16        18.95 o
  -2  13  17        277.53        259.36        22.73 o
  -1  13  17          2.39         -7.01        15.68 o
   0  13  17        330.57        327.33        28.45 o
   1  13  17        128.26        109.32        25.71 o
   2  13  17        294.60        292.07        25.68 o
 -12   0  18         46.53         31.93        14.04 o
 -10   0  18         34.81         27.59        12.26 o
  -8   0  18          8.45         10.58         8.85 o
  -6   0  18       1454.18       1558.81        47.60 o
  -4   0  18         65.93         64.14        17.02 o
  -2   0  18        480.42        484.21        17.15 o
   0   0  18       1612.71       1679.40        42.10 o
   2   0  18        886.68        968.28        41.43 o
   4   0  18          0.32         14.72        22.52 o
   6   0  18          3.86         16.19        13.41 o
   8   0  18         45.09         51.86        21.64 o
 -12   1  18         13.19         16.94         9.82 o
 -11   1  18         12.20         22.17         8.61 o
 -10   1  18          3.82         12.25         7.71 o
  -9   1  18         96.34        101.08         9.52 o
  -8   1  18       1838.14       2023.79        39.82 o
  -7   1  18         88.02         74.94         7.78 o
  -6   1  18         29.13         27.41         6.04 o
  -5   1  18          1.42          8.01         5.13 o
  -4   1  18         71.11         90.65        11.76 o
  -3   1  18          0.03          3.03         4.72 o
  -2   1  18        253.82        244.16        11.64 o
  -1   1  18        810.15        849.31        17.31 o
   0   1  18        269.84        259.77        17.21 o
   1   1  18        891.20        901.61        26.36 o
   2   1  18         44.08         35.47         9.65 o
   3   1  18         39.40         46.16        16.92 o
   4   1  18        505.97        544.18        17.44 o
   5   1  18        217.97        187.94        18.39 o
   6   1  18       1151.42       1310.08        41.86 o
   7   1  18        123.09        112.93        15.03 o
   8   1  18        214.24        219.47        20.25 o
   9   1  18         96.11         84.89        20.38 o
 -12   2  18        130.95        132.28        13.44 o
 -11   2  18        453.82        477.30        20.96 o
 -10   2  18         30.82         21.37         8.89 o
  -9   2  18         18.01         23.62         7.12 o
  -8   2  18        556.25        612.73        21.67 o
  -7   2  18        869.50        921.77        17.62 o
  -6   2  18          9.93         10.12         5.56 o
  -5   2  18        338.26        359.20        11.14 o
  -4   2  18        859.05        894.07        17.08 o
  -3   2  18         37.34         33.49         6.43 o
  -2   2  18         21.89         23.09         7.97 o
  -1   2  18        125.89        130.62        11.11 o
   0   2  18        252.44        237.84        18.25 o
   1   2  18        137.10        125.11        18.00 o
   2   2  18         70.13         69.45        12.84 o
   3   2  18        253.15        268.29        13.09 o
   4   2  18        392.69        384.35        17.10 o
   5   2  18         28.41         13.44        12.97 o
   6   2  18         69.54         41.49        18.36 o
   7   2  18         29.98         31.62        12.29 o
   8   2  18        436.09        481.17        22.71 o
   9   2  18        172.58        167.91        20.82 o
 -12   3  18          3.17         22.20        12.60 o
 -11   3  18          1.63          7.18        12.70 o
 -10   3  18         49.07         42.09        13.09 o
  -9   3  18          2.05         10.85         8.10 o
  -8   3  18         56.02         41.02         9.52 o
  -7   3  18        641.46        648.91        20.53 o
  -6   3  18        203.90        208.72        10.50 o
  -5   3  18       1973.23       2136.55        25.91 o
  -4   3  18        211.72        227.06        12.33 o
  -3   3  18          3.58          6.21         5.25 o
  -2   3  18        277.78        276.05        10.24 o
  -1   3  18        217.25        207.57        15.08 o
   0   3  18        383.28        369.60        16.44 o
   1   3  18         20.78         13.27        11.26 o
   2   3  18         14.54          9.21         8.83 o
   3   3  18        195.37        165.12        21.13 o
   4   3  18         38.28         37.61        13.57 o
   5   3  18        679.20        729.06        20.72 o
   6   3  18         99.89        107.25        18.02 o
   7   3  18         15.83         21.61        12.50 o
   8   3  18         17.15         25.10        14.34 o
 -12   4  18        307.11        319.74        20.08 o
 -11   4  18        223.20        202.18        17.11 o
 -10   4  18         71.40         56.39        12.37 o
  -9   4  18         87.56         71.87        12.30 o
  -8   4  18        168.16        139.57        11.48 o
  -7   4  18        421.63        425.78        16.01 o
  -6   4  18        617.56        651.78        14.98 o
  -5   4  18        681.27        744.37        15.76 o
  -4   4  18         41.76         32.36        10.19 o
  -3   4  18          1.22          7.65         5.50 o
  -2   4  18        251.12        211.79        12.60 o
  -1   4  18       1107.74       1167.91        17.42 o
   0   4  18         13.52         19.95         7.18 o
   1   4  18        133.47        135.52        17.96 o
   2   4  18         57.73         55.55        11.97 o
   3   4  18        239.76        249.36        21.84 o
   4   4  18        218.90        214.92        16.77 o
   5   4  18          3.94          7.90        10.78 o
   6   4  18         12.95         15.02        14.75 o
   7   4  18        494.20        518.86        29.68 o
   8   4  18         35.85         29.28        14.16 o
 -12   5  18         22.51         13.35        13.61 o
 -11   5  18        343.97        340.90        22.54 o
 -10   5  18        155.31        133.74        14.19 o
  -9   5  18        496.01        506.40        17.54 o
  -8   5  18        329.87        355.59        18.64 o
  -7   5  18        127.81        122.21        12.44 o
  -6   5  18        188.82        159.32        12.48 o
  -5   5  18        156.56        148.24        16.68 o
  -4   5  18        617.67        648.31        17.71 o
  -3   5  18        934.08       1001.76        18.30 o
  -2   5  18         26.57         24.11         9.25 o
  -1   5  18        920.12        965.38        13.66 o
   0   5  18         30.29         27.58         7.20 o
   1   5  18        263.90        243.55        17.21 o
   2   5  18         15.46         21.84        14.26 o
   3   5  18          2.00         19.00        11.59 o
   4   5  18        597.71        628.42        18.82 o
   5   5  18        186.94        178.27        14.02 o
   6   5  18        238.06        222.41        17.31 o
   7   5  18         91.11         70.81        15.13 o
   8   5  18         71.15         65.97        16.36 o
 -11   6  18         68.31         40.76        14.52 o
 -10   6  18         25.43         20.33        11.19 o
  -9   6  18        251.42        279.11        20.18 o
  -8   6  18          4.91          9.32        13.96 o
  -7   6  18        108.17         81.92        12.27 o
  -6   6  18        175.73        166.51        17.31 o
  -5   6  18        152.09        150.15        14.33 o
  -4   6  18          1.61          3.74         8.39 o
  -3   6  18        392.19        405.99        14.69 o
  -2   6  18        673.97        667.92        19.84 o
  -1   6  18        452.01        424.38        11.90 o
   0   6  18        124.15         94.19        10.38 o
   1   6  18          0.15         18.02        13.15 o
   2   6  18       1043.04       1107.31        24.28 o
   3   6  18         67.60         70.82        22.84 o
   4   6  18        134.50        161.06        17.54 o
   5   6  18        507.46        593.88        21.00 o
   6   6  18         51.57         35.50        16.13 o
   7   6  18         54.85         31.62        15.16 o
 -11   7  18        140.21        136.22        18.65 o
 -10   7  18        275.34        265.38        29.25 o
  -9   7  18         89.91         72.62        14.86 o
  -8   7  18        124.72        101.48        17.96 o
  -7   7  18        701.19        803.22        25.74 o
  -6   7  18         16.05         20.06        11.05 o
  -5   7  18        832.26        826.36        23.04 o
  -4   7  18        197.10        204.30        14.82 o
  -3   7  18       1086.57       1164.34        19.76 o
  -2   7  18         60.95         52.48         8.79 o
  -1   7  18         74.10         66.86        10.93 o
   0   7  18        725.20        753.90        22.94 o
   1   7  18       2343.75       2502.70        28.15 o
   2   7  18         49.31         31.71        12.21 o
   3   7  18        802.85        900.73        25.44 o
   4   7  18        346.48        361.75        20.67 o
   5   7  18         65.11         65.03        13.48 o
   6   7  18        113.69        111.16        21.61 o
   7   7  18         11.00          1.76        17.33 o
 -10   8  18        105.92         78.40        19.31 o
  -9   8  18        630.32        707.43        29.11 o
  -8   8  18        190.38        229.11        23.93 o
  -7   8  18        562.84        571.27        21.78 o
  -6   8  18         28.86         32.85        11.35 o
  -5   8  18          5.42          7.29        11.99 o
  -4   8  18          0.07          1.17        10.65 o
  -3   8  18        177.50        166.33        14.75 o
  -2   8  18          6.75         10.23         9.25 o
  -1   8  18        281.49        282.39        16.37 o
   0   8  18       1421.51       1483.48        29.59 o
   1   8  18          6.28          5.54        11.66 o
   2   8  18         12.82         10.66         8.56 o
   3   8  18         84.11         85.55        19.95 o
   4   8  18         15.26         17.75        11.44 o
   5   8  18        450.23        450.15        21.92 o
   6   8  18          0.04         11.45        14.15 o
  -9   9  18        265.63        260.72        21.32 o
  -8   9  18        119.03         88.66        14.60 o
  -7   9  18          7.84          8.17        11.57 o
  -6   9  18        348.18        292.97        22.32 o
  -5   9  18        244.60        257.33        18.16 o
  -4   9  18         53.07         44.50        13.60 o
  -3   9  18        151.80        119.82        14.97 o
  -2   9  18         53.69         50.42        14.98 o
  -1   9  18         16.50         15.12        12.77 o
   0   9  18         59.79         48.26         9.60 o
   1   9  18         87.79         78.48        12.94 o
   2   9  18        150.05        142.73        18.38 o
   3   9  18          7.17          8.10        12.51 o
   4   9  18        162.58        142.72        15.10 o
   5   9  18         12.01          6.79        12.16 o
   6   9  18         72.56         77.48        25.12 o
  -9  10  18         15.85         18.26        15.46 o
  -8  10  18         32.09         29.29        18.67 o
  -7  10  18        127.21        131.38        17.83 o
  -6  10  18        966.37       1064.02        24.90 o
  -5  10  18         44.18         31.98        12.94 o
  -4  10  18        330.03        363.74        23.95 o
  -3  10  18          8.73          8.16        13.37 o
  -2  10  18         21.73         15.54        14.33 o
  -1  10  18          0.26          3.66        12.86 o
   0  10  18        555.63        607.24        34.29 o
   1  10  18          0.12         11.95        11.82 o
   2  10  18         13.20         24.34        14.57 o
   3  10  18         16.04         10.57        14.45 o
   4  10  18         51.35         56.86        19.08 o
   5  10  18         31.51         43.77        25.66 o
  -8  11  18          1.74          2.24        11.95 o
  -7  11  18        291.47        267.31        22.80 o
  -6  11  18        615.25        643.97        23.16 o
  -5  11  18         10.99          3.10        13.23 o
  -4  11  18        249.90        311.28        27.53 o
  -3  11  18         94.96         53.97        20.63 o
  -2  11  18          0.94          1.88        15.60 o
  -1  11  18         14.53          9.32        14.95 o
   0  11  18         30.34         29.46        19.43 o
   1  11  18         53.66         51.94        20.03 o
   2  11  18        286.05        284.42        27.16 o
   3  11  18          5.30          5.55        10.79 o
   4  11  18         62.69         82.36        23.92 o
  -6  12  18          0.22          2.66        13.96 o
  -5  12  18         46.17         46.91        21.70 o
  -4  12  18        151.77        144.16        24.62 o
  -3  12  18        255.88        286.71        43.59 o
  -2  12  18         12.43         13.70        17.90 o
  -1  12  18         65.25         48.57        21.10 o
   0  12  18        764.18        856.59        35.90 o
   1  12  18          8.57         14.20        19.02 o
   2  12  18        262.87        274.08        31.56 o
   3  12  18          7.28         10.84        18.13 o
  -4  13  18          5.47         23.60        18.23 o
  -3  13  18        119.36        101.54        28.86 o
  -2  13  18        186.62        175.88        26.07 o
  -1  13  18        403.30        390.10        26.75 o
   0  13  18          0.05          6.89        16.25 o
 -11   0  19        225.88        218.83        16.86 o
  -9   0  19       1835.33       2028.99        33.92 o
  -7   0  19          0.13          4.02         8.90 o
  -5   0  19       1140.65       1205.99        23.37 o
  -3   0  19       1353.50       1382.36        39.11 o
  -1   0  19       1581.51       1642.05        41.94 o
   1   0  19          4.35         19.43        19.56 o
   3   0  19        464.22        505.70        26.61 o
   5   0  19       1471.53       1601.86        37.60 o
   7   0  19         10.92         16.88        17.67 o
 -12   1  19         41.36         34.27        13.46 o
 -11   1  19        224.34        200.06        12.51 o
 -10   1  19         29.71         33.69         9.13 o
  -9   1  19         59.75         61.64         8.78 o
  -8   1  19         35.40         26.54         7.82 o
  -7   1  19        478.90        482.38        12.46 o
  -6   1  19        216.51        203.26         9.41 o
  -5   1  19         64.59         53.65        10.19 o
  -4   1  19         29.40         18.91         6.89 o
  -3   1  19         27.95         24.31         7.17 o
  -2   1  19        205.33        181.13        16.41 o
  -1   1  19        237.86        246.82        17.70 o
   0   1  19        202.15        180.45        17.63 o
   1   1  19         28.54         28.62        14.32 o
   2   1  19        806.33        852.13        27.31 o
   3   1  19        147.69        117.75        16.78 o
   4   1  19        513.29        546.96        18.16 o
   5   1  19         38.11         18.93        15.42 o
   6   1  19        242.48        252.41        25.95 o
   7   1  19        278.74        275.28        22.27 o
   8   1  19          5.02          0.69        10.69 o
 -12   2  19         10.80         14.09        10.84 o
 -11   2  19          3.33          3.02        11.96 o
 -10   2  19         49.46         48.19         9.50 o
  -9   2  19        821.29        874.20        15.49 o
  -8   2  19         82.88         80.52        10.10 o
  -7   2  19        366.80        383.91        12.19 o
  -6   2  19        834.06        875.20        14.42 o
  -5   2  19        276.67        270.64        16.31 o
  -4   2  19       1645.94       1767.92        26.08 o
  -3   2  19         38.79         30.46         7.85 o
  -2   2  19         57.77         65.53        15.30 o
  -1   2  19        610.32        613.77        19.06 o
   0   2  19        143.82        140.47        18.35 o
   1   2  19        690.45        693.17        19.55 o
   2   2  19        390.89        361.44        26.21 o
   3   2  19        230.02        217.98        17.14 o
   4   2  19        211.62        206.96        17.96 o
   5   2  19        120.38        127.91        14.94 o
   6   2  19          9.62          0.77        15.24 o
   7   2  19         10.69         16.14        12.92 o
   8   2  19         18.53         22.88        13.28 o
 -12   3  19       1453.79       1789.48        33.03 o
 -11   3  19         20.08         33.30        14.11 o
 -10   3  19          0.03         13.68        10.35 o
  -9   3  19         39.99         29.36        11.08 o
  -8   3  19          6.26          8.98         7.14 o
  -7   3  19        123.45        114.08        10.99 o
  -6   3  19         20.50         18.03         8.36 o
  -5   3  19          4.47          8.41         9.78 o
  -4   3  19       2583.19       2815.36        62.53 o
  -3   3  19          0.24          5.80         6.09 o
  -2   3  19        288.78        266.92        13.76 o
  -1   3  19          3.77          0.11         6.83 o
   0   3  19          0.84          2.88        11.11 o
   1   3  19         96.01         55.42        16.59 o
   2   3  19        297.66        300.34        21.11 o
   3   3  19        351.35        352.44        36.02 o
   4   3  19         11.53          9.88        12.04 o
   5   3  19          6.68          8.76        10.40 o
   6   3  19        991.01       1108.73        28.14 o
   7   3  19         60.28         76.32        24.28 o
   8   3  19        262.87        250.32        21.20 o
 -11   4  19        537.88        572.27        28.10 o
 -10   4  19         45.73         44.86        12.78 o
  -9   4  19         73.73         67.59        11.12 o
  -8   4  19          0.00          6.58         8.53 o
  -7   4  19          3.83          1.48        10.96 o
  -6   4  19        180.63        173.91        12.03 o
  -5   4  19        126.06        116.76        12.10 o
  -4   4  19        484.12        524.15        38.11 o
  -3   4  19        915.65        952.38        15.17 o
  -2   4  19        164.55        174.67        13.45 o
  -1   4  19          7.71         13.02         8.34 o
   0   4  19        235.49        207.36        14.49 o
   1   4  19         58.86         49.07        10.25 o
   2   4  19         31.88         14.08        10.67 o
   3   4  19          5.88         10.61        12.70 o
   4   4  19         95.68         93.89        12.72 o
   5   4  19          0.95          8.20        10.62 o
   6   4  19          4.77         16.35        12.49 o
   7   4  19         98.41         72.69        18.54 o
 -11   5  19         18.86          8.33        11.74 o
 -10   5  19        603.28        639.67        23.30 o
  -9   5  19        417.83        412.19        17.67 o
  -8   5  19          1.65         10.86         8.43 o
  -7   5  19          5.67         15.44         9.46 o
  -6   5  19       1417.38       1584.19        31.02 o
  -5   5  19        304.53        323.21        15.92 o
  -4   5  19        371.88        420.98        16.01 o
  -3   5  19        643.97        656.67        13.71 o
  -2   5  19       1048.70       1065.62        16.20 o
  -1   5  19         20.47         30.08         9.27 o
   0   5  19          7.65         10.96         9.37 o
   1   5  19         25.86         30.40        10.25 o
   2   5  19       1895.16       2087.83        31.46 o
   3   5  19         17.81         20.11        12.26 o
   4   5  19        112.26        114.31        16.97 o
   5   5  19        445.30        457.85        21.06 o
   6   5  19        800.87        890.78        23.80 o
   7   5  19          0.83         12.98        14.76 o
 -11   6  19         24.05         17.70        13.22 o
 -10   6  19          0.54         10.04        13.43 o
  -9   6  19        118.41        129.64        23.26 o
  -8   6  19         34.08         18.80        14.95 o
  -7   6  19        166.27        149.87        14.57 o
  -6   6  19         17.48         19.10         9.81 o
  -5   6  19        427.09        398.30        18.06 o
  -4   6  19        213.64        271.03        20.87 o
  -3   6  19         76.66         87.33        10.95 o
  -2   6  19         16.21         18.16         6.98 o
  -1   6  19         87.72         65.71         9.03 o
   0   6  19         30.67         20.84        10.91 o
   1   6  19        129.03        115.07        16.38 o
   2   6  19         77.09         73.27        13.01 o
   3   6  19        979.84       1052.99        30.05 o
   4   6  19          8.54         24.14        13.79 o
   5   6  19        636.94        675.69        22.79 o
   6   6  19         32.06         41.66        16.43 o
   7   6  19          8.23          2.64        15.84 o
 -10   7  19         86.27         48.02        18.41 o
  -9   7  19        369.66        397.31        29.16 o
  -8   7  19        325.60        357.79        22.52 o
  -7   7  19         88.60         83.84        18.98 o
  -6   7  19          5.85          6.34         9.74 o
  -5   7  19        218.18        259.43        21.08 o
  -4   7  19       1523.55       1683.14        29.41 o
  -3   7  19        301.53        315.09        15.55 o
  -2   7  19        126.88        114.66        11.92 o
  -1   7  19         32.27         18.91         9.23 o
   0   7  19        821.23        888.34        25.74 o
   1   7  19        277.15        270.89        21.59 o
   2   7  19          1.75          5.70        10.39 o
   3   7  19        135.86        134.70        19.98 o
   4   7  19       1977.71       2310.30        36.44 o
   5   7  19        147.10        154.53        17.51 o
   6   7  19          1.77          7.43        12.95 o
 -10   8  19        364.64        405.75        23.75 o
  -9   8  19         21.96         30.74        16.39 o
  -8   8  19        285.27        283.43        22.80 o
  -7   8  19        387.06        417.13        22.79 o
  -6   8  19         66.41         58.63        14.03 o
  -5   8  19          0.06          4.12        10.33 o
  -4   8  19         42.14         40.80        10.68 o
  -3   8  19         10.08         15.25         9.96 o
  -2   8  19          3.23         -2.26        10.31 o
  -1   8  19          0.23         -1.33        10.35 o
   0   8  19        127.88        139.70        14.78 o
   1   8  19       1697.51       1786.18        39.93 o
   2   8  19         71.43         51.53        15.43 o
   3   8  19          0.95         19.39        14.02 o
   4   8  19          0.39          0.86        14.44 o
   5   8  19         12.46         11.22        12.44 o
   6   8  19          0.00          7.33        13.38 o
  -9   9  19         26.60         28.72        16.69 o
  -8   9  19        103.01         85.28        14.94 o
  -7   9  19        138.71        108.95        16.03 o
  -6   9  19          7.02          3.68        12.57 o
  -5   9  19         48.39         45.27        13.17 o
  -4   9  19         60.02         54.33        15.64 o
  -3   9  19         17.46         21.17        19.22 o
  -2   9  19        766.89        822.81        27.11 o
  -1   9  19          6.30         17.43        17.13 o
   0   9  19         95.99        108.41        18.26 o
   1   9  19         74.22         66.07        17.44 o
   2   9  19        125.18        113.33        19.24 o
   3   9  19          3.63          6.93        14.91 o
   4   9  19        100.20         88.39        15.97 o
   5   9  19         55.41         48.02        27.05 o
  -8  10  19          0.49         11.58        13.58 o
  -7  10  19         94.26         74.83        21.02 o
  -6  10  19         96.70         77.25        15.51 o
  -5  10  19        700.14        782.31        24.09 o
  -4  10  19         40.36         45.02        16.26 o
  -3  10  19        591.41        590.70        36.54 o
  -2  10  19         13.41         25.94        16.09 o
  -1  10  19          2.18         18.84        18.40 o
   0  10  19        157.49        135.31        31.36 o
   1  10  19        465.34        383.90        21.24 o
   2  10  19          2.85          5.66        15.59 o
   3  10  19          1.94          9.26        13.98 o
   4  10  19          0.55         12.65        12.84 o
  -7  11  19         77.79         65.92        18.13 o
  -6  11  19        391.97        389.46        22.28 o
  -5  11  19         37.95         36.78        14.68 o
  -4  11  19         38.84         64.35        18.78 o
  -3  11  19        466.47        505.06        39.58 o
  -2  11  19         10.07         14.95        16.71 o
  -1  11  19        260.96        270.92        24.57 o
   0  11  19          6.89         16.28        18.17 o
   1  11  19         13.29         23.81        18.08 o
   2  11  19        144.53        173.35        30.65 o
   3  11  19         18.61         40.24        36.91 o
  -5  12  19         38.22         30.98        23.25 o
  -4  12  19         41.33         43.76        33.29 o
  -3  12  19         23.76         15.25        23.02 o
  -2  12  19        302.12        289.13        30.14 o
  -1  12  19        140.31        115.06        23.42 o
   0  12  19         56.07         31.87        20.68 o
   1  12  19        417.66        410.26        32.15 o
 -10   0  20        291.10        281.50        20.49 o
  -8   0  20        592.81        634.61        20.02 o
  -6   0  20        821.77        880.93        22.58 o
  -4   0  20        549.79        589.49        30.28 o
  -2   0  20       2652.95       2979.72        49.74 o
   0   0  20        119.72        119.63        28.75 o
   2   0  20        162.61        169.96        21.71 o
   4   0  20        254.03        262.50        34.28 o
   6   0  20        490.45        556.31        34.53 o
 -11   1  20          8.37          9.92         8.55 o
 -10   1  20         64.39         49.26        10.45 o
  -9   1  20          0.09          7.68         7.91 o
  -8   1  20       1297.31       1425.07        30.32 o
  -7   1  20          7.94         13.60         7.46 o
  -6   1  20         59.37         44.49        10.82 o
  -5   1  20        875.81        922.63        25.84 o
  -4   1  20          7.98          8.05        10.11 o
  -3   1  20        278.39        247.82        15.25 o
  -2   1  20        344.75        356.16        16.64 o
  -1   1  20        257.24        247.65        25.31 o
   0   1  20         71.54         77.96        16.92 o
   1   1  20         92.62         89.99        18.86 o
   2   1  20        108.96        113.02        16.62 o
   3   1  20       1175.52       1252.99        24.04 o
   4   1  20         41.33         29.27        10.81 o
   5   1  20        217.94        222.23        18.53 o
   6   1  20         78.26         60.40        15.11 o
   7   1  20        163.26        170.58        21.17 o
 -11   2  20          0.65         11.67        10.91 o
 -10   2  20         61.04         62.76        10.07 o
  -9   2  20         19.99         18.59         9.16 o
  -8   2  20        621.39        661.53        17.83 o
  -7   2  20         13.81         22.64         8.23 o
  -6   2  20         92.41         87.49        10.21 o
  -5   2  20       1274.71       1408.90        38.57 o
  -4   2  20        145.65        131.64        29.18 o
  -3   2  20        129.87        112.63        12.12 o
  -2   2  20         65.23         51.87        13.09 o
  -1   2  20         95.46         85.66        12.33 o
   0   2  20        405.61        396.53        24.44 o
   1   2  20        146.43        154.23        21.04 o
   2   2  20         12.38         17.46        10.31 o
   3   2  20          2.04         15.18         9.56 o
   4   2  20        151.24        129.13        13.49 o
   5   2  20        115.17        116.19        15.22 o
   6   2  20          9.40         19.77        13.61 o
   7   2  20          5.18         19.94        20.54 o
 -11   3  20        611.53        663.31        20.47 o
 -10   3  20        130.28        115.90        10.64 o
  -9   3  20        601.53        664.43        16.01 o
  -8   3  20         75.39         65.12         9.75 o
  -7   3  20          2.32          2.58         8.37 o
  -6   3  20          0.03          9.17         9.04 o
  -5   3  20        434.56        445.13        20.71 o
  -4   3  20         82.14         91.27        14.76 o
  -3   3  20        312.93        287.92        18.59 o
  -2   3  20         41.35         30.97         9.58 o
  -1   3  20         76.61         59.23        11.54 o
   0   3  20        121.33        118.91        20.47 o
   1   3  20          1.63          7.94         9.97 o
   2   3  20         22.70         34.08        17.28 o
   3   3  20        826.03        871.99        25.30 o
   4   3  20         80.38         48.36        10.37 o
   5   3  20          0.16          3.12        16.76 o
   6   3  20         11.56         23.97        12.93 o
   7   3  20        100.71         90.48        19.81 o
 -11   4  20         44.80         22.92        16.39 o
 -10   4  20        408.86        474.57        24.67 o
  -9   4  20         56.92         38.09        17.60 o
  -8   4  20        314.86        308.25        17.31 o
  -7   4  20        131.52        146.24        12.96 o
  -6   4  20         14.69         15.18         8.56 o
  -5   4  20       1385.97       1607.68        24.42 o
  -4   4  20          0.13          5.71         9.24 o
  -3   4  20         72.40         58.30        14.26 o
  -2   4  20        512.51        480.72        19.80 o
  -1   4  20         14.56          9.93         8.67 o
   0   4  20         29.87         15.15        11.32 o
   1   4  20        456.36        462.40        19.98 o
   2   4  20         53.50         54.99        17.49 o
   3   4  20        246.80        278.59        22.13 o
   4   4  20         32.10         11.21        12.57 o
   5   4  20        265.93        253.45        22.09 o
   6   4  20         28.26         14.85        14.75 o
   7   4  20         73.02         72.97        17.37 o
 -11   5  20          1.13         11.13        14.12 o
 -10   5  20         13.57         23.67        12.36 o
  -9   5  20        214.65        219.64        15.32 o
  -8   5  20          0.56         -2.80         8.67 o
  -7   5  20        255.74        255.88        26.25 o
  -6   5  20        132.88        144.90        15.38 o
  -5   5  20        984.52       1099.34        25.90 o
  -4   5  20        316.46        336.76        17.31 o
  -3   5  20        162.95        162.53        16.86 o
  -2   5  20        134.62         98.54        16.35 o
  -1   5  20        120.60        104.95        11.89 o
   0   5  20        441.80        465.15        20.00 o
   1   5  20        131.06        108.27        17.27 o
   2   5  20         20.73         23.53        12.58 o
   3   5  20       1152.91       1247.25        28.73 o
   4   5  20        121.29        115.43        16.01 o
   5   5  20        231.48        254.26        21.42 o
   6   5  20          7.63         19.30        12.96 o
 -10   6  20          4.42          4.39        13.51 o
  -9   6  20         28.55         17.87        13.16 o
  -8   6  20        184.24        173.15        15.91 o
  -7   6  20         52.60         34.94        16.07 o
  -6   6  20        177.85        212.96        24.24 o
  -5   6  20        415.38        418.06        18.01 o
  -4   6  20       1905.00       2106.03        31.53 o
  -3   6  20        251.36        244.69        14.84 o
  -2   6  20        350.17        362.57        13.73 o
  -1   6  20        363.64        372.77        23.68 o
   0   6  20         26.70         37.73        15.34 o
   1   6  20          3.21         23.65        17.83 o
   2   6  20         90.56         73.81        18.16 o
   3   6  20        974.99       1074.36        30.41 o
   4   6  20        866.01        982.69        31.37 o
   5   6  20         61.20         57.33        14.73 o
   6   6  20        448.46        502.72        25.36 o
 -10   7  20         15.12         34.50        19.74 o
  -9   7  20         21.91         21.79        18.88 o
  -8   7  20        130.84        112.19        21.73 o
  -7   7  20        253.50        237.00        32.37 o
  -6   7  20        296.17        301.03        16.69 o
  -5   7  20         75.43         73.62        12.37 o
  -4   7  20         10.70         23.09        13.26 o
  -3   7  20        533.71        571.92        15.82 o
  -2   7  20        166.20        149.50        13.13 o
  -1   7  20          6.98          6.63        13.80 o
   0   7  20        102.45         85.33        18.10 o
   1   7  20        153.43        147.50        18.80 o
   2   7  20         15.30          3.44        13.20 o
   3   7  20          0.06         12.47        14.99 o
   4   7  20         48.81         51.82        15.80 o
   5   7  20        181.32        143.49        20.93 o
  -9   8  20         75.09         79.70        20.80 o
  -8   8  20         95.85         76.20        23.46 o
  -7   8  20        287.97        261.20        20.68 o
  -6   8  20         12.46         16.23        16.09 o
  -5   8  20          0.02         16.52        10.78 o
  -4   8  20          9.07         14.44        14.13 o
  -3   8  20        173.88        204.91        20.77 o
  -2   8  20          0.02         13.69        11.33 o
  -1   8  20         42.53         31.22         9.99 o
   0   8  20          6.53         13.00        11.18 o
   1   8  20        103.25         84.84        18.49 o
   2   8  20         42.55         54.57        19.12 o
   3   8  20        344.76        314.28        23.37 o
   4   8  20        222.91        215.97        19.82 o
   5   8  20          9.04          2.06        14.76 o
  -8   9  20        116.67         88.74        21.38 o
  -7   9  20        411.21        443.02        25.24 o
  -6   9  20        112.86        115.92        18.91 o
  -5   9  20         10.65         12.19        13.18 o
  -4   9  20        386.85        384.30        39.94 o
  -3   9  20        167.05        134.95        21.41 o
  -2   9  20         26.80         26.32        16.38 o
  -1   9  20        212.44        178.25        20.17 o
   0   9  20        785.32        791.66        45.52 o
   1   9  20         79.87         78.01        17.69 o
   2   9  20         14.58          8.86        13.35 o
   3   9  20         27.17          6.50        16.95 o
   4   9  20          5.46         19.45        22.75 o
  -7  10  20          0.66         14.56        14.38 o
  -6  10  20          4.97         23.17        18.81 o
  -5  10  20         52.88         44.15        16.81 o
  -4  10  20         11.21         23.23        27.86 o
  -3  10  20        138.94        122.96        23.22 o
  -2  10  20        485.61        508.92        29.92 o
  -1  10  20         29.67         21.02        17.68 o
   0  10  20         36.76         34.25        18.09 o
   1  10  20        191.32        173.46        40.73 o
   2  10  20         20.67         15.45        21.26 o
   3  10  20         45.46         32.80        21.81 o
  -6  11  20         81.80         74.90        18.15 o
  -5  11  20        268.56        274.98        24.83 o
  -4  11  20         53.92         44.35        24.64 o
  -3  11  20         10.44          9.68        24.20 o
  -2  11  20         14.64          8.42        16.86 o
  -1  11  20        114.36        115.89        25.37 o
   0  11  20        661.10        690.11        43.24 o
   1  11  20         27.35         15.12        31.77 o
  -2  12  20         34.60         32.62        24.27 o
 -11   0  21         23.32         22.99        13.90 o
  -9   0  21        183.14        147.89        18.90 o
  -7   0  21        454.46        435.19        23.04 o
  -5   0  21        707.37        729.81        34.13 o
  -3   0  21        246.14        287.22        26.11 o
  -1   0  21        576.98        594.61        37.17 o
   1   0  21        173.49        211.46        40.17 o
   3   0  21         17.69         14.15        15.18 o
   5   0  21         21.48         30.00        23.16 o
   7   0  21        293.73        292.55        32.30 o
 -11   1  21        598.36        636.00        18.44 o
 -10   1  21         65.92         60.63        11.09 o
  -9   1  21        279.42        284.48        14.44 o
  -8   1  21         70.26         68.90        10.69 o
  -7   1  21         75.23         73.20        12.81 o
  -6   1  21         53.53         43.63        13.76 o
  -5   1  21        158.51        157.43        18.40 o
  -4   1  21        609.72        625.88        22.11 o
  -3   1  21        916.46        957.81        34.73 o
  -2   1  21        796.13        865.80        19.69 o
  -1   1  21        990.69       1084.69        39.01 o
   0   1  21        380.00        340.23        51.60 o
   1   1  21        233.83        226.57        26.74 o
   2   1  21          1.07         13.98        13.84 o
   3   1  21         53.42         56.23        11.75 o
   4   1  21        518.45        515.95        25.73 o
   5   1  21        657.49        685.61        22.60 o
   6   1  21        286.78        279.55        17.78 o
   7   1  21          6.52         11.03        13.29 o
 -11   2  21          2.93         24.33        13.20 o
 -10   2  21        231.64        236.42        17.42 o
  -9   2  21        407.97        396.27        16.21 o
  -8   2  21        156.78        154.43        14.92 o
  -7   2  21        816.87        816.91        24.57 o
  -6   2  21        215.47        203.43        15.91 o
  -5   2  21        292.64        258.98        18.53 o
  -4   2  21        128.73        109.00        17.32 o
  -3   2  21         16.07          9.58        17.23 o
  -2   2  21        124.41         92.90        17.90 o
  -1   2  21         82.19         72.59        20.30 o
   0   2  21         90.52        110.37        20.20 o
   1   2  21         65.93         60.37        13.66 o
   2   2  21        311.62        361.39        24.60 o
   3   2  21         24.60         18.30        12.66 o
   4   2  21         76.04         73.50        13.72 o
   5   2  21        139.02        151.69        21.13 o
   6   2  21        199.78        207.74        18.65 o
 -11   3  21        344.19        314.05        17.63 o
 -10   3  21        474.45        496.11        18.32 o
  -9   3  21         59.39         65.20        14.91 o
  -8   3  21        579.89        582.69        20.28 o
  -7   3  21         52.80         54.12        10.65 o
  -6   3  21        661.28        718.13        36.43 o
  -5   3  21         71.20         59.75        15.02 o
  -4   3  21        343.68        322.50        27.42 o
  -3   3  21        570.35        605.90        33.15 o
  -2   3  21         42.73         39.62        12.70 o
  -1   3  21         16.64          6.28        11.90 o
   0   3  21         14.42         18.86        14.36 o
   1   3  21         49.58         47.94        16.17 o
   2   3  21        154.50        113.91        18.35 o
   3   3  21        200.74        209.47        15.91 o
   4   3  21        331.71        320.43        20.16 o
   5   3  21        307.51        326.21        25.14 o
   6   3  21          1.54         16.37        16.30 o
 -10   4  21         51.01         54.60        14.70 o
  -9   4  21        784.44        824.67        24.41 o
  -8   4  21        310.29        317.80        17.59 o
  -7   4  21        280.92        254.24        13.74 o
  -6   4  21        555.36        613.50        24.88 o
  -5   4  21         74.66         75.43        14.89 o
  -4   4  21         40.51         28.75        21.15 o
  -3   4  21        165.47        146.83        28.11 o
  -2   4  21        126.91        100.63        16.61 o
  -1   4  21        127.01         98.60        20.93 o
   0   4  21        566.18        568.94        21.92 o
   1   4  21          0.54         19.71        16.07 o
   2   4  21        497.23        549.85        30.04 o
   3   4  21         36.43         16.08        18.68 o
   4   4  21         18.16         21.56        13.28 o
   5   4  21          1.39         13.44        12.87 o
   6   4  21         14.68         18.29        14.65 o
 -10   5  21          0.05          5.27        11.97 o
  -9   5  21         32.17         24.48        12.94 o
  -8   5  21          5.31         21.35        12.71 o
  -7   5  21         51.83         43.05        14.26 o
  -6   5  21         32.47         32.53        11.82 o
  -5   5  21         57.41         56.14        17.85 o
  -4   5  21        126.17        116.96        18.20 o
  -3   5  21         32.16         24.31        17.07 o
  -2   5  21         50.33         33.42        14.19 o
  -1   5  21        811.41        798.18        25.41 o
   0   5  21        100.90         86.70        13.67 o
   1   5  21          1.75         10.60        15.17 o
   2   5  21         61.48         38.73        14.39 o
   3   5  21        543.90        569.77        27.86 o
   4   5  21        119.76         93.76        14.95 o
   5   5  21         53.59         47.04        15.23 o
   6   5  21        136.02        133.62        24.91 o
  -9   6  21          9.70         19.89        13.75 o
  -8   6  21        300.29        319.24        28.15 o
  -7   6  21         55.84         35.27        17.34 o
  -6   6  21        437.72        449.44        24.19 o
  -5   6  21        333.41        374.16        22.94 o
  -4   6  21         62.59         66.42        17.57 o
  -3   6  21       1201.64       1277.86        38.08 o
  -2   6  21          2.91         11.66        10.07 o
  -1   6  21        773.17        845.37        22.88 o
   0   6  21       1238.10       1437.54        32.39 o
   1   6  21        138.26        146.03        20.88 o
   2   6  21        214.82        218.89        21.93 o
   3   6  21         48.59         52.80        15.87 o
   4   6  21        206.93        187.84        21.23 o
   5   6  21        382.57        383.17        22.74 o
  -9   7  21          1.87         15.46        14.17 o
  -8   7  21         44.02         57.48        21.54 o
  -7   7  21         39.57         33.69        18.55 o
  -6   7  21        131.77        114.71        17.67 o
  -5   7  21        106.15        125.67        19.83 o
  -4   7  21        167.06        173.36        19.10 o
  -3   7  21          6.46         13.08        10.82 o
  -2   7  21        244.12        217.48        17.46 o
  -1   7  21         44.92         21.82        17.39 o
   0   7  21        495.91        579.32        29.05 o
   1   7  21        110.38        125.74        22.70 o
   2   7  21         73.32         98.00        30.67 o
   3   7  21         13.03         22.14        25.60 o
   4   7  21         71.87         82.68        17.68 o
   5   7  21        165.63        137.00        20.69 o
  -8   8  21        162.77        150.59        18.11 o
  -7   8  21        298.17        291.06        19.52 o
  -6   8  21        128.11        139.33        19.42 o
  -5   8  21          3.11         11.73        11.99 o
  -4   8  21          4.02          6.03        11.16 o
  -3   8  21        126.63        120.84        19.96 o
  -2   8  21        100.02         96.31        18.65 o
  -1   8  21        219.03        180.82        16.15 o
   0   8  21        652.91        693.75        25.65 o
   1   8  21        202.43        170.47        20.24 o
   2   8  21         11.10         10.11        15.22 o
   3   8  21         47.47         52.63        19.28 o
   4   8  21         91.75         74.56        18.04 o
  -7   9  21         67.85         63.73        20.95 o
  -6   9  21        307.13        340.21        22.94 o
  -5   9  21         14.45         18.50        12.80 o
  -4   9  21         24.33         40.29        31.39 o
  -3   9  21        550.84        587.52        40.45 o
  -2   9  21        278.59        230.01        18.10 o
  -1   9  21         43.97         40.42        20.75 o
   0   9  21         30.46         45.36        28.24 o
   1   9  21         98.73         95.03        20.07 o
   2   9  21          2.12         14.05        16.85 o
   3   9  21         94.23         75.63        20.86 o
  -6  10  21        184.03        174.87        25.51 o
  -5  10  21         31.95         31.16        19.45 o
  -4  10  21         37.83         30.19        28.54 o
  -3  10  21         28.97         33.31        26.04 o
  -2  10  21          5.29         -1.64        19.08 o
  -1  10  21         53.44         59.88        23.58 o
   0  10  21         77.59         64.38        26.64 o
   1  10  21          5.99         11.37        25.38 o
   2  10  21        185.47        172.90        33.88 o
  -4  11  21        187.83        178.76        31.40 o
  -3  11  21        441.90        383.76        28.71 o
  -2  11  21          5.12         -0.50        18.52 o
  -1  11  21         42.67         27.54        19.98 o
 -10   0  22         99.64         72.59        20.78 o
  -8   0  22         24.26         33.69        30.42 o
  -6   0  22       1394.47       1529.34        49.87 o
  -4   0  22        171.20        194.48        31.53 o
  -2   0  22       1803.24       2067.94        49.99 o
   0   0  22         83.04         95.96        25.55 o
   2   0  22         74.27         83.94        21.60 o
   4   0  22        602.87        695.16        30.51 o
   6   0  22        101.88         88.72        25.14 o
 -10   1  22         15.14         12.42        11.20 o
  -9   1  22          3.06         10.78         9.71 o
  -8   1  22         91.84         71.62        15.88 o
  -7   1  22        444.11        470.61        29.24 o
  -6   1  22        128.90        122.17        19.90 o
  -5   1  22          5.39         12.80        11.78 o
  -4   1  22          0.06          7.48        18.19 o
  -3   1  22        259.23        297.66        31.44 o
  -2   1  22        330.62        269.12        20.42 o
  -1   1  22        209.24        202.00        23.30 o
   0   1  22        159.75        139.26        16.81 o
   1   1  22        497.06        542.14        31.62 o
   2   1  22        789.45        846.34        21.99 o
   3   1  22         62.93         50.18        13.74 o
   4   1  22          0.29         10.21        14.81 o
   5   1  22          4.22         12.60        13.51 o
   6   1  22        134.98        115.44        20.89 o
 -10   2  22         69.49         70.02        16.49 o
  -9   2  22        621.42        679.59        20.99 o
  -8   2  22        441.96        466.34        20.30 o
  -7   2  22          7.72          5.61        12.68 o
  -6   2  22       1874.30       2116.97        38.65 o
  -5   2  22        122.87        114.19        19.27 o
  -4   2  22        221.53        204.74        29.39 o
  -3   2  22        283.99        281.93        25.37 o
  -2   2  22        225.67        212.09        19.65 o
  -1   2  22         29.35         27.20        18.01 o
   0   2  22        253.21        228.21        23.04 o
   1   2  22         41.43         34.91        13.86 o
   2   2  22        246.53        238.77        20.52 o
   3   2  22        477.05        444.31        25.56 o
   4   2  22        364.38        402.46        22.69 o
   5   2  22        111.20         97.16        22.04 o
   6   2  22          7.25          7.21        13.83 o
 -10   3  22        241.25        214.09        20.15 o
  -9   3  22        687.45        697.10        28.58 o
  -8   3  22          4.35         10.29        10.25 o
  -7   3  22        116.43        120.22        13.99 o
  -6   3  22         16.66         16.96        13.69 o
  -5   3  22        986.62       1041.00        38.02 o
  -4   3  22          0.06         -5.49        14.31 o
  -3   3  22        443.58        440.33        31.70 o
  -2   3  22        141.21        118.71        13.68 o
  -1   3  22        197.82        159.63        22.66 o
   0   3  22          1.65          6.51        11.70 o
   1   3  22          0.95         10.72        12.53 o
   2   3  22         74.12         44.26        13.78 o
   3   3  22         77.49         53.14        16.54 o
   4   3  22          4.11          6.23        11.69 o
   5   3  22          2.88          4.52        14.97 o
 -10   4  22        231.68        214.21        21.90 o
  -9   4  22        355.34        347.76        23.13 o
  -8   4  22        130.58        128.01        14.46 o
  -7   4  22          7.05         19.68        12.07 o
  -6   4  22        267.63        251.43        32.27 o
  -5   4  22        352.43        414.39        36.15 o
  -4   4  22        831.35        973.23        35.33 o
  -3   4  22        158.07        125.53        23.22 o
  -2   4  22          5.35         13.38        11.91 o
  -1   4  22         74.31         56.95        11.04 o
   0   4  22         15.54         13.62        11.62 o
[truncated: 17,188 more chars]
